# Supplementary material for: Evolution of the WRKY66 Gene Family and Its Mutations Generated by the CRISPR/Cas9 System Increase the Sensitivity to Salt Stress in Arabidopsis
Source: Int J Mol Sci. 2023 Feb 4;24(4):3071. doi: 10.3390/ijms24043071 (PMC9959582; doi:10.3390/ijms24043071)
Supplement: Supplementary file 1 [file ijms-24-03071-s001.zip]

Archive with 13 entries (13 files):
- Fig.S1.pdf
- Fig.S2.pdf
- Fig.S3.pdf
- Fig.S4.pdf
- Fig.S5.pdf
- Fig.S6.pdf
- Fig.S7.pdf
- Table S1.pdf
- Table S2.pdf
- Table S3.pdf
- Table S4.xlsx
- Table S5.pdf
- Table S6.pdf
