# Supplementary material for: Evolution of the WRKY66 Gene Family and Its Mutations Generated by the CRISPR/Cas9 System Increase the Sensitivity to Salt Stress in Arabidopsis
Source: Int J Mol Sci. 2023 Feb 4;24(4):3071. doi: 10.3390/ijms24043071 (PMC9959582; doi:10.3390/ijms24043071)
Supplement: Supplementary file 1 [file ijms-24-03071-s001.zip › Table S4.xlsx]

## Sheet: MUCK_vs_WTCK
Gene id	MeanTPM (MUCK)	MeanTPM (WTCK)	log2FoldChange	pValue	qValue	result
AT1G04300	16.5325	5.61046	1.55911	0.000307614	0.0404652	up
AT1G07135	109.083	31.242	1.80387	7.89168e-10	8.15661e-07	up
AT1G08440	1.50632	0.376719	1.99947	0.000224692	0.0322976	up
AT1G10550	30.0833	12.2229	1.29938	0.000171739	0.0264368	up
AT1G12420	6.41477	2.82796	1.18164	0.000408934	0.0487688	up
AT1G15200	37.2759	16.4407	1.18097	8.06013e-06	0.00253544	up
AT1G17380	4.5407	1.73474	1.3882	0.000272443	0.037191	up
AT1G18300	36.8924	8.68475	2.08677	2.01539e-12	3.56377e-09	up
AT1G18570	23.5894	11.2122	1.07307	6.85493e-05	0.0139053	up
AT1G19020	56.4611	25.7632	1.13195	6.39796e-06	0.00207265	up
AT1G19770	30.9934	12.5399	1.30544	2.32164e-06	0.000839853	up
AT1G20970	9.16741	3.72415	1.2996	0.000227691	0.0325133	up
AT1G22060	3.37473	1.11615	1.59624	0.000401662	0.0486623	up
AT1G23710	8.28539	2.67247	1.6324	0.000371946	0.046588	up
AT1G25400	18.9713	9.12318	1.05621	0.000239073	0.033478	up
AT1G25550	40.9409	16.4178	1.31828	1.51596e-05	0.00427323	up
AT1G27730	197.653	43.4861	2.18435	1.24754e-16	3.00866e-13	up
AT1G28190	9.08215	3.18253	1.51286	0.00018659	0.0279307	up
AT1G28370	20.9269	7.68077	1.44603	1.88056e-06	0.000691823	up
AT1G30190	0.59067	0.0001	12.5281	0.000154677	0.0250541	up
AT1G30720	5.56377	2.36238	1.23582	0.000209439	0.0303058	up
AT1G30755	9.48882	3.89199	1.28572	9.38803e-06	0.0028301	up
AT1G32640	15.9319	5.45915	1.54517	1.53671e-07	8.33857e-05	up
AT1G32928	9.33995	3.33999	1.48357	3.37403e-05	0.00813703	up
AT1G33960	7.82829	1.81863	2.10585	0.00010821	0.0195584	up
AT1G51820	14.8682	4.82382	1.62398	1.43614e-08	1.03905e-05	up
AT1G51850	62.0505	20.6741	1.58562	5.51762e-13	1.08873e-09	up
AT1G51890	7.00065	2.82656	1.30844	2.48764e-05	0.00666596	up
AT1G53625	33.6861	12.3714	1.44515	2.34594e-05	0.00636484	up
AT1G54460	16.3078	6.5299	1.32043	0.000306848	0.0404652	up
AT1G56250	0.432564	0.0001	12.0787	0.000150564	0.0245713	up
AT1G56660	4.11927	1.17124	1.81435	6.52729e-05	0.0137548	up
AT1G58420	13.5378	5.33407	1.34368	0.000170046	0.0264368	up
AT1G61340	9.84584	3.49358	1.49481	7.43688e-05	0.0145449	up
AT1G65390	10.7747	3.50421	1.62049	8.34438e-06	0.00258735	up
AT1G66090	8.06362	3.74358	1.10701	0.000364661	0.0462724	up
AT1G66400	12.9552	2.12479	2.60814	1.42158e-10	1.81502e-07	up
AT1G66500	19.3931	5.32363	1.86506	1.52508e-10	1.839e-07	up
AT1G68840	100.211	42.1839	1.24827	4.12039e-09	4.06513e-06	up
AT1G70140	9.27979	4.54574	1.02958	7.11755e-05	0.0143043	up
AT1G72910	10.686	2.17834	2.29442	7.67337e-12	1.18437e-08	up
AT1G72920	15.8483	4.72058	1.74729	4.46169e-06	0.00153716	up
AT1G73500	46.7214	22.9241	1.02722	5.88945e-05	0.012783	up
AT1G73540	26.806	1.72877	3.95473	2.83359e-27	2.0501e-23	up
AT1G74710	13.8067	6.3918	1.11108	0.000319213	0.0414882	up
AT1G74930	2.40174	0.436578	2.45977	2.19261e-05	0.00602414	up
AT1G76600	33.5403	12.0951	1.47147	2.16467e-07	0.000106782	up
AT1G77640	13.2009	4.72813	1.48129	6.76543e-07	0.000287929	up
AT1G80840	37.1873	15.1537	1.29514	2.32244e-07	0.000112019	up
AT2G05940	28.7849	14.206	1.01881	0.000178992	0.0269792	up
AT2G11810	4.15339	0.987094	2.07303	0.000130301	0.0224459	up
AT2G17740	38.1531	16.5679	1.20341	0.000207338	0.0302032	up
AT2G19190	19.8142	7.70851	1.36201	7.92509e-08	5.05924e-05	up
AT2G24850	5.59681	0.824399	2.76319	1.90723e-07	0.000100967	up
AT2G27080	34.3194	13.7759	1.31687	8.69009e-07	0.000355884	up
AT2G27660	15.7418	5.7195	1.46064	4.88265e-10	5.2989e-07	up
AT2G27830	21.0459	8.2146	1.35727	0.000354163	0.0452183	up
AT2G30020	24.1107	11.7678	1.03482	5.42481e-05	0.0120148	up
AT2G30250	18.4843	7.48907	1.30344	2.58282e-05	0.00675424	up
AT2G30766	10.6231	0.650957	4.0285	8.05518e-07	0.000336226	up
AT2G31335	4.44291	0.595825	2.89854	0.000159609	0.0254729	up
AT2G35930	24.1984	9.40852	1.36287	4.87274e-07	0.000215843	up
AT2G36690	10.6949	4.44316	1.26727	3.74838e-05	0.0089405	up
AT2G37430	5.52929	1.33888	2.04607	1.41707e-06	0.000539607	up
AT2G37478	5.09905	0.833004	2.61383	1.12633e-08	8.73106e-06	up
AT2G38470	50.3805	21.9187	1.2007	5.28414e-09	4.77885e-06	up
AT2G39200	74.2213	29.4107	1.33549	9.45426e-07	0.000380009	up
AT2G40000	24.4702	5.59411	2.12904	1.42681e-08	1.03905e-05	up
AT2G41100	171.63	81.002	1.08327	3.88971e-07	0.000183535	up
AT2G44370	25.5181	10.2546	1.31525	5.04019e-05	0.0115155	up
AT2G44490	61.441	30.4145	1.01444	9.43487e-05	0.0175029	up
AT2G44840	12.3906	1.69154	2.87284	3.57884e-23	1.55358e-19	up
AT2G46400	13.8204	4.51137	1.61516	0.000415076	0.0489631	up
AT2G47550	13.094	4.98837	1.39227	2.07633e-07	0.000104806	up
AT3G02840	2.44756	0.680213	1.84729	0.000107979	0.0195584	up
AT3G09870	4.66469	0.706837	2.72233	3.28289e-05	0.00800619	up
AT3G10930	23.2951	5.12983	2.18305	9.08939e-14	1.97285e-10	up
AT3G19030	101.912	34.6573	1.55609	1.7937e-11	2.43327e-08	up
AT3G22060	63.1987	27.2379	1.21428	7.5053e-05	0.0145449	up
AT3G23250	13.3496	3.41086	1.96859	4.72911e-09	4.46284e-06	up
AT3G28210	15.456	6.12386	1.33565	0.000329995	0.0423819	up
AT3G28340	18.7507	8.82911	1.08661	0.000176239	0.0268281	up
AT3G29000	4.75985	0.889735	2.41947	6.26407e-05	0.0133296	up
AT3G44260	163.186	30.3171	2.42831	1.48162e-19	4.59408e-16	up
AT3G46620	64.17	22.1934	1.53177	2.32151e-10	2.65202e-07	up
AT3G48360	13.1508	3.97872	1.72478	5.7469e-06	0.00191902	up
AT3G50060	41.161	16.6521	1.30558	1.3383e-07	7.65899e-05	up
AT3G50480	114.149	40.6256	1.49046	1.06989e-08	8.60069e-06	up
AT3G50760	11.1371	5.28367	1.07576	0.000148089	0.024497	up
AT3G50800	16.8683	3.58733	2.23334	8.18498e-12	1.18437e-08	up
AT3G50930	18.8554	6.17313	1.61091	4.03717e-07	0.00018644	up
AT3G55150	3.37552	1.22415	1.46332	5.8999e-06	0.00194026	up
AT3G55980	63.8723	27.0651	1.23875	1.09195e-05	0.00324669	up
AT3G56400	25.4943	8.00946	1.6704	7.47836e-05	0.0145449	up
AT3G56710	18.4408	6.49089	1.50641	0.00011143	0.0196633	up
AT3G61190	13.1973	5.16146	1.35439	1.47669e-05	0.00421732	up
AT4G01250	43.603	20.5712	1.0838	0.000144081	0.024056	up
AT4G01540	16.1039	7.72353	1.06008	6.66813e-05	0.0138042	up
AT4G01700	78.7607	39.303	1.00283	0.000287845	0.0383762	up
AT4G01720	16.28	8.03743	1.01829	5.21125e-05	0.0117823	up
AT4G03460	5.29413	1.87204	1.49978	3.99096e-05	0.00941563	up
AT4G11280	40.8052	15.8098	1.36793	1.09087e-07	6.57706e-05	up
AT4G13395	25.448	2.78816	3.19016	5.07745e-21	1.83677e-17	up
AT4G14450	6.95874	2.56037	1.44247	0.000236824	0.0333783	up
AT4G20860	27.3175	12.4231	1.1368	6.90967e-06	0.00220551	up
AT4G23210	15.8172	6.18011	1.35579	2.61592e-06	0.000930795	up
AT4G23300	5.83977	2.3679	1.30231	8.49642e-05	0.0160361	up
AT4G23810	15.1598	7.3768	1.03918	0.000403558	0.0486623	up
AT4G24570	171.87	60.1184	1.51544	2.89917e-08	2.02989e-05	up
AT4G25110	5.53807	2.51801	1.1371	0.000235243	0.0333722	up
AT4G25350	2.9515	0.999916	1.56157	0.000240877	0.0335143	up
AT4G25470	2.22007	0.170875	3.69959	9.17646e-06	0.00280528	up
AT4G26200	47.7356	17.9846	1.4083	3.66937e-08	2.41345e-05	up
AT4G27280	170.012	66.0867	1.36321	4.62243e-07	0.000209021	up
AT4G27652	26.9408	9.19682	1.55059	1.13014e-05	0.00330887	up
AT4G27657	27.2406	7.7019	1.82247	3.14755e-08	2.13492e-05	up
AT4G29780	23.1192	8.14712	1.50473	6.06083e-09	5.26201e-06	up
AT4G30280	87.871	36.2851	1.27601	1.99452e-07	0.000103074	up
AT4G31800	39.4234	14.6555	1.42761	0.000120895	0.0211615	up
AT4G34410	0.971725	0.0997573	3.28405	2.73923e-05	0.00707798	up
AT4G37610	4.07842	0.639903	2.67209	2.70474e-06	0.000946878	up
AT4G37780	0.374474	0.0001	11.8707	0.00016794	0.026414	up
AT5G03380	33.4778	12.9446	1.37085	3.10107e-05	0.00773662	up
AT5G05190	24.2551	11.6857	1.05354	0.000156862	0.0252199	up
AT5G05410	3.59913	1.09439	1.71752	3.1554e-05	0.00778272	up
AT5G06320	236.478	106.955	1.1447	5.67734e-06	0.00191902	up
AT5G11070	11.2931	3.89989	1.53394	8.17714e-05	0.0155688	up
AT5G16730	21.139	8.43511	1.32543	5.38276e-05	0.0120148	up
AT5G17350	17.3815	2.12274	3.03356	3.54226e-26	1.92212e-22	up
AT5G19240	82.3863	39.4911	1.06088	2.81121e-05	0.00717851	up
AT5G21940	22.7514	10.0594	1.17741	0.000148979	0.024497	up
AT5G21960	0.416733	0.0001	12.0249	0.000329345	0.0423819	up
AT5G24450	8.99671	3.17821	1.50118	0.000412337	0.0489059	up
AT5G25260	6.15296	2.52091	1.28734	0.000245501	0.0339401	up
AT5G37770	135.617	51.5269	1.39614	1.3409e-07	7.65899e-05	up
AT5G39580	128.406	61.5805	1.06017	1.51337e-06	0.000566341	up
AT5G40855	5.05895	0.369643	3.77463	9.65565e-05	0.0177607	up
AT5G43290	11.6884	2.79709	2.06308	1.52011e-07	8.33857e-05	up
AT5G43620	12.9585	2.82289	2.19865	2.13448e-12	3.56377e-09	up
AT5G47220	23.8356	9.9185	1.26492	1.15736e-06	0.000456735	up
AT5G47230	28.0217	9.98753	1.48835	6.31893e-07	0.000274305	up
AT5G48530	18.1283	6.51661	1.47605	0.000170933	0.0264368	up
AT5G48850	4.29766	1.11442	1.94726	4.7756e-05	0.0110271	up
AT5G51190	46.9437	7.07229	2.73068	1.99873e-28	2.16912e-24	up
AT5G52750	44.7513	21.0951	1.08502	0.000138442	0.0232936	up
AT5G53290	43.6624	18.5187	1.23741	2.91457e-05	0.00735591	up
AT5G54710	30.2887	13.0939	1.20988	2.56592e-05	0.00675424	up
AT5G55050	17.4916	8.60767	1.02296	0.000109928	0.0195584	up
AT5G56160	0.96625	0.0894493	3.43325	0.000385727	0.0473006	up
AT5G57560	200.724	88.9285	1.1745	0.000109934	0.0195584	up
AT5G59820	48.6878	18.3257	1.40969	8.30199e-09	6.93057e-06	up
AT5G61560	6.68192	2.74095	1.28558	0.000193793	0.0288101	up
AT5G61600	71.9663	14.2646	2.33489	5.9064e-19	1.60248e-15	up
AT5G62020	4.69827	1.84948	1.34501	4.54951e-05	0.010618	up
AT5G65300	19.3584	5.77557	1.74493	9.78685e-08	6.06925e-05	up
AT5G65925	11.2335	4.79533	1.22811	0.000167261	0.026414	up
AT5G65930	5.06315	2.03684	1.31371	0.000316929	0.0414394	up
AT5G66650	10.0747	4.4949	1.16437	0.000288197	0.0383762	up
AT5G67350	28.2894	12.7345	1.15151	0.000135096	0.0229083	up
ATCG00190	2.40941	0.689263	1.80555	0.000129657	0.0224459	up
AT1G06120	0.0001	0.271784	-11.4082	0.000282056	0.0382627	down
AT2G19590	15.9349	33.4511	-1.06987	0.000176753	0.0268281	down
AT2G27580	7.25496	47.2651	-2.70374	5.71416e-37	1.24026e-32	down
AT4G15360	0.0001	0.251397	-11.2958	5.78987e-05	0.0126938	down
AT4G23600	14.155	33.3051	-1.23443	7.33516e-05	0.0145449	down
AT4G27450	58.2477	117.473	-1.01205	6.67792e-05	0.0138042	down
AT4G33070	72.1913	165.066	-1.19315	1.14335e-05	0.00330887	down

## Sheet: MUNa_vs_MUCK
Gene id	MeanTPM (MUNa)	MeanTPM (MUCK)	log2FoldChange	pValue	qValue	result
AT1G06620	151.106	10.8105	3.80506	5.47427e-45	6.16908e-43	up
AT3G10210	35.2076	17.3289	1.02271	2.74273e-06	1.43921e-05	up
AT1G75280	134.965	25.4781	2.40526	2.44631e-28	1.11559e-26	up
AT3G56710	39.465	18.4408	1.09767	2.78938e-08	2.04706e-07	up
AT3G14770	35.6511	7.56217	2.23707	1.94468e-24	7.02363e-23	up
AT4G30270	758.675	270.279	1.48903	1.10821e-09	1.00762e-08	up
AT1G74360	33.871	3.46277	3.29005	3.62013e-49	5.23802e-47	up
AT2G44360	100.212	26.5695	1.91521	9.05901e-26	3.55089e-24	up
AT4G36945	19.6065	9.08621	1.10958	6.33335e-08	4.40255e-07	up
AT4G20860	223.373	27.3175	3.03156	7.94078e-46	9.54522e-44	up
AT2G35710	9.77918	4.197	1.22036	3.97884e-05	0.00016388	up
AT1G64660	118.851	41.9315	1.50304	5.08976e-07	3.05673e-06	up
AT4G03450	1.10365	0.535072	1.04448	0.00989514	0.0232687	up
AT5G53970	24.2825	10.1701	1.25559	1.16482e-11	1.35299e-10	up
AT2G02310	5.71238	0.0001	15.8018	2.04546e-16	4.03922e-15	up
AT4G02320	0.29307	0.0458993	2.6747	0.01029	0.0240908	up
AT5G03000	1.8629	0.00680933	8.09582	1.86529e-09	1.64618e-08	up
AT5G14780	336.413	162.138	1.05301	2.25728e-07	1.43195e-06	up
AT4G10110	31.6572	14.4669	1.12978	1.53472e-08	1.17677e-07	up
AT4G15545	129.687	47.4824	1.44956	6.92867e-16	1.30135e-14	up
AT1G21940	1.9351	0.0001	14.2401	1.08302e-08	8.49027e-08	up
AT1G73805	9.44896	3.94302	1.26086	0.000175519	0.000631205	up
AT1G52940	0.443256	0.0001	12.1139	1.05918e-05	4.94664e-05	up
AT1G22710	102.224	42.2791	1.27372	1.26216e-08	9.80615e-08	up
AT4G17940	79.3706	25.6018	1.63236	1.44314e-14	2.37885e-13	up
AT3G20860	10.0664	4.93961	1.02707	1.41385e-05	6.41638e-05	up
AT1G23390	88.6783	8.50656	3.38193	2.04735e-44	2.24252e-42	up
AT5G65110	32.4643	10.3293	1.65211	3.8311e-10	3.70314e-09	up
AT5G62460	48.6657	14.712	1.72591	9.67862e-23	3.12059e-21	up
AT5G21940	51.9491	22.7514	1.19115	1.4338e-07	9.38252e-07	up
AT1G13830	32.1659	9.60234	1.74407	2.13092e-09	1.86237e-08	up
AT3G10450	10.263	2.66484	1.94534	1.49931e-12	1.96225e-11	up
AT4G13530	40.7962	14.4327	1.4991	3.21157e-17	6.87482e-16	up
AT1G74710	39.5752	13.8067	1.51923	1.1243e-15	2.05888e-14	up
AT3G10986	2.73704	0.266369	3.36112	4.40936e-05	0.00017978	up
AT3G10985	464.72	189.495	1.29421	6.32314e-08	4.39675e-07	up
AT3G12580	190.613	60.1311	1.66446	2.13742e-15	3.83037e-14	up
AT3G02875	39.9661	12.9578	1.62496	3.76941e-15	6.55939e-14	up
AT4G10250	33.6955	0.146705	7.8435	4.68014e-68	1.42471e-65	up
AT3G55740	29.1778	9.91064	1.55782	2.46947e-16	4.8358e-15	up
AT1G60420	65.2767	23.1539	1.49531	1.64176e-12	2.13202e-11	up
AT3G48390	0.995917	0.34439	1.53198	0.00012718	0.00047028	up
AT3G49620	88.6304	3.73446	4.56883	2.76366e-75	1.15679e-72	up
AT3G04110	11.4623	4.3129	1.41017	1.71779e-13	2.46268e-12	up
AT5G20150	167.707	38.4383	2.12532	1.56794e-19	4.02107e-18	up
AT3G56500	37.6485	3.37112	3.48129	6.49444e-16	1.2247e-14	up
AT3G19940	0.161012	0.0001	10.653	0.00168727	0.00483315	up
AT3G05930	5.74702	1.80018	1.67467	3.14465e-08	2.28844e-07	up
AT4G33910	60.9974	21.4338	1.50886	8.77558e-14	1.30686e-12	up
AT5G26260	40.055	13.8877	1.52817	0.00861779	0.0206756	up
AT3G55090	3.3863	1.53776	1.13888	6.3864e-05	0.000252228	up
AT1G72660	4.28603	0.104714	5.35511	1.04643e-23	3.55998e-22	up
AT4G35985	20.5878	3.1436	2.7113	5.49151e-25	2.05297e-23	up
AT5G66620	4.13205	1.72679	1.25876	6.43083e-06	3.1384e-05	up
AT4G18930	93.8473	45.5275	1.04358	2.93963e-09	2.51846e-08	up
AT3G03150	174.556	45.3351	1.94499	1.76844e-21	5.29402e-20	up
AT5G39150	3.70341	0.831871	2.15442	2.24304e-07	1.42446e-06	up
AT1G16130	10.113	3.87154	1.38523	8.21047e-13	1.10478e-11	up
AT2G19500	1.14644	0.0001	13.4849	4.16112e-11	4.51768e-10	up
AT2G42360	83.0422	17.0113	2.28735	2.953e-25	1.12733e-23	up
AT5G03610	368.878	101.033	1.86831	1.5421e-16	3.08947e-15	up
AT1G80840	145.523	37.1873	1.96837	2.71842e-25	1.04117e-23	up
AT4G39090	435.158	160.799	1.43628	1.11741e-09	1.01559e-08	up
AT5G04340	52.3573	25.5408	1.03558	1.50442e-07	9.77642e-07	up
AT3G25240	28.091	1.81566	3.95154	4.41544e-28	1.98663e-26	up
AT1G19210	13.3506	1.0691	3.64244	9.01137e-15	1.51525e-13	up
AT2G19970	3.45059	1.00206	1.78387	0.000285513	0.000975573	up
AT5G47390	10.5242	4.42901	1.24866	3.36331e-08	2.43745e-07	up
AT1G58807	20.0455	8.42649	1.25028	7.75797e-09	6.22337e-08	up
AT4G26580	1.24302	0.220814	2.49295	1.64478e-05	7.36739e-05	up
AT3G01760	2.89744	0.046503	5.96131	2.01466e-19	5.13301e-18	up
AT2G34500	108.233	4.85363	4.47893	2.39771e-35	1.67768e-33	up
AT2G17120	111.447	38.9754	1.51572	1.19698e-11	1.38691e-10	up
AT1G74100	588.127	182.985	1.6844	4.52024e-11	4.8827e-10	up
AT2G32830	4.30793	1.107	1.96034	1.35622e-06	7.51888e-06	up
AT5G23340	34.6229	13.1842	1.39292	2.3394e-07	1.47924e-06	up
AT2G40140	115.228	54.0736	1.0915	1.8284e-06	9.93457e-06	up
AT3G03310	35.4133	7.54019	2.23162	2.48633e-26	1.01004e-24	up
AT1G44010	3.95685	0.216194	4.19396	0.00632365	0.0157353	up
AT1G59810	0.629707	0.103677	2.60259	0.0182252	0.0397341	up
AT5G20050	78.0073	21.898	1.83281	1.03668e-26	4.26311e-25	up
AT5G64130	554.947	223.636	1.3112	1.92042e-09	1.69094e-08	up
AT5G55560	34.0742	7.26446	2.22975	4.32207e-14	6.67826e-13	up
AT4G33030	112.748	51.9125	1.11895	2.92265e-09	2.50574e-08	up
AT1G06137	242.907	0.268269	9.82251	6.67438e-56	1.28236e-53	up
AT3G21150	7.08629	1.75474	2.01377	2.39841e-10	2.39229e-09	up
AT5G45280	214.497	29.7898	2.84807	5.42663e-32	3.13301e-30	up
AT1G24580	7.46789	1.14324	2.70757	6.74572e-12	8.15049e-11	up
AT2G04400	269.744	77.2257	1.80444	1.14937e-28	5.32435e-27	up
AT5G58220	62.1432	26.1931	1.24641	6.24329e-12	7.58645e-11	up
AT1G17147	11.2641	1.94087	2.53696	2.03419e-11	2.29127e-10	up
AT2G40420	5.96222	2.33218	1.35417	3.95727e-07	2.41496e-06	up
AT4G37010	7.14077	1.92998	1.88749	1.10398e-05	5.14052e-05	up
AT1G76150	68.6862	17.5935	1.96498	8.36371e-24	2.87036e-22	up
AT1G29230	1.13417	0.395028	1.5216	0.00232226	0.0064625	up
AT1G16720	18.9878	5.80629	1.70938	1.94354e-18	4.56936e-17	up
AT5G41110	3.6374	1.15189	1.65891	4.3448e-10	4.15561e-09	up
AT1G65730	16.92	5.5619	1.60508	2.8959e-10	2.8485e-09	up
AT3G17380	4.08149	1.30517	1.64486	1.49209e-06	8.21772e-06	up
AT1G62420	4.03639	1.03416	1.96461	5.22026e-07	3.12825e-06	up
AT5G24770	12.8349	5.01291	1.35635	2.7829e-08	2.04294e-07	up
AT3G55310	2.466	0.606812	2.02285	1.29368e-06	7.19939e-06	up
AT2G15230	12.5459	6.25653	1.00378	1.92525e-06	1.04125e-05	up
AT4G11480	2.89887	0.177744	4.02761	1.30039e-18	3.10398e-17	up
AT1G07473	0.582458	0.153111	1.92758	0.0165905	0.03658	up
AT1G52870	12.3396	6.062	1.02544	1.72641e-05	7.70362e-05	up
AT3G46230	222.985	6.93282	5.00736	7.16906e-58	1.48771e-55	up
AT2G32200	23.7058	6.34072	1.90252	1.41218e-09	1.26777e-08	up
AT1G03090	17.9971	2.88218	2.64253	1.07456e-29	5.2694e-28	up
AT3G47540	52.035	19.2573	1.43408	1.50579e-09	1.34301e-08	up
AT2G33150	359.712	133.903	1.42566	1.92964e-10	1.94295e-09	up
AT5G61890	51.1807	11.5319	2.14997	3.46513e-21	1.00773e-19	up
AT1G56140	59.3413	21.3917	1.47198	3.65036e-14	5.70049e-13	up
AT5G63130	21.3326	8.35615	1.35215	2.80724e-12	3.54535e-11	up
AT4G22710	93.0223	19.0914	2.28465	1.96699e-18	4.61523e-17	up
AT1G78490	22.0332	8.83592	1.31823	1.60851e-14	2.62559e-13	up
AT1G25390	24.4095	10.832	1.17214	9.63838e-11	1.00188e-09	up
AT2G47180	49.8936	2.14622	4.53899	3.16733e-41	2.90009e-39	up
AT3G01900	2.77435	0.622894	2.15509	0.000163748	0.000591594	up
AT5G55150	446.923	14.4804	4.94786	4.8546e-57	9.48265e-55	up
AT2G37130	115.502	34.1001	1.76007	1.70986e-11	1.94182e-10	up
AT3G57740	1.52063	0.378869	2.0049	6.14907e-05	0.0002438	up
AT3G28540	3.1224	1.18797	1.39416	0.00152654	0.00441483	up
AT5G14700	40.5273	8.50837	2.25194	6.50036e-25	2.41472e-23	up
AT1G56060	197.438	6.88193	4.84244	7.35888e-82	3.92028e-79	up
AT4G04040	23.9685	4.92372	2.28332	4.04964e-19	1.00983e-17	up
AT1G14870	934.001	82.735	3.49685	3.30357e-51	5.37747e-49	up
AT5G42050	228.514	99.1783	1.20419	1.5401e-13	2.22977e-12	up
AT1G66160	31.9974	14.112	1.18103	8.90454e-12	1.05546e-10	up
AT2G39420	45.2414	4.99778	3.17828	2.79159e-34	1.82779e-32	up
AT1G04350	14.0202	3.52196	1.99305	1.04355e-13	1.54327e-12	up
AT3G19580	42.5639	5.17221	3.04078	6.33789e-48	8.39323e-46	up
AT1G29910	1096.6	382.179	1.52072	1.43514e-15	2.6057e-14	up
AT1G13340	70.3135	4.91467	3.83863	1.48134e-65	3.94574e-63	up
AT3G47780	40.2526	6.82427	2.56034	3.41164e-28	1.54679e-26	up
AT5G43090	0.318532	0.0001	11.6372	1.97998e-05	8.72548e-05	up
AT5G02090	3.30567	1.24314	1.41095	0.00254001	0.00699293	up
AT4G37220	1.38708	0.300376	2.20721	0.000376872	0.00125321	up
AT1G10700	97.6944	14.3075	2.7715	1.69444e-37	1.29796e-35	up
AT1G60130	1.39307	0.42285	1.72005	2.28067e-05	9.89796e-05	up
AT1G51920	104.74	3.34014	4.97076	2.36544e-37	1.79437e-35	up
AT5G19230	230.004	24.1863	3.2494	1.03498e-37	8.03306e-36	up
AT4G38470	36.1467	9.06849	1.99493	7.61133e-30	3.75599e-28	up
AT3G48310	27.9927	4.38122	2.67565	1.15311e-22	3.69248e-21	up
AT3G55290	12.5818	5.9679	1.07604	3.63933e-05	0.000150984	up
AT2G21480	0.199354	0.0001	10.9611	7.67678e-06	3.68511e-05	up
AT5G48570	16.8296	1.27085	3.72713	2.53759e-30	1.28192e-28	up
AT4G27740	19.4088	5.78832	1.7455	2.68548e-10	2.65602e-09	up
AT5G06760	3.00315	0.909845	1.72279	0.000144334	0.000527222	up
AT1G30710	0.531721	0.0001	12.3765	3.38571e-08	2.45168e-07	up
AT3G01650	24.672	8.6893	1.50556	2.78752e-15	4.92013e-14	up
AT5G11260	28.2936	10.4881	1.43172	1.63107e-08	1.24373e-07	up
AT5G59960	14.3999	6.76343	1.09023	3.57542e-10	3.47607e-09	up
AT2G29720	38.015	8.47011	2.16612	1.73282e-20	4.7785e-19	up
AT2G37750	96.2134	14.3086	2.74935	3.59573e-15	6.2758e-14	up
AT2G05100	650.612	41.4734	3.97154	1.5705e-102	1.9375e-99	up
AT4G33420	49.7091	19.8664	1.32318	1.15539e-06	6.50235e-06	up
AT5G60630	17.9773	2.64564	2.76448	8.6931e-20	2.27164e-18	up
AT2G35980	605.643	7.4584	6.34346	4.52996e-135	1.51689e-131	up
AT2G02180	67.4487	24.9376	1.43547	3.43045e-17	7.30335e-16	up
AT1G13480	240.662	5.43173	5.46945	1.94844e-107	3.26225e-104	up
AT1G62840	11.7774	1.12739	3.38496	8.03036e-17	1.65115e-15	up
AT5G11920	4.47245	2.20014	1.02347	0.000380736	0.0012648	up
AT3G16770	559.495	234.301	1.25576	1.05407e-13	1.55588e-12	up
AT3G22600	465.38	36.7346	3.6632	5.09623e-33	3.11895e-31	up
AT3G26770	20.5243	8.65079	1.24643	3.17958e-06	1.65034e-05	up
AT1G28960	29.0925	13.4788	1.10996	3.89978e-10	3.76591e-09	up
AT1G67060	36.7245	17.8174	1.04345	9.9631e-10	9.08343e-09	up
AT1G18830	0.532093	0.0745567	2.83527	7.55488e-06	3.6318e-05	up
AT3G15450	88.286	9.52505	3.21239	1.54027e-25	5.97747e-24	up
AT1G51680	305.636	77.3463	1.98241	4.62408e-24	1.62745e-22	up
AT4G12500	3398.82	193.76	4.13269	5.00986e-44	5.38674e-42	up
AT1G56540	1.46512	0.551906	1.40853	7.12581e-06	3.4439e-05	up
AT2G31345	38.7606	0.368325	6.71747	9.41628e-58	1.91928e-55	up
AT5G57630	6.75862	3.28897	1.03909	0.000145662	0.000531577	up
AT5G08250	0.311094	0.0864257	1.84782	0.0229768	0.0485904	up
AT4G24026	122.783	11.4627	3.42109	8.95773e-38	6.97572e-36	up
AT1G15125	229.754	91.6084	1.32654	1.31277e-07	8.64608e-07	up
AT1G14290	77.8704	12.7957	2.60542	6.87161e-49	9.64494e-47	up
AT2G25910	95.4446	43.7883	1.12412	2.40943e-10	2.40123e-09	up
AT1G14740	57.2555	27.7958	1.04255	1.04641e-12	1.38968e-11	up
AT4G22070	18.4957	3.08333	2.58463	6.24946e-15	1.0716e-13	up
AT1G44542	1.63678	0.0374647	5.44919	7.64974e-10	7.08175e-09	up
AT1G13210	40.9812	13.9746	1.55215	2.39651e-15	4.26208e-14	up
AT1G44090	1.90369	0.0001	14.2165	1.70645e-11	1.93889e-10	up
AT4G04500	0.384966	0.0960703	2.00257	0.00670071	0.0165732	up
AT5G54650	12.371	5.26078	1.23361	1.84437e-09	1.62955e-08	up
AT5G21090	335.77	153.727	1.1271	8.08028e-12	9.63386e-11	up
AT3G19860	30.335	14.8671	1.02886	3.48344e-08	2.51934e-07	up
AT3G10500	28.1776	10.9692	1.36109	3.14824e-11	3.46779e-10	up
AT2G32660	12.8163	0.711323	4.17133	7.54031e-41	6.72034e-39	up
AT4G39830	30.3584	3.77712	3.00674	4.09377e-48	5.45216e-46	up
AT4G30380	2.53893	0.0001	14.6319	2.99049e-08	2.18644e-07	up
AT1G73965	9.48486	2.68414	1.82116	4.21038e-09	3.52469e-08	up
AT1G70700	74.1594	7.42478	3.32021	2.83224e-61	6.77425e-59	up
AT4G20000	30.0349	7.87559	1.93118	1.25616e-16	2.5383e-15	up
AT2G18280	100.814	28.4678	1.82429	1.95653e-22	6.22267e-21	up
AT4G00970	6.80901	0.584639	3.54183	3.6565e-34	2.34176e-32	up
AT2G44290	97.8412	17.5172	2.48167	5.49921e-28	2.45527e-26	up
AT5G45240	1.78255	0.0608827	4.87177	1.60158e-16	3.20043e-15	up
AT2G37540	14.4127	4.28712	1.74926	3.28687e-12	4.12002e-11	up
AT5G10410	4.13082	1.86865	1.14443	0.0001147	0.000427776	up
AT1G16670	29.4671	5.77942	2.35011	4.27467e-28	1.9306e-26	up
AT5G39050	161.149	40.4478	1.99426	6.43041e-21	1.83592e-19	up
AT2G02220	48.3925	15.8266	1.61243	5.0811e-10	4.81411e-09	up
AT5G13190	119.818	53.2151	1.17093	6.80598e-08	4.71013e-07	up
AT5G16010	126.446	37.6307	1.74854	2.61848e-18	6.08901e-17	up
AT2G05940	63.8289	28.7849	1.1489	5.87092e-12	7.15251e-11	up
AT5G45430	33.3782	5.55554	2.58691	0.000919652	0.00279666	up
AT2G43820	68.3709	22.9122	1.57726	1.22299e-13	1.78945e-12	up
AT5G35960	1.46474	0.252537	2.53608	2.54775e-06	1.34563e-05	up
AT5G39000	3.00859	0.206936	3.86183	1.89369e-25	7.30066e-24	up
AT5G05600	142.079	22.9852	2.62791	3.50193e-47	4.46115e-45	up
AT3G51890	34.2747	12.7746	1.42387	3.98915e-16	7.70227e-15	up
AT3G51895	11.37	4.09461	1.47343	1.55823e-10	1.58735e-09	up
AT1G80460	139.567	30.3828	2.19963	3.35308e-25	1.26973e-23	up
AT1G23150	35.5911	8.1603	2.12482	9.62644e-12	1.13332e-10	up
AT3G13433	12.7673	0.053816	7.89021	1.11102e-14	1.85222e-13	up
AT3G13432	43.7022	2.2611	4.27261	6.09342e-45	6.80141e-43	up
AT3G13430	35.8286	10.2056	1.81175	4.86246e-19	1.20482e-17	up
AT2G30730	1.54014	0.0001	13.9108	1.92643e-10	1.94134e-09	up
AT2G34420	1490.68	315.398	2.24072	1.28144e-25	4.98124e-24	up
AT2G34390	100.303	4.1974	4.57873	7.92828e-57	1.53586e-54	up
AT3G47480	38.3031	16.5344	1.21199	7.94762e-06	3.80111e-05	up
AT3G12740	134.11	54.5945	1.29659	2.4745e-10	2.46399e-09	up
AT5G37250	1.08074	0.054668	4.30518	0.000351316	0.00117691	up
AT1G52760	200.027	86.9771	1.20149	1.16322e-11	1.35247e-10	up
AT3G16910	48.316	13.5659	1.83252	1.66692e-15	3.01486e-14	up
AT5G09930	0.161783	0.0001	10.6598	0.000681707	0.0021374	up
AT3G55980	199.381	63.8723	1.64227	1.38093e-11	1.58594e-10	up
AT1G72540	18.962	1.43044	3.72858	5.58718e-36	4.02964e-34	up
AT5G24430	43.9297	12.5221	1.81072	9.70104e-22	2.9647e-20	up
AT4G23260	56.5079	17.7559	1.67016	2.13312e-18	4.99504e-17	up
AT4G16820	52.7047	0.130298	8.65998	2.45728e-12	3.13206e-11	up
AT4G22980	11.2988	2.86282	1.98066	1.45223e-17	3.21437e-16	up
AT4G08770	1438.78	68.741	4.38753	4.98516e-54	8.62419e-52	up
AT1G44350	48.0345	4.35774	3.46242	8.23301e-41	7.25495e-39	up
AT2G46500	69.8789	27.4494	1.34808	1.69795e-14	2.7624e-13	up
AT5G48485	148.182	61.1705	1.27646	8.53232e-15	1.43883e-13	up
AT3G51660	98.7213	9.99849	3.30358	1.61215e-49	2.3618e-47	up
AT4G05060	26.8556	13.3187	1.01177	1.65694e-08	1.26264e-07	up
AT1G30370	54.2466	1.21731	5.47777	4.7007e-89	3.79946e-86	up
AT3G09950	4.61576	0.883958	2.38452	1.26425e-06	7.049e-06	up
AT3G28890	0.182205	0.0317583	2.52035	0.0213525	0.0456204	up
AT5G15250	0.0625917	0.0001	9.28983	0.0216274	0.0460986	up
AT1G71450	0.71797	0.14143	2.34383	0.00846548	0.0203707	up
AT5G14120	88.4532	26.5878	1.73415	4.95748e-12	6.08076e-11	up
AT2G28120	18.6939	4.50403	2.05328	3.14797e-17	6.74482e-16	up
AT3G26650	504.998	202.621	1.3175	3.38661e-10	3.30483e-09	up
AT3G02040	185.905	29.4744	2.65703	4.00061e-26	1.60848e-24	up
AT1G17060	6.90705	2.75997	1.32342	4.86359e-08	3.43485e-07	up
AT2G36020	34.8931	0.018773	10.8601	9.51772e-43	9.53399e-41	up
AT1G77120	2786.41	159.353	4.12811	1.66895e-37	1.28263e-35	up
AT4G36990	47.7838	21.0691	1.1814	1.08548e-06	6.14135e-06	up
AT2G44460	6.43666	0.358187	4.16753	2.35622e-07	1.48867e-06	up
AT1G26410	137.03	2.5264	5.76127	4.08283e-12	5.05022e-11	up
AT1G63530	21.8613	5.27946	2.04992	8.11724e-23	2.63529e-21	up
AT4G08230	80.0888	25.5431	1.64867	1.46937e-17	3.24619e-16	up
AT1G64160	26.3948	9.80642	1.42846	1.20614e-05	5.54896e-05	up
AT2G22970	14.1959	6.76256	1.06983	1.1702e-06	6.57941e-06	up
AT3G61440	666.924	196.813	1.7607	3.84017e-26	1.54929e-24	up
AT5G38710	10.3846	0.623973	4.05682	3.36142e-34	2.17057e-32	up
AT3G17510	23.841	5.17615	2.2035	4.52635e-19	1.12511e-17	up
AT1G61480	1.15619	0.124915	3.21037	9.76744e-10	8.9224e-09	up
AT5G19850	20.0201	8.52348	1.23193	3.23049e-11	3.55339e-10	up
AT5G19855	88.7517	26.6277	1.73684	2.98947e-25	1.1394e-23	up
AT3G04181	5.20307	1.3664	1.92899	2.09758e-05	9.18328e-05	up
AT1G66280	68.8825	18.3622	1.9074	0.0113684	0.0263004	up
AT5G05100	112.616	38.3053	1.5558	2.70916e-16	5.2787e-15	up
AT1G23700	0.130522	0.0001	10.3501	0.00818461	0.0197679	up
AT3G15340	5.67033	1.0567	2.42387	2.45279e-14	3.92715e-13	up
AT4G19112	0.292166	0.0827407	1.82012	0.0137536	0.0310582	up
AT2G15080	3.15684	1.14875	1.45841	2.66027e-05	0.000113873	up
AT5G47730	42.473	14.5356	1.54696	4.01235e-12	4.97353e-11	up
AT1G80160	16.0072	1.05598	3.92206	3.98416e-41	3.6338e-39	up
AT4G14690	81.0421	3.14151	4.68914	1.39601e-101	1.55821e-98	up
AT3G06300	90.4555	28.7945	1.65142	9.3774e-16	1.73486e-14	up
AT4G21120	54.5395	8.86144	2.62169	2.77273e-22	8.75344e-21	up
AT5G58070	685.017	86.3553	2.98778	2.63426e-69	8.57598e-67	up
AT2G30500	57.8373	14.8267	1.9638	1.86521e-22	5.9403e-21	up
AT4G10860	0.897366	0.03646	4.62131	0.00114655	0.00341184	up
AT4G09300	0.98749	0.269553	1.8732	0.00827654	0.0199611	up
AT1G02450	4.33472	1.92778	1.169	0.010418	0.0243517	up
AT2G46330	536.287	178.194	1.58956	1.37832e-12	1.81199e-11	up
AT5G48850	17.101	4.29766	1.99245	2.60587e-14	4.14956e-13	up
AT1G09560	1473.67	142.27	3.37271	7.11392e-37	5.29366e-35	up
AT1G58030	30.5742	11.6716	1.38931	3.97933e-11	4.33235e-10	up
AT1G69810	19.0279	6.10922	1.63905	3.86425e-11	4.21685e-10	up
AT5G58330	94.4748	38.699	1.28763	1.85917e-13	2.65402e-12	up
AT1G24340	9.66775	3.45707	1.48363	2.12118e-11	2.38581e-10	up
AT2G45010	51.5677	24.7629	1.05829	7.62597e-07	4.43885e-06	up
AT5G50120	2.9845	1.35033	1.14418	0.000560781	0.00179393	up
AT1G66040	0.679141	0.082226	3.04604	4.83739e-06	2.42024e-05	up
AT3G26440	9.36012	4.10028	1.1908	0.00010501	0.000395664	up
AT3G46660	15.4117	6.67671	1.20682	3.3443e-10	3.26491e-09	up
AT1G62300	109.237	24.4969	2.15679	1.097e-31	6.1516e-30	up
AT1G13080	19.9466	0.793116	4.65247	3.53545e-58	7.53373e-56	up
AT1G77370	207.691	53.754	1.94999	1.95655e-20	5.37651e-19	up
AT1G71030	7.7087	1.17461	2.7143	7.80936e-14	1.17041e-12	up
AT1G67600	20.5266	7.55039	1.44287	7.71209e-10	7.13102e-09	up
AT2G02710	11.1113	4.06087	1.45217	5.3112e-10	5.01388e-09	up
AT1G21670	52.5364	21.3435	1.29952	1.1023e-07	7.36966e-07	up
AT2G43330	11.3977	4.83402	1.23745	2.52957e-09	2.18632e-08	up
AT5G38900	212.238	10.7222	4.30701	3.925e-12	4.8704e-11	up
AT1G51840	7.47006	1.85489	2.00978	4.31631e-09	3.60436e-08	up
AT1G01340	13.364	5.46434	1.29023	1.75074e-11	1.9844e-10	up
AT1G04645	4.95751	0.0001	15.5973	4.36412e-12	5.37829e-11	up
AT3G12040	16.0932	3.82422	2.07322	1.46668e-14	2.41425e-13	up
AT2G42060	46.0627	4.74838	3.27809	2.97587e-21	8.7193e-20	up
AT3G63380	64.3031	29.3891	1.12961	1.54526e-08	1.18374e-07	up
AT3G62380	1.55485	0.164604	3.23971	5.42728e-07	3.24033e-06	up
AT1G66560	0.655288	0.0001	12.6779	3.22974e-05	0.000135624	up
AT5G01490	14.5155	0.440477	5.04238	4.92329e-05	0.000199244	up
AT3G45960	5.61657	1.4798	1.92429	2.35632e-08	1.75229e-07	up
AT5G64750	50.8807	19.2815	1.3999	6.13587e-12	7.45979e-11	up
AT1G78000	46.1316	16.2461	1.50566	8.03772e-13	1.0834e-11	up
AT2G24550	21.9306	7.6526	1.51892	5.81028e-08	4.06546e-07	up
AT3G13050	17.2395	6.08571	1.50222	5.46263e-16	1.04016e-14	up
AT1G04980	50.8751	21.11	1.26904	6.22627e-14	9.42789e-13	up
AT2G39780	94.4697	34.0583	1.47185	9.56016e-18	2.15471e-16	up
AT3G45140	174.303	16.1701	3.43019	3.57261e-30	1.78554e-28	up
AT2G35660	6.43209	2.95544	1.12192	1.04511e-05	4.88775e-05	up
AT1G72120	14.2289	4.20995	1.75695	2.06521e-09	1.81238e-08	up
AT4G22620	2.04387	0.435307	2.2312	0.000969889	0.00293382	up
AT2G04650	5.17614	2.4007	1.10842	5.00725e-05	0.000202188	up
AT3G03480	0.16492	0.0001	10.6875	0.00303088	0.00819326	up
AT5G54390	129.745	64.4948	1.00842	2.02703e-09	1.77953e-08	up
AT5G42930	5.28045	0.470325	3.48893	3.97696e-17	8.37556e-16	up
AT3G54500	24.9584	0.963764	4.6947	1.13303e-89	9.83642e-87	up
AT2G43535	125.778	39.4412	1.67311	2.95247e-12	3.71675e-11	up
AT2G43530	15.6443	5.58488	1.48604	9.19636e-06	4.34165e-05	up
AT3G05390	5.8832	1.52785	1.9451	7.77634e-09	6.23597e-08	up
AT1G09240	7.57475	3.37081	1.1681	0.000161364	0.000583881	up
AT4G05150	423.104	60.3257	2.81017	6.04579e-36	4.34703e-34	up
AT4G34320	0.555628	0.0144903	5.26096	3.09202e-05	0.000130495	up
AT3G21230	58.7016	7.51515	2.96553	6.10444e-47	7.65177e-45	up
AT3G16030	9.69518	1.57634	2.62068	1.39689e-26	5.7243e-25	up
AT5G04220	5.30267	2.64838	1.00161	1.6943e-05	7.57474e-05	up
AT4G01700	736.864	78.7607	3.22585	1.04056e-49	1.56351e-47	up
AT3G26180	6.99032	1.76739	1.98374	1.07894e-06	6.11174e-06	up
AT2G27430	5.97765	1.00601	2.57094	2.34437e-16	4.60234e-15	up
AT3G51810	16.5867	0.018149	9.83592	4.87566e-20	1.29429e-18	up
AT2G27389	122.128	6.93583	4.13818	1.886e-38	1.5088e-36	up
AT1G67100	93.0023	3.78277	4.61975	4.3883e-65	1.14291e-62	up
AT1G20460	37.3792	16.8979	1.14539	2.15991e-09	1.8863e-08	up
AT4G21390	38.9779	9.77622	1.99531	4.49191e-14	6.91335e-13	up
AT3G10740	9.56569	2.19611	2.12292	7.42447e-19	1.81281e-17	up
AT1G11540	6.6365	2.81652	1.23651	0.000122315	0.000454224	up
AT1G50610	0.13837	0.0140593	3.29893	0.015681	0.0348268	up
AT5G03210	31.2865	4.84203	2.69186	2.74349e-20	7.45162e-19	up
AT3G16990	15.0202	7.09668	1.08168	4.71143e-08	3.33643e-07	up
AT4G37530	73.37	22.4259	1.71002	2.0758e-18	4.86567e-17	up
AT2G01650	29.3155	14.0205	1.06413	5.31092e-10	5.01388e-09	up
AT1G15040	21.59	0.519194	5.37794	1.82946e-63	4.66116e-61	up
AT3G17020	294.733	147.065	1.00295	1.12698e-08	8.80255e-08	up
AT3G61280	2.89943	0.960012	1.59465	7.19951e-05	0.000281542	up
AT1G19610	100.208	1.46812	6.09288	1.09488e-65	2.94989e-63	up
AT2G32080	118.56	44.9714	1.39854	3.09612e-14	4.88379e-13	up
AT5G67030	20.0187	5.66451	1.82133	1.0066e-18	2.42245e-17	up
AT2G24850	42.0614	5.59681	2.90982	2.2787e-15	4.07108e-14	up
AT1G05300	62.931	20.8306	1.59507	3.81919e-09	3.2179e-08	up
AT1G01680	14.3978	2.24991	2.67791	0.000272107	0.00093673	up
AT1G13550	5.93532	0.412818	3.84575	6.67409e-29	3.13508e-27	up
AT5G24210	79.7371	18.1181	2.13782	3.33261e-17	7.11442e-16	up
AT1G55230	4.05407	0.299628	3.75813	8.10279e-19	1.97022e-17	up
AT2G26560	450.077	20.4991	4.45654	1.00295e-84	6.53031e-82	up
AT1G02335	3.22213	1.22273	1.39791	0.0033986	0.00907636	up
AT1G31130	67.9992	32.7142	1.0556	3.03355e-06	1.57839e-05	up
AT1G09480	13.5807	3.56023	1.93152	3.98989e-14	6.20179e-13	up
AT1G76930	7939.75	604.817	3.71452	5.30378e-38	4.17183e-36	up
AT4G25070	3.03111	1.1815	1.35923	2.44926e-07	1.54486e-06	up
AT4G21980	57.4304	25.8499	1.15166	1.94148e-07	1.24442e-06	up
AT5G53110	49.8019	8.65045	2.52535	3.58415e-31	1.93132e-29	up
AT2G44390	1.59645	0.201471	2.98622	8.38712e-05	0.000323345	up
AT2G40890	249.95	88.0795	1.50476	1.79569e-11	2.03142e-10	up
AT5G66020	0.266124	0.0001	11.3779	1.98837e-05	8.75717e-05	up
AT4G20830	1763.84	211.128	3.06253	2.68651e-31	1.46106e-29	up
AT1G68765	53.9804	5.59979	3.26899	4.70394e-38	3.72501e-36	up
AT2G37370	0.284218	0.0352067	3.01308	0.00195616	0.00553306	up
AT1G56240	28.0699	1.70705	4.03945	3.35833e-47	4.3016e-45	up
AT5G60740	0.354694	0.0001	11.7924	4.23604e-09	3.54238e-08	up
AT2G47150	1.96834	0.307	2.68067	8.09422e-05	0.00031329	up
AT4G22470	1921.33	361.323	2.41075	2.82562e-15	4.98364e-14	up
AT1G69410	946.954	430.847	1.13612	3.69292e-07	2.2678e-06	up
AT3G04720	2136.83	330.594	2.69234	1.8994e-46	2.33099e-44	up
AT1G16730	7.17915	2.19577	1.70908	6.29582e-10	5.90296e-09	up
AT4G29220	43.2874	19.3562	1.16116	4.075e-12	5.04585e-11	up
AT4G19970	10.1545	1.10142	3.2047	1.61829e-20	4.48376e-19	up
AT1G65870	7.44392	0.400055	4.21779	4.45309e-19	1.10807e-17	up
AT5G16110	142.259	49.8313	1.5134	1.63668e-20	4.52403e-19	up
AT4G35770	9.8575	0.652361	3.91748	5.54094e-29	2.61854e-27	up
AT3G16175	1.87832	0.214307	3.13169	1.60433e-06	8.79868e-06	up
AT4G35480	34.3784	10.6226	1.69437	3.34758e-17	7.13987e-16	up
AT5G03580	1.81527	0.0001	14.1479	4.08702e-06	2.06918e-05	up
AT1G19360	83.0141	38.2851	1.11657	1.53357e-08	1.17627e-07	up
AT4G15530	70.6931	13.3205	2.40792	4.59115e-21	1.32207e-19	up
AT1G25275	431.474	151.555	1.50944	9.27332e-17	1.8984e-15	up
AT5G47220	80.8486	23.8356	1.76211	1.71045e-24	6.20633e-23	up
AT5G41680	3.98344	1.93598	1.04095	2.18651e-05	9.5299e-05	up
AT1G67800	50.9333	14.5547	1.80712	7.98814e-15	1.35486e-13	up
AT3G23240	17.2799	3.36898	2.35871	3.20483e-25	1.21555e-23	up
AT3G23245	3.00799	0.0715283	5.39414	9.39372e-07	5.37439e-06	up
AT5G46040	0.606933	0.0706087	3.10362	9.16254e-06	4.3283e-05	up
AT2G27190	69.1016	22.3487	1.62853	2.39061e-21	7.05741e-20	up
AT1G12110	342.977	135.57	1.33907	2.7339e-09	2.34735e-08	up
AT5G40240	38.8434	18.2544	1.08943	3.30631e-08	2.40086e-07	up
AT3G15070	12.2372	4.45094	1.45909	9.32242e-13	1.24441e-11	up
AT5G65140	7.18797	3.46403	1.05313	1.61488e-05	7.239e-05	up
AT5G62490	1.00771	0.0001	13.2988	9.48003e-07	5.41597e-06	up
AT1G16230	0.434041	0.0001	12.0836	0.00198833	0.00561873	up
AT1G74740	9.96453	3.59616	1.47034	8.8985e-12	1.05546e-10	up
AT5G38210	11.3714	4.10043	1.47156	7.43521e-10	6.89131e-09	up
AT5G22690	10.5289	3.42667	1.61947	3.7158e-14	5.79496e-13	up
AT2G24260	34.6509	13.2644	1.38534	1.88374e-10	1.90077e-09	up
AT1G02980	0.16341	0.0001	10.6743	0.000183206	0.000655725	up
AT5G22520	6.57966	0.795297	3.04845	3.39186e-12	4.24254e-11	up
AT4G23100	594.202	257.546	1.20612	3.00189e-10	2.94411e-09	up
AT2G46650	258.886	122.277	1.08217	2.65977e-06	1.39912e-05	up
AT3G03260	0.916039	0.139314	2.71707	1.10558e-07	7.38526e-07	up
AT1G09070	588.665	293.218	1.00548	6.76657e-08	4.68563e-07	up
AT5G44790	52.5232	15.0586	1.80237	1.39874e-16	2.81671e-15	up
AT2G29110	2.12464	0.068988	4.94473	1.69501e-26	6.9218e-25	up
AT3G19910	50.15	19.4861	1.3638	3.99372e-14	6.20363e-13	up
AT1G69890	78.5203	14.5347	2.43356	8.61599e-22	2.63654e-20	up
AT3G26510	35.5841	5.14513	2.78995	5.27931e-22	1.64121e-20	up
AT4G32650	27.1062	8.27426	1.71192	3.454e-21	1.00574e-19	up
AT2G18660	15.5395	5.64088	1.46195	0.000281305	0.000963907	up
AT1G76390	17.8674	6.79784	1.39418	2.79228e-16	5.43614e-15	up
AT5G39120	5.64894	2.12999	1.40713	0.00167055	0.00478701	up
AT2G43000	45.1467	5.44011	3.05291	8.71547e-17	1.78888e-15	up
AT1G79450	6.33057	3.11451	1.02333	0.00245187	0.00677893	up
AT2G35970	1.16167	0.097379	3.57645	0.000251629	0.000874584	up
AT4G07820	13.9511	1.86332	2.90443	1.07144e-11	1.25259e-10	up
AT4G01250	126.458	43.603	1.53615	1.44771e-13	2.10119e-12	up
AT2G42350	21.8194	10.2756	1.08639	1.13419e-06	6.40067e-06	up
AT5G47850	15.9546	0.625837	4.67204	1.97076e-45	2.29823e-43	up
AT2G43910	191.984	66.9226	1.52042	6.42043e-21	1.8353e-19	up
AT3G17410	273.522	86.1759	1.6663	2.90021e-12	3.65686e-11	up
AT5G09876	2.60781	0.421895	2.62788	0.000560833	0.00179393	up
AT1G07000	100.571	12.8951	2.96332	1.01462e-42	1.00774e-40	up
AT1G21010	29.789	11.6952	1.34886	8.17276e-11	8.5675e-10	up
AT1G02610	1.8253	0.224881	3.0209	1.57916e-06	8.67076e-06	up
AT4G16940	0.485408	0.199497	1.28283	0.00345333	0.00920156	up
AT3G11810	33.7017	15.2787	1.1413	2.08401e-09	1.82546e-08	up
AT1G15740	12.0362	3.41829	1.81603	9.68729e-12	1.13991e-10	up
AT3G16450	238.699	66.7543	1.83826	5.65186e-12	6.8928e-11	up
AT3G49160	2.59579	0.769279	1.75459	4.77223e-08	3.37541e-07	up
AT4G15765	15.5503	6.01748	1.36971	1.1e-08	8.61186e-08	up
AT4G15760	151.162	56.762	1.4131	1.34214e-09	1.20628e-08	up
AT4G25200	143.35	8.39467	4.09392	8.05391e-46	9.63182e-44	up
AT3G26210	31.8958	14.5422	1.13312	1.0167e-11	1.19157e-10	up
AT1G77145	1.84092	0.50989	1.85217	0.000470103	0.00152769	up
AT3G24503	101.132	47.2741	1.09712	4.51373e-09	3.75984e-08	up
AT1G80590	1.77821	0.228016	2.96322	0.000158985	0.00057616	up
AT3G47470	690.893	156.432	2.14293	3.07071e-36	2.24229e-34	up
AT3G14680	75.9468	13.2388	2.52022	7.96407e-19	1.9385e-17	up
AT3G56040	29.9005	12.3287	1.27815	1.01661e-08	8.00447e-08	up
AT3G13500	3.5684	0.393826	3.17965	2.00803e-06	1.08178e-05	up
AT2G26390	6.4576	0.288775	4.48298	4.69945e-32	2.73338e-30	up
AT3G19660	36.1312	9.71656	1.89473	2.62522e-10	2.60191e-09	up
AT3G16860	33.1548	9.44226	1.81201	4.62542e-17	9.68899e-16	up
AT1G32940	85.7735	6.98156	3.61891	1.83507e-41	1.69347e-39	up
AT5G57510	125.851	4.27119	4.88094	3.82192e-70	1.3371e-67	up
AT2G40520	13.8571	4.33883	1.67525	1.32764e-18	3.16582e-17	up
AT3G05640	3.93365	1.16988	1.74951	5.40467e-09	4.44354e-08	up
AT5G52350	0.243686	0.0001	11.2508	3.4209e-05	0.000142654	up
AT2G32130	1.17508	0.261804	2.1662	0.00733499	0.0179733	up
AT1G49032	21.5596	8.5399	1.33604	6.37492e-07	3.76109e-06	up
AT1G49030	8.81072	1.64863	2.418	1.03073e-17	2.31866e-16	up
AT5G44610	15.7277	7.05335	1.15692	0.000816359	0.00250825	up
AT2G37040	770.91	91.6907	3.07172	3.14348e-42	3.04476e-40	up
AT5G54190	3.63478	0.743896	2.2887	0.000152851	0.000555423	up
AT1G70110	0.132992	0.0001	10.3771	0.00113645	0.00338566	up
AT2G29320	11.3433	4.10415	1.46668	1.4312e-09	1.28288e-08	up
AT5G46500	1.75057	0.415417	2.07519	0.000238611	0.000833167	up
AT1G66855	0.762603	0.0001	12.8967	0.000404946	0.00133595	up
AT1G17190	9.82714	2.89444	1.76349	3.44166e-06	1.77654e-05	up
AT3G47670	47.7969	23.4069	1.02998	1.66376e-08	1.26659e-07	up
AT5G18850	14.427	5.44703	1.40523	2.14471e-07	1.3646e-06	up
AT1G29860	5.75088	0.402984	3.83499	6.63808e-17	1.37453e-15	up
AT1G16310	8.48941	3.47681	1.2879	2.22753e-05	9.69968e-05	up
AT1G27290	31.1009	7.73109	2.00822	1.44435e-19	3.70818e-18	up
AT4G25810	436.865	146.748	1.57385	7.78692e-09	6.24232e-08	up
AT5G48980	0.581663	0.128118	2.18271	0.00808268	0.019564	up
AT3G17609	44.4986	10.9327	2.02511	3.69601e-13	5.14151e-12	up
AT4G34400	2.78653	0.579094	2.2666	7.50746e-08	5.15753e-07	up
AT1G47370	0.390859	0.0001	11.9324	0.000108758	0.000407798	up
AT4G10500	14.478	3.55787	2.02478	0.011726	0.0270076	up
AT1G17830	27.829	10.8462	1.35939	1.41325e-08	1.08969e-07	up
AT1G54100	240.644	77.822	1.62865	6.55206e-18	1.49688e-16	up
AT3G10150	0.503946	0.0856153	2.55733	0.0045947	0.011873	up
AT1G61470	5.23468	1.44206	1.85997	3.31183e-06	1.71443e-05	up
AT1G78290	5.91266	2.3662	1.32124	5.61225e-09	4.60614e-08	up
AT1G17380	26.6582	4.5407	2.55359	2.72568e-34	1.78964e-32	up
AT1G75450	6.95319	1.49209	2.22034	1.18281e-20	3.31242e-19	up
AT1G68450	66.9932	7.79854	3.10274	9.34185e-17	1.90909e-15	up
AT5G10040	141.785	3.69524	5.2619	3.68739e-45	4.21621e-43	up
AT5G63160	7.72967	2.83571	1.4467	2.04216e-08	1.53473e-07	up
AT3G59300	17.994	6.63423	1.43951	3.31839e-10	3.24366e-09	up
AT2G41490	16.5107	7.56294	1.12638	2.68241e-09	2.30652e-08	up
AT1G69490	4.8049	1.9076	1.33274	1.24046e-06	6.93448e-06	up
AT5G39390	3.8335	0.0001	15.2264	5.2805e-17	1.1012e-15	up
AT2G36210	7.78768	1.95944	1.99075	1.73708e-09	1.53882e-08	up
AT1G64610	14.7909	5.74595	1.36409	8.92784e-07	5.13795e-06	up
AT3G54260	21.3069	8.25767	1.36751	5.24839e-10	4.96058e-09	up
AT2G02340	2.48219	0.100774	4.62241	1.34037e-09	1.20515e-08	up
AT4G03480	0.36241	0.08667	2.06402	0.00725868	0.0177993	up
AT5G52670	3.03443	0.844541	1.84518	0.000673568	0.00211414	up
AT4G31950	44.517	0.0876503	8.98838	4.13826e-14	6.41115e-13	up
AT5G54780	8.60718	2.55791	1.75058	1.58634e-10	1.61318e-09	up
AT4G34200	3810.04	1112.51	1.77599	1.3353e-09	1.20152e-08	up
AT5G16880	62.9599	18.6781	1.75309	8.15053e-22	2.49736e-20	up
AT2G42430	5.2518	2.4512	1.09932	0.000278954	0.000957626	up
AT5G48530	53.7836	18.1283	1.56892	1.05767e-10	1.09553e-09	up
AT5G18670	13.4274	4.24833	1.66021	1.40592e-10	1.4397e-09	up
AT1G73870	1.31581	0.530982	1.30922	0.00518663	0.0132031	up
AT1G30135	32.4549	0.700994	5.53289	7.98688e-56	1.52205e-53	up
AT1G36622	207.647	16.7754	3.62972	9.15241e-61	2.16699e-58	up
AT1G33050	28.4723	8.39833	1.76138	4.60364e-18	1.06001e-16	up
AT1G33055	80.9136	8.58863	3.23588	6.62802e-49	9.35908e-47	up
AT1G26690	53.5691	13.2622	2.01408	1.54099e-24	5.60882e-23	up
AT1G66130	8.69584	4.24339	1.03511	3.36292e-07	2.07877e-06	up
AT1G60730	460.958	63.5474	2.85873	1.53572e-34	1.02849e-32	up
AT1G13310	9.95124	0.122028	6.34959	3.95697e-35	2.74412e-33	up
AT3G50950	41.5263	14.2052	1.54761	8.50979e-21	2.41196e-19	up
AT5G43066	0.692319	0.0001	12.7572	0.0147472	0.0330282	up
AT3G47000	24.1498	10.6982	1.17464	8.87874e-11	9.27028e-10	up
AT5G28510	1.21932	0.338606	1.8484	0.00106855	0.00320169	up
AT4G38420	64.7809	10.4794	2.62801	9.17565e-20	2.39507e-18	up
AT5G57035	17.0715	6.51147	1.39054	8.41092e-13	1.13046e-11	up
AT1G53430	47.3894	15.0031	1.6593	3.66205e-16	7.07655e-15	up
AT5G25820	11.5143	5.01482	1.19915	2.31461e-07	1.46436e-06	up
AT4G16520	88.0034	18.1983	2.27376	6.26677e-29	2.9556e-27	up
AT4G27710	17.9484	5.44073	1.72199	3.18634e-12	4.00152e-11	up
AT3G10340	20.5405	5.60565	1.87351	4.94598e-13	6.79166e-12	up
AT3G19990	23.3824	9.14673	1.35409	7.58239e-11	7.97001e-10	up
AT5G46110	136.53	50.1459	1.44502	1.92024e-15	3.45437e-14	up
AT5G11290	1.30901	0.273175	2.26058	1.39282e-06	7.7145e-06	up
AT3G02360	592.053	148.73	1.99303	4.469e-15	7.73659e-14	up
AT2G36780	3.71855	0.878946	2.08089	1.36511e-08	1.05605e-07	up
AT3G44300	309.291	20.0478	3.94745	7.82265e-09	6.26882e-08	up
AT1G68390	25.8828	2.27827	3.50598	1.7653e-25	6.82817e-24	up
AT1G06135	68.0204	0.0001	19.3756	5.18639e-27	2.16585e-25	up
AT1G73325	2.46772	0.151156	4.02907	4.76199e-08	3.36918e-07	up
AT5G52050	85.893	19.9804	2.10396	3.9362e-27	1.66543e-25	up
AT2G37435	0.340808	0.0001	11.7347	0.00249596	0.00689353	up
AT2G37430	149.48	5.52929	4.75671	2.47292e-62	6.16651e-60	up
AT3G60540	34.2179	11.5371	1.56847	3.29844e-10	3.22551e-09	up
AT2G03770	1.22254	0.389649	1.64963	0.00581248	0.0145997	up
AT4G22530	62.4054	23.8793	1.38591	4.6367e-11	5.00157e-10	up
AT3G09270	48.5146	17.1029	1.50418	6.28144e-11	6.65628e-10	up
AT1G16160	5.96743	0.182685	5.02968	2.97169e-34	1.94029e-32	up
AT5G48770	1.37442	0.667357	1.0423	0.000105858	0.000398413	up
AT3G09490	8.08463	2.0907	1.9512	1.13379e-11	1.32087e-10	up
AT4G32480	235.624	11.0574	4.41341	3.77985e-45	4.30095e-43	up
AT2G43620	2261.45	895.701	1.33616	5.34246e-08	3.75832e-07	up
AT5G16960	6.10262	0.845572	2.85143	2.89275e-20	7.83885e-19	up
AT4G15270	4.46758	1.34178	1.73535	3.66424e-08	2.63789e-07	up
AT2G20010	19.3699	9.20823	1.07282	2.7684e-08	2.03357e-07	up
AT1G61520	714.041	325.753	1.13223	4.02175e-10	3.86986e-09	up
AT5G65160	2.74958	1.29347	1.08796	0.000100436	0.000379768	up
AT5G40690	58.8723	5.02639	3.55	6.36224e-52	1.05767e-49	up
AT5G46960	0.97569	0.106174	3.19999	0.00385138	0.0101525	up
AT4G12550	79.661	5.10742	3.96321	6.3379e-42	5.99398e-40	up
AT5G62200	78.3132	26.4409	1.56649	3.66153e-18	8.47249e-17	up
AT1G76680	120.248	50.9764	1.23811	1.66187e-08	1.26557e-07	up
AT5G38310	17.7531	0.918794	4.27219	2.37944e-34	1.56669e-32	up
AT5G42830	172.265	9.21319	4.22479	2.45904e-66	6.70231e-64	up
AT2G45300	249.225	110.978	1.16718	1.50768e-08	1.15831e-07	up
AT1G21680	42.2975	11.476	1.88195	1.77833e-14	2.88471e-13	up
AT2G17730	25.7159	10.2084	1.33291	1.03871e-07	6.98435e-07	up
AT3G55610	67.0415	24.8106	1.4341	3.57336e-17	7.56532e-16	up
AT3G18930	17.2472	8.51866	1.01767	4.85434e-08	3.42935e-07	up
AT4G09560	9.00229	3.84217	1.22837	7.77321e-08	5.32916e-07	up
AT1G04540	4.1396	1.20636	1.77883	6.87199e-12	8.29025e-11	up
AT1G59590	64.4416	4.18977	3.94305	7.31666e-69	2.3176e-66	up
AT1G14730	66.9466	8.16417	3.03563	8.05869e-35	5.53946e-33	up
AT3G50480	283.119	114.149	1.31048	6.87112e-15	1.17219e-13	up
AT5G60310	3.45529	0.583059	2.56709	1.09347e-16	2.21721e-15	up
AT4G27030	15.417	4.11942	1.90401	1.8932e-16	3.75437e-15	up
AT1G06430	59.2685	15.2774	1.95586	1.32965e-23	4.49092e-22	up
AT5G20910	25.2419	11.8981	1.08509	3.49393e-08	2.52615e-07	up
AT1G43800	1743.84	398.956	2.12796	6.95951e-13	9.44044e-12	up
AT1G69370	7.62683	3.40742	1.1624	1.43871e-07	9.41205e-07	up
AT2G41380	128.184	32.0407	2.00024	4.16965e-17	8.75775e-16	up
AT1G33730	0.701819	0.05699	3.62232	0.000505568	0.0016314	up
AT1G28190	33.2013	9.08215	1.87013	5.4862e-16	1.0438e-14	up
AT1G29640	7.41411	1.38055	2.42503	2.22053e-09	1.93564e-08	up
AT2G40470	1.37349	0.430517	1.67371	0.00232769	0.00647455	up
AT2G02850	169.807	24.9864	2.76468	2.54954e-43	2.6443e-41	up
AT5G55270	1.28172	0.297017	2.10947	0.000310852	0.00105385	up
AT5G28020	11.4816	5.59711	1.03658	0.000218215	0.000768705	up
AT5G18340	0.99878	0.375665	1.41072	0.00287932	0.00783624	up
AT4G38810	33.0164	11.4654	1.5259	4.50919e-11	4.873e-10	up
AT3G55450	69.4903	24.011	1.53312	6.35064e-15	1.08815e-13	up
AT5G42410	1.05349	0.0001	13.3629	0.000160687	0.0005817	up
AT2G14620	1.93715	0.511129	1.92217	0.000968427	0.00292978	up
AT1G21110	38.0989	5.28245	2.85047	1.40895e-31	7.82601e-30	up
AT1G10050	8.92024	3.9029	1.19254	1.9386e-09	1.70509e-08	up
AT3G16555	0.430893	0.0001	12.0731	5.75868e-05	0.000229798	up
AT4G15400	2.13344	1.00248	1.0896	0.00539456	0.0136683	up
AT4G11230	3.34666	0.504573	2.72959	1.90521e-20	5.24157e-19	up
AT3G11020	10.0449	1.37242	2.87167	2.58299e-15	4.57983e-14	up
AT1G12970	12.6787	5.64336	1.16778	6.8665e-06	3.33327e-05	up
AT1G17250	7.61797	2.79924	1.44437	4.71371e-10	4.48779e-09	up
AT1G52800	3.32512	0.171233	4.27937	2.34668e-15	4.1798e-14	up
AT2G33100	1.3549	0.0964523	3.81222	1.79295e-13	2.56417e-12	up
AT1G54890	25.874	6.92295	1.90205	0.00737607	0.0180626	up
AT4G21320	43.2788	2.82777	3.93593	1.41297e-45	1.656e-43	up
AT4G21323	0.726901	0.211303	1.78244	0.000134764	0.000495666	up
AT2G26750	1.36561	0.480964	1.50555	0.00132721	0.00389019	up
AT1G75100	4.0214	1.33348	1.5925	3.35335e-07	2.07395e-06	up
AT2G20970	0.319608	0.0001	11.6421	0.00068279	0.00213994	up
AT3G13790	560.035	46.3366	3.59529	1.02295e-67	3.03518e-65	up
AT5G58940	22.2163	8.71999	1.34922	1.52749e-14	2.49857e-13	up
AT5G66790	18.179	3.63692	2.32148	4.01756e-30	2.00365e-28	up
AT5G24460	65.2129	28.7635	1.18092	1.13753e-11	1.32458e-10	up
AT3G54150	29.371	3.26197	3.17058	3.09741e-29	1.48777e-27	up
AT3G09600	41.3066	4.0958	3.33416	7.00467e-30	3.46391e-28	up
AT1G35720	857.036	289.881	1.56389	4.7724e-11	5.13613e-10	up
AT1G76470	6.74806	3.01097	1.16425	2.69444e-05	0.000115188	up
AT1G30850	1.10461	0.270607	2.02926	0.00268292	0.00735701	up
AT4G28860	28.6062	11.4834	1.31678	1.86182e-14	3.00558e-13	up
AT5G44480	26.6963	6.71116	1.99201	1.90668e-16	3.77471e-15	up
AT3G21660	0.567792	0.0249223	4.50985	4.95738e-05	0.000200473	up
AT2G31862	0.644066	0.0001	12.653	9.9234e-06	4.65955e-05	up
AT2G31865	51.9285	6.88691	2.9146	2.52124e-37	1.90638e-35	up
AT4G33870	2.182	0.156713	3.79945	2.75223e-08	2.02296e-07	up
AT4G04090	0.434799	0.0281793	3.94764	0.0199722	0.043052	up
AT3G29240	79.625	10.0977	2.97919	1.90739e-24	6.89956e-23	up
AT3G02070	40.4392	17.6639	1.19495	2.31223e-13	3.27287e-12	up
AT5G43350	580.44	76.6527	2.92074	3.43253e-19	8.59598e-18	up
AT4G09110	2.19372	0.037622	5.86566	4.90238e-11	5.25912e-10	up
AT3G47730	29.8922	10.6364	1.49076	2.52904e-14	4.03841e-13	up
AT1G60140	36.0582	5.53681	2.7032	4.24892e-31	2.27385e-29	up
AT5G03390	40.9023	20.2884	1.01153	4.957e-05	0.000200473	up
AT1G20160	6.11754	2.24959	1.44329	9.23275e-06	4.35795e-05	up
AT1G11200	47.1642	22.6687	1.05699	3.22937e-05	0.000135624	up
AT2G23320	159.254	65.8883	1.27323	7.06245e-12	8.49814e-11	up
AT2G26130	2.47441	0.0564837	5.45311	1.32186e-15	2.40936e-14	up
AT2G16700	64.356	29.0256	1.14875	8.9879e-12	1.06402e-10	up
AT5G46180	46.1304	17.3056	1.41447	2.24255e-13	3.17807e-12	up
AT2G21780	1.59859	0.304071	2.39432	0.000724657	0.00225637	up
AT1G08050	37.152	6.91602	2.42542	6.19993e-19	1.52334e-17	up
AT2G25440	6.95001	0.0484017	7.16582	4.95736e-43	5.03033e-41	up
AT4G15610	644.597	164.706	1.9685	3.84949e-13	5.32971e-12	up
AT5G64510	13.6821	1.48235	3.20633	1.92848e-34	1.28055e-32	up
AT2G32460	0.690234	0.0244837	4.81719	9.16587e-07	5.2633e-06	up
AT3G53810	25.8273	7.32327	1.81834	4.71752e-13	6.48935e-12	up
AT1G68830	12.9414	5.72264	1.17724	4.32293e-07	2.62437e-06	up
AT4G21790	162.27	57.21	1.50406	4.26744e-13	5.89098e-12	up
AT5G06730	14.3695	5.33578	1.42923	5.19708e-11	5.56763e-10	up
AT5G07460	280.663	65.3573	2.10242	1.4439e-17	3.19896e-16	up
AT4G24170	0.299749	0.0001	11.5495	7.05301e-08	4.86816e-07	up
AT3G13610	80.8947	26.5118	1.60941	2.62534e-07	1.64893e-06	up
AT1G73010	213.691	11.8968	4.16688	4.17034e-43	4.26868e-41	up
AT1G17420	42.6634	3.54301	3.58995	2.9515e-65	7.77338e-63	up
AT1G72940	51.4757	21.6192	1.25158	2.09129e-09	1.83115e-08	up
AT5G11210	26.1732	0.889545	4.87888	1.24717e-81	6.35515e-79	up
AT4G20460	22.9172	3.58494	2.67641	1.84606e-27	8.05804e-26	up
AT3G48000	285.837	116.831	1.29077	1.35449e-13	1.972e-12	up
AT1G01170	60.2389	25.3141	1.25076	7.85629e-10	7.25863e-09	up
AT3G02500	2.48215	1.11241	1.1579	0.00257958	0.00709354	up
AT3G08760	46.2653	21.6476	1.09573	1.38293e-07	9.07248e-07	up
AT5G63970	16.2509	3.37505	2.26754	3.32708e-20	8.9743e-19	up
AT2G40000	165.585	24.4702	2.75848	8.9584e-25	3.29647e-23	up
AT5G61530	54.733	21.1811	1.36963	1.25454e-15	2.28844e-14	up
AT1G26930	30.5827	7.7431	1.98173	2.69696e-24	9.5783e-23	up
AT1G09080	3.83389	0.837101	2.19534	3.04949e-13	4.26493e-12	up
AT5G17300	10.4061	1.11648	3.22041	5.06687e-23	1.66108e-21	up
AT4G19520	7.44777	1.70167	2.12986	2.5309e-14	4.03841e-13	up
AT2G29430	1.43351	0.193828	2.8867	0.000714533	0.0022287	up
AT5G42760	7.21371	1.9712	1.87167	2.57372e-12	3.26981e-11	up
AT4G01895	13.9168	3.54022	1.97492	6.22125e-09	5.06869e-08	up
AT1G66920	37.5038	17.0615	1.13629	4.04903e-09	3.3969e-08	up
AT3G25900	106.236	34.7729	1.61123	5.81333e-13	7.94544e-12	up
AT4G02970	318.935	99.7451	1.67695	1.92969e-10	1.94295e-09	up
AT1G52560	12.5976	0.191761	6.03769	6.21571e-36	4.45554e-34	up
AT4G14370	11.6994	2.54881	2.19854	1.24678e-26	5.11812e-25	up
AT1G08930	174.929	70.4513	1.31207	2.54453e-09	2.19532e-08	up
AT1G15170	33.6846	11.3566	1.56855	3.38242e-09	2.87053e-08	up
AT5G59580	1.31221	0.182079	2.84936	4.85062e-08	3.42775e-07	up
AT1G15790	23.8751	8.84153	1.43314	4.81149e-12	5.90478e-11	up
AT3G22370	259.93	108.825	1.25611	2.68135e-08	1.9752e-07	up
AT2G21620	305.549	149.853	1.02785	1.461e-09	1.30609e-08	up
AT5G05320	7.78806	2.9875	1.38233	1.37128e-07	9.00107e-07	up
AT2G23170	83.6799	8.35619	3.32396	5.09801e-27	2.13388e-25	up
AT5G26660	2.12792	0.705913	1.59188	0.000112866	0.000421941	up
AT1G75690	55.6131	25.0181	1.15245	7.2419e-12	8.69176e-11	up
AT4G28703	22.038	1.08517	4.344	1.41357e-23	4.76066e-22	up
AT4G30350	24.081	10.0917	1.25472	2.67749e-12	3.39062e-11	up
AT5G54960	182.597	76.4671	1.25575	1.62372e-08	1.23853e-07	up
AT4G31550	323.505	121.177	1.41668	2.78815e-14	4.4218e-13	up
AT5G39080	11.4348	4.98332	1.19825	2.87282e-07	1.79284e-06	up
AT3G09590	0.322099	0.0001	11.6533	0.0091617	0.0218131	up
AT2G02580	0.748954	0.151469	2.30585	0.000272235	0.000937033	up
AT4G38540	236.486	55.1196	2.10112	3.88522e-33	2.39028e-31	up
AT5G44390	39.8613	12.8272	1.63578	1.48616e-14	2.44117e-13	up
AT3G01840	16.1728	0.311616	5.69765	6.06324e-14	9.19291e-13	up
AT5G54140	8.71793	4.00069	1.12374	2.88355e-06	1.50569e-05	up
AT3G22260	15.627	6.29956	1.31072	1.88572e-08	1.42221e-07	up
AT4G05160	38.7312	16.6692	1.21631	4.84807e-11	5.20563e-10	up
AT4G15480	3.34571	1.6579	1.01296	0.00274743	0.00751368	up
AT2G23770	8.87599	2.55511	1.79652	2.48077e-13	3.50508e-12	up
AT4G16680	7.6743	1.25693	2.61013	1.78677e-16	3.55836e-15	up
AT3G51840	82.9946	21.9214	1.92068	1.04227e-18	2.50059e-17	up
AT3G16900	8.29528	0.115525	6.16601	4.58972e-20	1.22115e-18	up
AT3G46190	0.905799	0.326649	1.47145	0.0224512	0.0476113	up
AT3G47820	28.6769	10.3802	1.46605	3.39063e-10	3.30738e-09	up
AT5G02170	0.882359	0.196947	2.16356	0.000817202	0.00251051	up
AT2G24170	13.8367	5.88977	1.23221	2.83335e-06	1.48179e-05	up
AT3G48690	540.848	114.916	2.23464	3.38165e-28	1.53616e-26	up
AT1G21410	9.41214	3.66927	1.35903	4.81227e-10	4.57234e-09	up
AT1G14070	10.9481	4.28358	1.3538	4.21843e-11	4.57354e-10	up
AT2G30840	7.58687	3.13658	1.27431	0.000262647	0.000908969	up
AT2G24820	33.6115	16.1664	1.05595	6.04923e-10	5.68769e-09	up
AT1G54710	7.30091	3.43864	1.08624	8.54699e-08	5.82388e-07	up
AT4G16890	20.3639	6.18547	1.71906	8.17522e-15	1.38259e-13	up
AT1G76965	0.747001	0.0186107	5.32691	0.00331181	0.00886276	up
AT3G59480	1.96499	0.701177	1.48667	0.00109681	0.00328007	up
AT1G02305	66.924	29.2326	1.19495	1.77587e-12	2.30067e-11	up
AT3G57460	4.81826	1.82099	1.40379	2.56657e-05	0.000110144	up
AT5G48430	373.417	33.9406	3.4597	8.54646e-36	6.08903e-34	up
AT5G48380	44.6249	20.2384	1.14076	9.88869e-11	1.02744e-09	up
AT4G12400	25.9736	5.81448	2.15932	1.80073e-17	3.95587e-16	up
AT1G75220	53.5482	13.0254	2.03951	2.67048e-21	7.83431e-20	up
AT2G32550	1.40974	0.411716	1.7757	0.000225193	0.000791145	up
AT2G30020	49.6886	24.1107	1.04324	2.51015e-09	2.17194e-08	up
AT3G27690	74.294	7.32804	3.34175	4.41567e-28	1.98663e-26	up
AT1G47128	217.036	84.7539	1.35658	3.18721e-12	4.00152e-11	up
AT2G39210	221.613	40.5926	2.44875	4.70221e-27	1.97881e-25	up
AT5G11670	772.802	237.38	1.7029	2.84328e-11	3.14519e-10	up
AT5G01640	13.4026	3.15477	2.0869	5.77209e-14	8.77988e-13	up
AT2G13810	0.91287	0.0317107	4.84737	5.3579e-08	3.76805e-07	up
AT5G40170	25.0457	5.04795	2.31079	4.78844e-32	2.77825e-30	up
AT3G08870	1.82404	0.48998	1.89634	2.7253e-06	1.43135e-05	up
AT4G34410	33.1491	0.971725	5.09228	2.85649e-77	1.33912e-74	up
AT1G65845	703.625	136.3	2.36802	3.60514e-34	2.31519e-32	up
AT4G02520	6114.08	634.89	3.26756	7.86332e-33	4.76269e-31	up
AT2G02040	43.9923	18.1997	1.27334	9.79251e-10	8.94181e-09	up
AT5G15490	263.426	113.628	1.21307	6.91567e-10	6.45315e-09	up
AT1G10480	3.76877	1.63547	1.20439	5.92167e-05	0.000235701	up
AT4G37850	0.436192	0.0442447	3.30139	0.0043937	0.0114077	up
AT2G42480	1.08993	0.0173147	5.9761	2.01175e-12	2.59095e-11	up
AT1G10150	13.3423	3.94272	1.75874	1.10786e-10	1.14498e-09	up
AT1G24150	11.5112	5.49303	1.06737	1.44945e-09	1.29676e-08	up
AT4G39480	3.61962	1.24241	1.5427	1.54533e-08	1.18374e-07	up
AT1G66760	27.31	6.96292	1.97167	2.19066e-24	7.87052e-23	up
AT4G17920	0.951638	0.0249623	5.25259	1.87398e-05	8.29576e-05	up
AT4G11370	9.12875	2.47582	1.88251	3.28212e-08	2.38477e-07	up
AT4G01920	2.53858	1.13364	1.16306	4.36999e-05	0.000178516	up
AT3G11340	237.886	49.3248	2.26989	7.55695e-27	3.12959e-25	up
AT4G27460	3.18793	0.890896	1.83929	1.59033e-07	1.03005e-06	up
AT3G14440	4.40393	2.08091	1.08158	0.00301298	0.00814865	up
AT5G42300	525.767	216.802	1.27805	2.49295e-17	5.41061e-16	up
AT1G01060	11.1836	0.794845	3.81457	9.57964e-27	3.94634e-25	up
AT3G56200	50.7361	14.2529	1.83176	2.9478e-24	1.04375e-22	up
AT1G50290	4.57214	1.30207	1.81206	3.52256e-06	1.81231e-05	up
AT5G40230	5.13873	2.29985	1.15987	1.13804e-06	6.42015e-06	up
AT3G53180	81.5035	20.7328	1.97494	1.93261e-23	6.46227e-22	up
AT3G50980	0.605965	0.0001	12.565	0.000133852	0.000492618	up
AT2G30550	181.471	23.5425	2.9464	2.39388e-41	2.20049e-39	up
AT1G13110	151.359	48.7627	1.63413	7.89756e-21	2.24659e-19	up
AT3G45300	14.8635	6.3627	1.22406	4.49194e-10	4.28361e-09	up
AT1G02405	13.7835	4.97729	1.46951	3.82246e-05	0.000157994	up
AT5G63790	313.17	121.478	1.36626	2.15998e-10	2.1646e-09	up
AT1G48100	24.6278	6.81345	1.85383	2.13499e-21	6.36693e-20	up
AT5G17380	368.067	72.3242	2.34742	1.53305e-20	4.25262e-19	up
AT1G44130	18.1731	1.1831	3.94116	1.26423e-06	7.049e-06	up
AT5G44050	3.61575	1.04979	1.7842	4.98888e-08	3.51697e-07	up
AT1G42990	422.577	81.5661	2.37317	4.5839e-21	1.32161e-19	up
AT1G71000	7.31557	0.299194	4.61182	2.61484e-15	4.6293e-14	up
AT2G37970	139.61	27.5203	2.34284	1.11026e-30	5.69462e-29	up
AT2G06050	115.065	38.1824	1.59147	1.66239e-13	2.39057e-12	up
AT5G26200	26.0988	2.12895	3.61577	4.84766e-50	7.42675e-48	up
AT4G30190	689.97	341.251	1.0157	8.50894e-05	0.00032745	up
AT5G15120	67.8036	23.671	1.51824	6.06809e-11	6.44185e-10	up
AT1G73510	1.57419	0.189277	3.05604	1.00984e-05	4.73411e-05	up
AT2G39530	792.485	57.9285	3.77404	9.00965e-55	1.62451e-52	up
AT4G31240	5.59059	2.67313	1.06447	1.89693e-05	8.38627e-05	up
AT5G43410	1.01799	0.0001	13.3134	7.56215e-05	0.000294341	up
AT1G17600	1.36639	0.664717	1.03956	0.00145348	0.00422436	up
AT1G28280	101.933	39.3536	1.37305	8.17093e-15	1.38259e-13	up
AT4G18950	138.439	20.0471	2.78778	3.23926e-52	5.42345e-50	up
AT2G05510	443.683	121.667	1.86659	3.97462e-11	4.32924e-10	up
AT2G47550	122.776	13.094	3.22904	1.61497e-50	2.52366e-48	up
AT1G76070	52.5512	11.1007	2.24308	9.48929e-27	3.916e-25	up
AT1G16260	5.82473	1.94674	1.58113	9.25519e-07	5.30809e-06	up
AT1G51830	14.5296	6.36454	1.19087	7.34378e-09	5.91147e-08	up
AT3G12010	5.62948	2.34761	1.26181	0.000279312	0.000958716	up
AT4G13860	43.2063	9.2233	2.22789	8.51038e-10	7.84133e-09	up
AT2G17220	36.596	14.3938	1.34624	7.83534e-13	1.05856e-11	up
AT1G30900	9.6871	2.3372	2.05128	5.34736e-11	5.71817e-10	up
AT3G17770	45.5354	12.5537	1.85888	2.30359e-20	6.30796e-19	up
AT1G80820	90.8255	6.90978	3.71639	1.27924e-77	6.11945e-75	up
AT1G61080	0.371051	0.0515577	2.84736	0.00038995	0.00129102	up
AT4G39030	35.2658	7.29933	2.27243	3.34813e-21	9.76122e-20	up
AT2G15480	30.6827	7.55169	2.02255	5.9965e-28	2.67221e-26	up
AT3G49110	301.172	44.9422	2.74445	5.77746e-37	4.32663e-35	up
AT1G08310	10.1366	0.876272	3.53205	2.49289e-21	7.3501e-20	up
AT3G25770	106.281	19.8455	2.421	1.15488e-18	2.76509e-17	up
AT3G63080	74.4656	35.9699	1.04978	1.71662e-07	1.10817e-06	up
AT5G47040	22.922	6.95937	1.7197	2.31929e-19	5.87721e-18	up
AT2G01300	4.87508	1.669	1.54644	3.95861e-05	0.000163133	up
AT1G50310	0.674617	0.0634903	3.40946	1.08467e-05	5.05659e-05	up
AT2G28110	18.3547	3.10397	2.56396	2.25539e-19	5.72147e-18	up
AT4G14430	188.922	69.1224	1.45057	4.6937e-13	6.46038e-12	up
AT2G39730	640.413	169.611	1.91677	4.62513e-26	1.8469e-24	up
AT5G66480	20.3537	7.10944	1.51748	5.90639e-09	4.82894e-08	up
AT5G51970	49.6712	16.8279	1.56156	2.05245e-12	2.63902e-11	up
AT1G32970	0.675475	0.0691333	3.28845	5.91291e-06	2.90929e-05	up
AT5G64880	19.4909	8.23294	1.24332	1.1493e-08	8.97087e-08	up
AT2G47710	217.067	73.9998	1.55255	1.64838e-13	2.37188e-12	up
AT5G57660	51.4302	7.70391	2.73895	1.3791e-29	6.73463e-28	up
AT2G45360	14.4148	4.41493	1.70709	4.05736e-08	2.9013e-07	up
AT4G16600	3.05687	0.504385	2.59946	3.71975e-09	3.13862e-08	up
AT1G66330	17.7784	7.50795	1.24364	2.47525e-07	1.55925e-06	up
AT4G01750	138.592	43.7092	1.66483	1.72019e-11	1.9526e-10	up
AT3G46110	17.3672	5.09308	1.76976	7.35336e-12	8.812e-11	up
AT1G27720	2.29401	0.829123	1.46821	9.43807e-05	0.000358962	up
AT5G39610	48.5413	16.451	1.56104	6.03813e-15	1.03688e-13	up
AT1G64400	21.2988	3.20921	2.73048	6.65907e-43	6.72795e-41	up
AT1G13990	48.2011	13.4391	1.84263	3.84762e-13	5.32971e-12	up
AT4G19230	29.2271	9.12652	1.67917	1.71659e-13	2.46248e-12	up
AT1G49900	0.946094	0.29941	1.65986	6.02493e-05	0.000239404	up
AT3G53260	247.158	57.6259	2.10064	2.60577e-15	4.61672e-14	up
AT2G15830	20.5981	8.48742	1.27912	2.84284e-05	0.000120959	up
AT1G53540	132.847	2.20626	5.91201	8.02635e-89	6.27125e-86	up
AT1G61120	17.5252	0.0998223	7.45585	3.74178e-12	4.65591e-11	up
AT3G62780	3.55553	1.72745	1.04142	0.000220521	0.000775896	up
AT1G80610	26.2348	11.6252	1.17423	6.72782e-09	5.43793e-08	up
AT2G33380	8.52988	0.931557	3.19481	2.69278e-10	2.66212e-09	up
AT5G24240	3.64228	0.569664	2.67666	5.42612e-19	1.33882e-17	up
AT1G23550	7.80674	1.90211	2.03712	2.72488e-13	3.8338e-12	up
AT1G02380	6.38441	2.42614	1.39589	4.26804e-08	3.03804e-07	up
AT1G17860	255.675	22.7629	3.48955	2.1574e-35	1.5186e-33	up
AT1G13520	177.055	2.6574	6.05804	4.38295e-14	6.75453e-13	up
AT1G03380	9.98301	3.85342	1.37334	3.52092e-12	4.39927e-11	up
AT5G25110	8.28675	4.04721	1.03388	0.000185531	0.000663339	up
AT4G12480	7394.37	2485.51	1.57288	3.65151e-12	4.55273e-11	up
AT5G57887	94.9781	45.7048	1.05525	1.30484e-07	8.59864e-07	up
AT4G28420	24.6362	0.748427	5.04078	8.65016e-56	1.63516e-53	up
AT2G33600	42.4714	20.923	1.0214	8.82311e-09	7.01064e-08	up
AT2G26870	4.30844	1.57941	1.44778	4.63713e-08	3.28978e-07	up
AT1G32540	35.4661	15.1516	1.22697	1.21593e-07	8.0672e-07	up
AT1G56600	2.02666	0.366048	2.469	2.84638e-06	1.48761e-05	up
AT4G37760	78.3285	8.14094	3.26627	2.5591e-70	9.0887e-68	up
AT5G44290	35.9378	16.6465	1.11028	2.65585e-11	2.95599e-10	up
AT1G34050	1.74832	0.0246443	6.14857	1.59121e-13	2.29902e-12	up
AT5G52640	74.478	8.78262	3.08409	8.5153e-51	1.34864e-48	up
AT5G19550	1632.62	321.867	2.34265	2.40656e-36	1.77389e-34	up
AT5G44430	12.0025	0.372117	5.01144	0.000826081	0.0025348	up
AT4G34230	385.929	121.912	1.6625	1.31134e-20	3.65925e-19	up
AT5G19880	8.67347	0.745348	3.54062	9.3105e-06	4.39111e-05	up
AT3G21320	0.650486	0.153187	2.08622	0.000113324	0.000423385	up
AT4G19410	311.502	118.851	1.39009	1.52753e-16	3.06291e-15	up
AT1G56010	28.0304	8.59528	1.70537	4.0231e-14	6.24512e-13	up
AT4G00300	59.4562	25.7753	1.20584	2.97005e-11	3.27923e-10	up
AT3G16690	4.44711	1.80601	1.30006	0.000112714	0.000421508	up
AT3G22740	1.33474	0.606409	1.1382	0.00808682	0.0195699	up
AT1G67856	12.1636	2.49275	2.28676	1.14074e-11	1.32765e-10	up
AT1G67850	14.4527	7.08421	1.02866	7.94287e-08	5.43593e-07	up
AT1G26390	46.4605	4.57946	3.34276	0.000122754	0.00045571	up
AT2G18100	1.98884	0.939199	1.08242	0.000198262	0.000703384	up
AT1G66100	33.3852	0.601009	5.79568	4.38236e-42	4.19877e-40	up
AT1G32060	142.109	51.9814	1.45093	2.40965e-11	2.69348e-10	up
AT3G46090	35.4689	5.29071	2.74502	1.25955e-21	3.80463e-20	up
AT5G42380	150.84	4.19157	5.16938	1.76193e-123	5.16245e-120	up
AT5G05750	35.8105	17.7388	1.01347	1.19799e-07	7.96396e-07	up
AT2G03505	28.7271	5.28915	2.44131	2.19583e-23	7.32153e-22	up
AT3G14225	23.2668	0.845617	4.78213	3.54612e-39	2.8962e-37	up
AT1G60190	2.18489	0.183412	3.5744	2.45228e-16	4.80615e-15	up
AT5G22570	7.36817	2.14814	1.77822	3.05005e-09	2.60569e-08	up
AT5G24160	21.6879	1.88191	3.52662	4.61201e-39	3.74068e-37	up
AT1G18300	107.699	36.8924	1.54561	4.31689e-10	4.13518e-09	up
AT1G02220	31.0035	7.08311	2.12998	1.39096e-12	1.82758e-11	up
AT4G29050	7.25421	0.746958	3.27972	7.09647e-38	5.56325e-36	up
AT2G34990	0.76004	0.0208687	5.18666	9.22764e-05	0.00035193	up
AT3G57690	2.92949	0.968979	1.59611	0.00564734	0.0142383	up
AT4G26270	40.82	5.23426	2.96322	1.75529e-27	7.67612e-26	up
AT5G45090	4.35677	0.744112	2.54967	1.73073e-08	1.31374e-07	up
AT1G68190	2.30175	0.838321	1.45716	9.79593e-05	0.000371367	up
AT5G13820	12.3454	2.46274	2.32564	5.94629e-18	1.36247e-16	up
AT3G15630	40.8595	8.92737	2.19436	1.18385e-18	2.82869e-17	up
AT4G33930	2.39915	0.561921	2.09409	1.89417e-05	8.37879e-05	up
AT5G20900	94.4272	44.0738	1.09928	6.25932e-12	7.602e-11	up
AT2G28210	3.01625	0.332429	3.18164	0.020917	0.0448086	up
AT5G26280	298.609	61.4187	2.28151	1.35908e-17	3.01959e-16	up
AT3G44350	1.7902	0.361947	2.30628	0.00301713	0.00815893	up
AT4G31420	36.8316	17.3575	1.08539	1.99056e-08	1.49643e-07	up
AT2G18690	368.335	17.8356	4.36819	9.01924e-05	0.000344747	up
AT4G23610	6.07884	0.458992	3.72725	2.53538e-19	6.41784e-18	up
AT4G33150	8.88796	3.8656	1.20116	1.68865e-14	2.75066e-13	up
AT1G67520	10.833	1.63845	2.72503	8.72371e-33	5.24318e-31	up
AT5G13360	17.0756	7.83525	1.12389	4.25742e-09	3.55898e-08	up
AT1G15890	1.241	0.305097	2.02416	5.60509e-08	3.93128e-07	up
AT1G71697	29.1467	4.63831	2.65166	8.07053e-25	2.97911e-23	up
AT2G03290	2.18452	0.040311	5.76	2.72083e-09	2.33698e-08	up
AT5G02230	35.2653	5.6134	2.6513	1.43e-23	4.80907e-22	up
AT1G71520	66.4046	1.4929	5.47509	6.02138e-84	3.71424e-81	up
AT5G02580	6.30795	2.61245	1.27177	6.6289e-05	0.000261014	up
AT2G21330	259.234	103.832	1.32	6.86121e-15	1.17135e-13	up
AT1G13490	2.23624	0.064443	5.11691	5.92189e-14	8.99022e-13	up
AT1G66600	31.3331	3.87709	3.01464	2.16014e-21	6.4256e-20	up
AT1G19270	15.1488	6.5148	1.21741	3.62767e-11	3.97349e-10	up
AT4G15248	2.09082	0.0418453	5.64286	8.45046e-07	4.88842e-06	up
AT5G18490	24.244	5.34445	2.18152	8.25966e-23	2.67782e-21	up
AT5G41750	22.6851	2.53397	3.16227	2.11545e-43	2.21367e-41	up
AT1G79690	49.5572	18.0032	1.46084	3.63255e-12	4.53151e-11	up
AT3G11150	2.64616	0.523105	2.33873	9.04009e-08	6.14024e-07	up
AT4G16260	884.89	112.345	2.97756	4.69041e-22	1.46396e-20	up
AT5G42223	0.848839	0.0001	13.0513	0.0032078	0.00861983	up
AT4G17790	27.5877	11.5557	1.25542	4.30305e-10	4.12361e-09	up
AT1G50390	3.64184	0.824409	2.14324	8.7529e-05	0.000335571	up
AT3G46680	6.59759	0.257516	4.67921	4.09637e-34	2.60921e-32	up
AT1G07985	3.1162	0.129107	4.59315	2.19982e-11	2.46835e-10	up
AT5G63580	5.5588	1.51282	1.87753	8.07935e-09	6.45467e-08	up
AT5G62180	47.7044	12.1952	1.96782	1.47238e-18	3.48965e-17	up
AT5G22290	15.6446	7.34418	1.09099	1.43125e-08	1.10176e-07	up
AT5G38340	2.29715	1.00609	1.19108	7.28169e-06	3.51127e-05	up
AT5G44585	87.4065	13.4145	2.70395	1.13692e-31	6.34509e-30	up
AT3G61540	13.4642	6.46793	1.05775	7.5488e-07	4.4005e-06	up
AT3G48450	139.613	9.40439	3.89195	2.24132e-42	2.17994e-40	up
AT2G24000	0.366306	0.0272113	3.75077	0.000629103	0.00198735	up
AT5G66400	0.6443	0.0942317	2.77345	0.0139834	0.0315255	up
AT5G24550	0.176782	0.012891	3.77754	0.0160467	0.0355346	up
AT3G62010	15.6499	5.20556	1.58803	7.18924e-16	1.34705e-14	up
AT2G32140	18.3695	1.08213	4.08537	3.57911e-46	4.32446e-44	up
AT5G59720	169.29	2.43151	6.1215	1.42277e-121	3.70553e-118	up
AT5G27600	59.5596	25.0053	1.2521	2.11991e-12	2.72129e-11	up
AT3G03990	42.8346	19.9116	1.10517	3.96894e-06	2.01455e-05	up
AT5G64110	32.0481	11.2227	1.51383	1.06937e-06	6.059e-06	up
AT1G70170	36.2622	3.56379	3.34698	8.87027e-21	2.50203e-19	up
AT1G74940	17.4374	7.66513	1.18581	2.66606e-06	1.4018e-05	up
AT5G45110	24.3191	9.6699	1.33051	9.74028e-13	1.29723e-11	up
AT5G12340	26.293	3.17573	3.04952	1.80071e-12	2.32812e-11	up
AT1G68010	52.8928	23.554	1.1671	2.11899e-08	1.58789e-07	up
AT3G56350	0.226073	0.0001	11.1426	0.00583121	0.0146373	up
AT3G29000	34.5284	4.75985	2.8588	1.91997e-18	4.51848e-17	up
AT1G61820	13.7907	2.39717	2.52428	2.54361e-12	3.23858e-11	up
AT5G49760	33.7528	14.3903	1.22991	5.50161e-14	8.38476e-13	up
AT1G33700	3.88967	1.49344	1.38101	3.27914e-10	3.20797e-09	up
AT4G36670	269.947	19.9076	3.76129	8.3296e-36	5.95261e-34	up
AT5G14650	4.54522	1.04882	2.11558	4.25832e-12	5.25619e-11	up
AT1G64950	57.4902	24.4451	1.23377	3.94792e-11	4.30215e-10	up
AT1G66880	28.8925	9.98583	1.53274	1.35589e-11	1.55947e-10	up
AT4G23000	4.15469	1.11662	1.89561	1.47136e-16	2.95786e-15	up
AT3G60940	3.11572	0.644092	2.27423	5.79675e-09	4.74426e-08	up
AT5G39030	1.20569	0.492641	1.29125	0.00190784	0.00540813	up
AT4G02410	27.1479	10.0096	1.43945	2.52454e-09	2.18359e-08	up
AT3G20340	8.06778	1.83754	2.1344	6.81371e-09	5.50166e-08	up
AT3G23920	54.8295	14.2192	1.94711	1.48887e-20	4.13498e-19	up
AT5G47980	1.62662	0.361495	2.16983	7.14864e-06	3.45279e-05	up
AT1G20270	45.9731	20.2668	1.18167	2.92899e-11	3.23694e-10	up
AT4G19810	173.892	18.7278	3.21494	1.12869e-23	3.83428e-22	up
AT1G22930	25.6815	10.183	1.33456	1.22583e-10	1.2619e-09	up
AT5G42440	23.6004	7.00325	1.75271	1.01671e-20	2.86096e-19	up
AT3G60966	2.86653	1.08849	1.39697	0.000182842	0.000654623	up
AT1G18590	116.063	47.2728	1.29582	5.33246e-08	3.75354e-07	up
AT3G27770	341.807	50.8315	2.74939	2.34676e-58	5.14093e-56	up
AT1G53890	1.93219	0.781071	1.30671	0.00344259	0.0091771	up
AT5G25440	55.9354	25.3856	1.13975	9.05234e-11	9.44312e-10	up
AT4G27260	49.6241	20.0074	1.31051	1.14058e-07	7.60172e-07	up
AT3G22850	190.223	90.9695	1.06424	1.78415e-06	9.70989e-06	up
AT3G01060	16.9442	5.08605	1.73617	7.1393e-12	8.5774e-11	up
AT2G27360	15.4597	6.19782	1.31868	2.39171e-11	2.6747e-10	up
AT4G28350	28.2927	3.58719	2.97951	4.24611e-31	2.27385e-29	up
AT2G33130	10.211	0.303769	5.07101	1.46781e-13	2.12773e-12	up
AT3G13450	18.4255	8.08997	1.1875	4.79806e-08	3.39265e-07	up
AT1G70300	17.2979	5.36773	1.68822	4.30985e-11	4.66188e-10	up
AT1G73650	34.4416	10.9706	1.65051	8.12343e-19	1.97319e-17	up
AT3G10815	22.2284	2.15386	3.36741	3.87383e-25	1.45985e-23	up
AT2G30790	3.75999	1.01389	1.89083	2.26782e-05	9.85131e-05	up
AT5G62020	9.40399	4.69827	1.00114	2.79067e-06	1.46273e-05	up
AT3G48640	5.86677	2.05408	1.51408	3.68025e-05	0.000152546	up
AT1G72210	13.724	4.22328	1.70026	1.64565e-14	2.68247e-13	up
AT4G29740	7.43184	1.28587	2.53097	1.07129e-21	3.26118e-20	up
AT3G20100	24.2972	11.5749	1.06979	8.68784e-09	6.91718e-08	up
AT1G65510	13.9183	3.50863	1.988	2.6142e-10	2.59318e-09	up
AT5G21170	45.4064	13.4881	1.75121	1.16548e-21	3.52958e-20	up
AT3G57760	6.74119	2.74726	1.29501	3.69564e-06	1.89263e-05	up
AT5G15230	571.618	247.405	1.20818	1.7413e-11	1.97465e-10	up
AT2G37800	0.409791	0.0001	12.0007	1.36683e-05	6.22591e-05	up
AT2G45130	23.094	1.03876	4.47458	2.06201e-42	2.0139e-40	up
AT2G45135	13.0597	2.54648	2.35854	4.62401e-16	8.89875e-15	up
AT5G14180	3.29447	0.264596	3.63818	1.08727e-13	1.60388e-12	up
AT2G39400	101.449	5.5345	4.19617	1.17212e-76	5.38717e-74	up
AT1G32350	416.567	2.05163	7.66563	1.21408e-103	1.581e-100	up
AT2G41250	16.1035	3.31029	2.28235	1.97338e-14	3.1813e-13	up
AT1G22110	2.26708	0.628991	1.84972	3.11458e-08	2.26938e-07	up
AT1G33910	5.05352	0.442185	3.51457	3.84888e-12	4.78355e-11	up
AT5G43300	1.2583	0.436925	1.52602	0.000310588	0.00105312	up
AT1G62200	30.6771	8.20834	1.902	2.88972e-16	5.61651e-15	up
AT4G09120	3.6648	0.0001	15.1614	1.53763e-14	2.51165e-13	up
AT5G44820	24.7435	8.08537	1.61366	1.01376e-15	1.86813e-14	up
AT4G19370	9.45656	1.34968	2.8087	2.3175e-21	6.85022e-20	up
AT1G29970	60.8833	21.8145	1.48076	2.66172e-10	2.63586e-09	up
AT1G28375	1.76669	0.0001	14.1088	5.64567e-09	4.63194e-08	up
AT1G50740	123.311	37.03	1.73554	2.83548e-12	3.57909e-11	up
AT1G23440	107.745	31.4467	1.77664	1.03053e-18	2.47496e-17	up
AT1G60110	2.58384	0.865078	1.57861	3.42713e-06	1.77021e-05	up
AT4G39720	11.0098	2.70747	2.02376	1.41175e-09	1.26777e-08	up
AT3G61930	0.815883	0.0882593	3.20854	0.00149745	0.00433764	up
AT4G01350	10.7922	2.22071	2.28089	6.31533e-12	7.66605e-11	up
AT2G15390	21.2205	3.76524	2.49464	1.23712e-21	3.74168e-20	up
AT3G22460	10.4244	1.64937	2.65998	1.50563e-21	4.51304e-20	up
AT5G25250	165.925	20.8861	2.98992	1.42875e-48	1.93583e-46	up
AT4G13010	77.2548	31.2406	1.3062	3.66663e-14	5.72209e-13	up
AT1G70530	41.6196	14.441	1.52709	3.29994e-16	6.39776e-15	up
AT1G10040	5.24631	2.1861	1.26294	6.26715e-07	3.7003e-06	up
AT3G18690	111.707	19.7777	2.49777	3.25244e-33	2.01153e-31	up
AT2G29740	22.6809	8.7426	1.37535	7.82201e-07	4.54394e-06	up
AT3G52820	0.795108	0.347451	1.19434	0.0163101	0.0360431	up
AT4G23690	80.0214	32.4598	1.30173	6.01592e-07	3.56364e-06	up
AT5G54810	1035.49	154.649	2.74324	3.86719e-44	4.17728e-42	up
AT1G05990	1.52166	0.178304	3.09323	4.21413e-05	0.000172691	up
AT4G31710	0.159085	0.0339177	2.22969	0.0179783	0.0392705	up
AT3G43710	1.14534	0.0001	13.4835	4.02422e-09	3.37729e-08	up
AT5G17970	0.684939	0.0879487	2.96124	2.91385e-05	0.000123644	up
AT3G03280	3.04864	0.983799	1.63173	5.74765e-05	0.000229436	up
AT1G68690	26.8213	6.50714	2.04329	1.04367e-24	3.82843e-23	up
AT4G37400	8.31922	2.46768	1.75329	1.15322e-10	1.18976e-09	up
AT5G20410	15.9433	5.86336	1.44315	7.01156e-10	6.53483e-09	up
AT5G52760	37.2896	5.7074	2.70787	7.68806e-12	9.1896e-11	up
AT5G48780	2.12812	0.779912	1.4482	2.27611e-05	9.88364e-05	up
AT1G09500	5.67433	0.669766	3.08272	6.74243e-13	9.1672e-12	up
AT2G41870	4.71669	1.9864	1.24762	8.99579e-06	4.25209e-05	up
AT5G41200	0.613818	0.0571827	3.42416	0.00459861	0.0118805	up
AT1G61550	2.72987	0.297218	3.19924	1.30279e-14	2.15355e-13	up
AT5G49070	0.561016	0.171433	1.7104	0.0118677	0.0272938	up
AT2G38250	55.7185	18.2665	1.60896	4.75174e-16	9.12957e-15	up
AT1G26290	8.52183	3.68018	1.21139	2.49064e-05	0.000107179	up
AT5G49690	8.42892	1.76262	2.25763	4.61872e-12	5.68011e-11	up
AT3G23530	47.8691	18.1382	1.40006	6.66954e-18	1.52076e-16	up
AT5G05410	22.1172	3.59913	2.61944	7.96336e-33	4.81086e-31	up
AT2G22330	137.624	43.8288	1.65078	6.52767e-12	7.90742e-11	up
AT3G27190	33.5333	14.3899	1.22054	8.94319e-10	8.22717e-09	up
AT2G11810	14.7744	4.15339	1.83074	3.98701e-11	4.33869e-10	up
AT5G39720	1.23376	0.0573967	4.42595	7.34469e-05	0.000286693	up
AT3G14300	1.50511	0.0288757	5.70387	5.14506e-18	1.18236e-16	up
AT4G37360	0.125876	0.0001	10.2978	0.00983988	0.0231806	up
AT2G20880	1.00518	0.195659	2.36105	0.000495816	0.0016017	up
AT3G44510	7.9911	1.31685	2.60131	1.32238e-19	3.40623e-18	up
AT2G43350	36.4898	16.9304	1.10788	2.42667e-07	1.53153e-06	up
AT5G28770	7.73918	3.14422	1.29948	0.000175068	0.000629965	up
AT2G17760	47.3994	15.2211	1.63879	5.8127e-20	1.53607e-18	up
AT5G57655	24.8649	8.06468	1.62442	1.43154e-14	2.36139e-13	up
AT4G26890	2.49989	1.14493	1.1266	9.45933e-05	0.000359596	up
AT4G24000	0.987516	0.0177773	5.79569	0.000191345	0.00068163	up
AT5G25930	72.385	8.16616	3.14796	7.6771e-41	6.81633e-39	up
AT4G15160	49.5783	24.5073	1.0165	2.0195e-05	8.87627e-05	up
AT1G56660	11.3792	4.11927	1.46594	4.55019e-06	2.28582e-05	up
AT5G24080	0.559435	0.100469	2.47722	0.000797361	0.00245761	up
AT5G64190	1.05071	0.088571	3.56839	4.48868e-07	2.72013e-06	up
AT5G64370	32.973	14.4943	1.1858	7.43303e-11	7.82354e-10	up
AT5G58730	36.6536	16.0472	1.19164	2.63743e-08	1.94529e-07	up
AT3G18710	35.2429	3.5549	3.30945	1.16214e-34	7.85028e-33	up
AT3G02270	0.476398	0.00803333	5.89002	5.78784e-06	2.85255e-05	up
AT3G28930	262.487	53.7675	2.28744	1.18973e-37	9.20372e-36	up
AT2G39050	14.1089	5.17048	1.44824	7.91132e-06	3.78684e-05	up
AT2G18260	0.565789	0.176803	1.67812	0.0182764	0.0398251	up
AT2G29950	5.10745	1.24305	2.03872	8.30746e-09	6.62787e-08	up
AT4G31500	1069.21	276.948	1.94885	3.37519e-14	5.30969e-13	up
AT5G66120	215.435	97.7487	1.1401	8.95728e-11	9.34811e-10	up
AT4G33610	15.7556	4.5642	1.78743	1.15373e-05	5.334e-05	up
AT4G22680	1.82757	0.203417	3.16741	1.42425e-10	1.4572e-09	up
AT1G29290	48.4898	13.3639	1.85934	1.48259e-12	1.94144e-11	up
AT5G13200	67.719	6.03449	3.48826	1.35988e-57	2.74789e-55	up
AT2G38870	1270.55	45.7633	4.79512	5.18119e-88	3.91765e-85	up
AT3G04060	4.87005	2.42734	1.00456	0.00215115	0.00603578	up
AT1G71400	16.2125	5.97879	1.43918	8.94378e-13	1.19659e-11	up
AT2G43590	328.517	124.518	1.39962	0.0083488	0.0201188	up
AT5G45410	158.777	64.2084	1.30617	4.93292e-14	7.5475e-13	up
AT5G54170	105.36	24.4255	2.10887	8.46262e-33	5.09933e-31	up
AT3G20520	0.643096	0.058105	3.4683	4.82347e-06	2.41431e-05	up
AT1G19130	182.176	54.9135	1.7301	7.38594e-17	1.52266e-15	up
AT5G04170	99.9797	43.4142	1.20347	3.13736e-10	3.07183e-09	up
AT1G21850	192.054	0.0247967	12.9191	5.17544e-90	4.66586e-87	up
AT1G18265	1.1877	0.0939493	3.66014	8.2492e-05	0.0003185	up
AT3G23180	5.71007	2.09023	1.44984	0.000347656	0.00116665	up
AT5G02810	11.4753	2.45833	2.22277	5.54929e-12	6.77476e-11	up
AT3G15770	18.1854	7.21192	1.33433	1.22217e-08	9.51436e-08	up
AT5G02100	29.2913	11.6457	1.33068	1.62319e-13	2.33995e-12	up
AT4G12735	108.242	46.6811	1.21335	1.9147e-09	1.68661e-08	up
AT3G06510	63.3105	25.4424	1.31521	2.6511e-12	3.35962e-11	up
AT5G28630	25.7183	3.27443	2.97348	2.69643e-24	9.5783e-23	up
AT5G07080	1.15667	0.392354	1.55976	0.000844677	0.00258746	up
AT1G20735	0.293993	0.0001	11.5216	0.000196717	0.000698751	up
AT3G61220	16.5271	5.00309	1.72394	1.59688e-08	1.22004e-07	up
AT1G79180	2.9175	0.804797	1.85803	8.1567e-06	3.89237e-05	up
AT3G44720	364.37	65.9194	2.46663	5.13352e-31	2.72239e-29	up
AT5G57190	8.87327	1.42496	2.63854	3.74454e-21	1.08494e-19	up
AT1G72520	143.094	3.0047	5.5736	1.40361e-143	5.48342e-140	up
AT1G19670	65.0676	17.6851	1.8794	6.96806e-27	2.89082e-25	up
AT4G16840	36.4865	11.6742	1.64403	1.00299e-08	7.90258e-08	up
AT2G32020	35.0162	8.47912	2.04604	8.66782e-19	2.10107e-17	up
AT2G15880	58.974	2.53091	4.54235	1.07936e-67	3.16251e-65	up
AT1G09390	6.27285	2.12248	1.56337	5.11925e-10	4.84438e-09	up
AT1G03660	15.7727	3.30892	2.25299	4.34531e-10	4.15561e-09	up
AT3G42180	17.3984	1.51681	3.51985	5.18266e-37	3.89364e-35	up
AT3G51680	5.00299	0.246909	4.34074	4.5534e-20	1.21286e-18	up
AT3G21630	88.7611	21.6264	2.03713	2.19956e-21	6.5263e-20	up
AT3G30460	0.830549	0.0244617	5.08547	0.000264977	0.000915547	up
AT5G54400	6.9654	2.08704	1.73875	6.17392e-08	4.29936e-07	up
AT3G56410	4.61914	2.22601	1.05317	4.38919e-06	2.21089e-05	up
AT4G18990	2.66938	0.104966	4.66851	4.22997e-14	6.54027e-13	up
AT4G39950	634.404	116.863	2.44058	2.51064e-21	7.39314e-20	up
AT3G59940	22.554	10.9606	1.04106	1.19796e-08	9.33207e-08	up
AT3G26590	25.2055	7.53757	1.74157	1.53171e-13	2.21899e-12	up
AT3G60280	2.91987	1.02555	1.50951	0.00393409	0.010338	up
AT5G44240	26.0652	11.9178	1.129	1.50512e-12	1.96875e-11	up
AT3G60130	33.0527	8.02795	2.04167	5.19287e-27	2.16585e-25	up
AT4G34440	0.262417	0.016471	3.99386	0.000293853	0.00100072	up
AT2G02010	180.783	27.5959	2.71173	8.41671e-31	4.38417e-29	up
AT4G39230	63.6686	30.3238	1.07013	5.97092e-07	3.53865e-06	up
AT4G35790	79.8217	26.6648	1.58185	7.43013e-20	1.95477e-18	up
AT4G11850	34.6622	15.6808	1.14437	5.52744e-10	5.20962e-09	up
AT4G31110	1.02078	0.403587	1.33873	0.000927866	0.00282017	up
AT1G05700	10.7378	2.65765	2.01448	3.49822e-17	7.42737e-16	up
AT5G37740	99.0832	27.3816	1.85543	6.90371e-17	1.42827e-15	up
AT3G11930	275.276	24.981	3.46198	1.46058e-30	7.4588e-29	up
AT5G19875	15.9129	6.26673	1.34441	1.3163e-07	8.66446e-07	up
AT5G19870	0.386182	0.08133	2.24742	0.0231998	0.0490134	up
AT1G15880	48.2373	21.1834	1.18722	2.83516e-11	3.13916e-10	up
AT3G23220	5.78011	0.0001	15.8188	6.70335e-12	8.10767e-11	up
AT1G10220	3.24113	1.17465	1.46426	2.39186e-05	0.000103251	up
AT1G13485	1.24585	0.0001	13.6048	0.00459817	0.0118805	up
AT4G27450	1445.47	58.2477	4.6332	2.82002e-53	4.78995e-51	up
AT3G51440	32.068	3.65883	3.13168	3.10302e-34	2.01481e-32	up
AT3G26080	24.6465	10.7751	1.19369	2.45366e-07	1.5469e-06	up
AT3G50310	5.74424	2.65265	1.11468	0.000375915	0.00125021	up
AT4G21850	530.262	157.658	1.7499	2.0194e-12	2.59795e-11	up
AT2G23590	0.641582	0.0390617	4.03781	0.000665634	0.00209204	up
AT3G06490	14.3272	0.375557	5.25358	8.06416e-58	1.65811e-55	up
AT1G23320	0.16006	0.0001	10.6444	0.00696457	0.0171499	up
AT3G53150	9.73945	0.708727	3.78054	3.54872e-18	8.21957e-17	up
AT3G10910	9.40919	0.160575	5.87275	0.00245884	0.0067958	up
AT3G10912	11.0597	2.99673	1.88385	0.019801	0.0427263	up
AT5G07430	0.320015	0.0001	11.6439	7.5273e-05	0.000293187	up
AT2G30520	75.3509	29.3545	1.36004	7.13804e-13	9.67143e-12	up
AT1G53620	12.0271	0.356009	5.07824	1.45376e-20	4.04706e-19	up
AT1G53625	282.968	33.6861	3.07042	1.28336e-47	1.67122e-45	up
AT3G43790	1.78082	0.708309	1.33009	0.00284693	0.00775466	up
AT1G19220	5.37796	2.63806	1.02758	0.000403489	0.00133208	up
AT1G74010	165.403	22.5053	2.87764	1.3619e-23	4.59324e-22	up
AT3G02550	414.752	107.513	1.94774	1.12585e-28	5.22571e-27	up
AT3G44970	2.21999	0.896888	1.30755	0.000198082	0.000702959	up
AT4G17486	82.4049	28.6266	1.52537	4.76559e-16	9.14869e-15	up
AT1G75830	33.4571	0.76552	5.44973	2.00554e-31	1.10352e-29	up
AT5G01225	2.54373	0.63851	1.99416	0.001045	0.00313713	up
AT1G76560	50.8732	13.7688	1.8855	1.12627e-19	2.92681e-18	up
AT1G70920	3.13336	0.489335	2.67882	6.43212e-06	3.1384e-05	up
AT3G57640	4.4596	1.06182	2.07037	3.05921e-07	1.90257e-06	up
AT5G54300	15.532	5.02927	1.62682	4.27262e-12	5.27107e-11	up
AT5G48160	80.0598	34.1101	1.23088	2.34036e-10	2.33936e-09	up
AT5G58680	9.93247	2.54579	1.96404	4.01094e-12	4.97353e-11	up
AT5G59080	7.11975	1.9222	1.88907	2.14554e-06	1.14978e-05	up
AT2G01540	32.2784	9.22146	1.8075	1.55911e-12	2.03483e-11	up
AT5G58350	69.4731	24.8604	1.4826	5.15766e-18	1.18409e-16	up
AT4G04490	77.3957	1.54609	5.64555	4.25642e-83	2.37549e-80	up
AT4G08870	108.642	16.1521	2.74979	1.07938e-39	9.06833e-38	up
AT2G29460	55.0067	11.2534	2.28925	3.16142e-12	3.97552e-11	up
AT1G17990	7.69566	3.1803	1.27488	3.08588e-05	0.000130283	up
AT2G47560	13.9763	2.96067	2.23899	1.38988e-16	2.80127e-15	up
AT1G16180	261.854	74.1708	1.81984	5.03629e-22	1.56774e-20	up
AT5G02550	67.1982	16.9228	1.98945	1.09761e-12	1.45274e-11	up
AT1G29100	1.45214	0.154316	3.23422	0.00569033	0.0143297	up
AT1G51860	15.829	6.04925	1.38774	2.92275e-11	3.23157e-10	up
AT5G16360	8.49491	2.71778	1.64417	1.07176e-10	1.10963e-09	up
AT4G34630	22.8236	11.122	1.03711	1.15613e-08	9.01822e-08	up
AT4G14305	2.60471	1.17407	1.1496	0.00766283	0.0186731	up
AT3G13910	110.356	54.2699	1.02395	3.80834e-07	2.32953e-06	up
AT1G08320	9.35662	3.5566	1.39549	1.00379e-07	6.76505e-07	up
AT5G23380	21.6631	5.90277	1.87577	3.69885e-17	7.79686e-16	up
AT1G17330	18.7319	8.35467	1.16484	1.18889e-06	6.67167e-06	up
AT5G46360	0.564595	0.1487	1.92482	0.0148788	0.033288	up
AT3G48890	208.249	66.7788	1.64085	2.60544e-20	7.10135e-19	up
AT2G34810	9.7173	3.84926	1.33597	5.89916e-10	5.55327e-09	up
AT1G09740	62.0464	23.9169	1.37532	3.6711e-10	3.5617e-09	up
AT3G14595	124.072	20.2873	2.61253	1.58192e-28	7.25638e-27	up
AT3G14620	43.4944	6.21203	2.80769	6.05133e-26	2.396e-24	up
AT2G31570	281.031	95.2593	1.5608	5.8397e-16	1.10657e-14	up
AT2G33590	100.354	42.1401	1.25184	3.8498e-15	6.69431e-14	up
AT1G74190	0.410723	0.007595	5.75697	3.58676e-07	2.20615e-06	up
AT1G68240	1.16481	0.0831103	3.80892	1.58575e-06	8.70288e-06	up
AT4G35165	1.91006	0.0792867	4.59039	1.62176e-08	1.23743e-07	up
AT4G23550	108.579	20.1134	2.43252	8.28589e-34	5.19308e-32	up
AT2G32880	1.93333	0.662568	1.54495	0.000267313	0.000922784	up
AT4G33560	1258.96	246.922	2.35011	6.08973e-17	1.26433e-15	up
AT2G19130	11.3188	3.55246	1.67183	9.88851e-16	1.82509e-14	up
AT5G58800	38.0329	12.9982	1.54894	8.27166e-18	1.8715e-16	up
AT1G72100	0.137911	0.0001	10.4295	0.00977015	0.0230464	up
AT5G63680	137.625	41.5477	1.7279	7.78179e-17	1.60286e-15	up
AT1G78850	1212.57	252.228	2.26527	2.91962e-27	1.24656e-25	up
AT3G19010	128.541	24.3722	2.39892	7.71678e-28	3.40643e-26	up
AT2G46494	0.388995	0.0287477	3.75823	0.00279657	0.00762848	up
AT2G46495	4.96697	1.49625	1.73101	4.71839e-07	2.85049e-06	up
AT1G71480	27.7919	9.25734	1.586	4.40781e-14	6.78837e-13	up
AT5G50760	46.6028	2.56291	4.18456	7.24597e-35	4.99546e-33	up
AT4G32770	10.4789	4.30982	1.28179	1.15257e-08	8.9934e-08	up
AT4G24020	15.123	7.55716	1.00083	7.62959e-07	4.43986e-06	up
AT3G54520	4.70472	0.207853	4.50047	9.36138e-13	1.24889e-11	up
AT2G43510	887.089	123.525	2.84428	4.46243e-20	1.19134e-18	up
AT5G52400	16.3573	0.078962	7.69456	4.82014e-57	9.48265e-55	up
AT4G31870	4.31356	0.156598	4.78374	2.64472e-16	5.15743e-15	up
AT4G39640	163.47	9.85637	4.05183	2.45096e-58	5.27068e-56	up
AT5G45490	86.4461	33.2431	1.37875	3.81945e-11	4.17185e-10	up
AT1G61610	1.7457	0.19806	3.13979	3.16542e-13	4.42178e-12	up
AT2G29340	87.4638	8.99415	3.28163	1.04852e-41	9.83096e-40	up
AT4G11170	22.1203	0.806168	4.77815	2.01052e-66	5.54431e-64	up
AT1G66830	2.85997	0.703502	2.02338	4.72926e-10	4.50076e-09	up
AT1G35910	19.1415	1.07191	4.15845	3.45813e-46	4.19992e-44	up
AT1G50180	3.5118	1.5908	1.14246	9.42363e-07	5.38887e-06	up
AT3G47340	24.8561	0.343349	6.17778	9.89501e-108	1.78415e-104	up
AT4G35830	330.804	97.979	1.75543	2.74263e-15	4.84455e-14	up
AT1G21750	429.463	206.941	1.05331	1.51328e-08	1.16223e-07	up
AT3G49590	10.1476	4.22099	1.26549	1.10869e-10	1.14534e-09	up
AT1G44446	31.664	9.68718	1.7087	1.99431e-17	4.36069e-16	up
AT3G43850	3.82789	0.226749	4.07738	1.20572e-13	1.76527e-12	up
AT1G55210	397.811	143.891	1.4671	1.03363e-17	2.32294e-16	up
AT3G54890	252.471	78.0573	1.69351	1.39054e-20	3.87564e-19	up
AT3G58380	0.217544	0.01763	3.62521	0.0133022	0.0301404	up
AT2G34600	9.08476	0.433243	4.3902	1.19588e-25	4.6564e-24	up
AT5G58120	5.89318	1.00343	2.55411	2.67314e-24	9.52255e-23	up
AT1G75290	11.2297	1.97474	2.50758	1.06559e-14	1.78156e-13	up
AT3G01520	121.489	54.2775	1.1624	3.14672e-09	2.68313e-08	up
AT4G33880	8.63964	0.199803	5.43432	2.72397e-05	0.000116344	up
AT4G12470	7685.78	3624.23	1.08452	2.14381e-07	1.36451e-06	up
AT4G13700	0.250481	0.0001	11.2905	0.00028002	0.000960444	up
AT2G38600	0.258036	0.0001	11.3334	0.00684742	0.0168915	up
AT4G30280	314.366	87.871	1.83898	1.46013e-17	3.22882e-16	up
AT5G15850	25.8229	10.9944	1.23188	4.5718e-10	4.35799e-09	up
AT3G44190	76.6775	19.8726	1.94802	4.93919e-20	1.30819e-18	up
AT2G26800	32.0152	11.389	1.49111	3.12245e-12	3.92863e-11	up
AT2G44370	194.652	25.5181	2.93131	3.13295e-32	1.84513e-30	up
AT4G23450	2.84559	1.35141	1.07426	0.00411193	0.0107547	up
AT1G72800	53.203	22.0554	1.27038	7.82771e-08	5.36182e-07	up
AT4G08290	8.78921	4.35233	1.01395	8.52086e-06	4.04064e-05	up
AT3G45710	5.20073	2.26318	1.20036	1.49687e-05	6.76044e-05	up
AT2G47130	69.579	16.7333	2.05593	1.27579e-23	4.32146e-22	up
AT1G78955	1.22266	0.477166	1.35746	0.000233545	0.000817548	up
AT3G21860	2.70903	0.140925	4.26478	3.31346e-06	1.71489e-05	up
AT4G03460	24.6065	5.29413	2.21657	3.06458e-17	6.58397e-16	up
AT2G46260	59.7475	18.8352	1.66545	5.03772e-19	1.24561e-17	up
AT1G45145	76.8296	28.5639	1.42747	1.79228e-07	1.15415e-06	up
AT4G37710	51.206	0.264562	7.59656	4.19144e-15	7.27219e-14	up
AT5G45510	56.5573	24.5196	1.20578	1.96588e-09	1.72844e-08	up
AT3G20400	0.701495	0.001046	9.38941	0.0119009	0.0273594	up
AT3G16150	22.1543	8.99314	1.30069	8.30331e-06	3.95056e-05	up
AT2G45760	4.97519	1.89623	1.39162	5.94021e-06	2.92089e-05	up
AT4G01026	19.9067	3.55807	2.48409	8.53057e-26	3.34936e-24	up
AT3G25573	1.83201	0.28664	2.67611	0.000906844	0.0027595	up
AT1G61420	8.37251	3.62259	1.20864	1.06953e-08	8.39856e-08	up
AT1G73810	18.5564	3.37736	2.45795	3.5761e-17	7.56532e-16	up
AT5G40260	1.60664	0.0001	13.9718	5.29767e-09	4.3571e-08	up
AT2G21910	1.38361	0.0974743	3.82728	1.50426e-09	1.34272e-08	up
AT1G51790	52.7908	21.4446	1.29967	6.99407e-10	6.52112e-09	up
AT5G65690	5.63722	0.192771	4.87002	1.14746e-41	1.06732e-39	up
AT1G76600	181.045	33.5403	2.43238	5.83025e-33	3.54964e-31	up
AT4G14630	266.435	14.8957	4.16082	1.25941e-47	1.6492e-45	up
AT3G26820	0.447338	0.0943653	2.24504	0.00931736	0.0221298	up
AT3G53480	35.673	8.52158	2.06564	6.65643e-14	1.00533e-12	up
AT3G55880	8.77492	2.95605	1.56972	4.56789e-06	2.29226e-05	up
AT2G24240	3.44554	1.012	1.76753	1.57626e-09	1.40218e-08	up
AT3G02885	18.4815	5.18919	1.8325	1.09302e-06	6.18105e-06	up
AT5G22540	3.45613	0.259934	3.73294	3.13964e-16	6.09215e-15	up
AT4G24310	44.2836	2.31111	4.26012	1.91319e-30	9.70677e-29	up
AT1G19020	304.722	56.4611	2.43216	2.59399e-40	2.23541e-38	up
AT3G59080	27.2802	10.7354	1.34547	5.15928e-14	7.86816e-13	up
AT3G04100	0.545853	0.0258673	4.39931	0.00420191	0.0109583	up
AT4G26200	132.314	47.7356	1.47083	4.46301e-13	6.15008e-12	up
AT3G19930	75.8494	20.5736	1.88234	8.22785e-20	2.15487e-18	up
AT2G30395	14.6592	1.74091	3.0739	1.20897e-29	5.91615e-28	up
AT2G38470	240.295	50.3805	2.25387	2.33515e-38	1.86176e-36	up
AT1G06120	0.317065	0.0001	11.6306	0.000401549	0.00132624	up
AT2G18640	0.197385	0.0001	10.9468	0.0106623	0.0248509	up
AT1G68620	71.0342	4.97239	3.8365	9.64037e-54	1.64942e-51	up
AT3G07310	16.0884	6.17923	1.38052	1.70985e-10	1.73351e-09	up
AT5G66630	5.92177	2.71313	1.12607	4.22823e-07	2.5696e-06	up
AT1G26730	15.6068	4.08955	1.93216	1.41519e-22	4.51935e-21	up
AT2G35910	34.6413	12.2539	1.49925	1.32405e-09	1.19231e-08	up
AT5G13330	69.6438	29.6502	1.23195	1.33871e-08	1.03631e-07	up
AT4G37900	16.4557	2.52168	2.70613	8.35019e-32	4.75069e-30	up
AT1G65000	12.9021	5.85056	1.14096	1.18988e-06	6.67562e-06	up
AT5G62430	3.12133	0.981461	1.66916	3.6927e-06	1.89195e-05	up
AT4G27310	30.1471	11.0676	1.44568	1.09621e-10	1.13444e-09	up
AT1G67980	38.1458	1.59055	4.58393	6.69468e-12	8.10136e-11	up
AT1G12810	123.659	56.9117	1.11957	1.85992e-10	1.88078e-09	up
AT3G56060	19.8524	8.19351	1.27676	1.48225e-09	1.32458e-08	up
AT5G59820	186.137	48.6878	1.93474	2.22086e-22	7.03473e-21	up
AT4G13195	7.3729	3.59455	1.03642	3.02514e-05	0.000127972	up
AT2G30400	1.6387	0.720705	1.18507	0.014525	0.0325992	up
AT5G62150	18.2369	4.34931	2.06801	3.61691e-11	3.96356e-10	up
AT2G17130	103.504	41.2701	1.32652	5.96099e-11	6.33102e-10	up
AT1G79340	117.4	51.0007	1.20285	1.09547e-12	1.45072e-11	up
AT3G18950	25.9394	4.45379	2.54204	2.9467e-30	1.47903e-28	up
AT5G23510	89.2769	19.7785	2.17436	4.46151e-28	2.0034e-26	up
AT3G16800	11.1258	1.95811	2.50638	2.58236e-21	7.59479e-20	up
AT1G04380	2.08532	0.0855277	4.60773	3.463e-14	5.42962e-13	up
AT2G32800	11.6174	2.10513	2.4643	4.68612e-17	9.80738e-16	up
AT3G44830	1.88232	0.480639	1.96949	1.9556e-06	1.05499e-05	up
AT1G78760	0.390129	0.0104583	5.22123	0.000320016	0.00108273	up
AT5G39580	1183.64	128.406	3.20445	1.88288e-63	4.74566e-61	up
AT4G36500	163.414	43.5936	1.90635	9.6061e-15	1.61064e-13	up
AT5G26920	78.8068	17.557	2.16628	1.32632e-12	1.74559e-11	up
AT1G32928	36.3254	9.33995	1.95949	8.30272e-17	1.70566e-15	up
AT3G56891	7.69389	1.17047	2.71663	5.26966e-10	4.97867e-09	up
AT1G44020	1.48825	0.197453	2.91403	9.29141e-11	9.67528e-10	up
AT1G59860	15.4608	2.60725	2.56801	6.69267e-22	2.06416e-20	up
AT1G59865	2.66921	0.077933	5.09803	3.44414e-11	3.78129e-10	up
AT1G62422	26.0231	8.17998	1.66962	1.64127e-12	2.13202e-11	up
AT5G64120	9686.89	506.576	4.25718	1.44943e-82	7.90107e-80	up
AT4G33020	20.5104	0.664786	4.94732	1.34606e-59	3.09331e-57	up
AT1G74930	33.4387	2.40174	3.79937	1.10133e-22	3.53149e-21	up
AT4G28140	2.99495	0.226623	3.72416	7.38208e-15	1.2557e-13	up
AT2G40970	37.5516	13.0748	1.52209	8.33211e-14	1.24457e-12	up
AT1G30220	0.502887	0.130262	1.94881	0.0111861	0.02594	up
AT1G70130	1.30985	0.197815	2.72718	1.69603e-09	1.5036e-08	up
AT4G17500	369.919	70.8306	2.38476	9.53452e-29	4.44312e-27	up
AT5G10260	3.78316	1.84786	1.03374	0.00252772	0.00696645	up
AT5G15960	22.5699	8.86245	1.34863	4.78056e-10	4.54405e-09	up
AT1G28680	75.5211	32.1702	1.23116	7.13784e-10	6.63933e-09	up
AT1G77210	3.92279	1.09754	1.8376	1.16109e-07	7.73184e-07	up
AT5G01900	8.91919	1.49083	2.5808	9.9069e-14	1.46787e-12	up
AT4G03370	0.229218	0.0001	11.1625	0.00617209	0.0154171	up
AT2G46750	24.7287	4.55044	2.44211	8.50804e-05	0.00032745	up
AT1G63460	48.1924	23.714	1.02307	5.49932e-09	4.51661e-08	up
AT1G10920	2.37181	1.16363	1.02736	0.000119284	0.000443812	up
AT1G16370	11.3361	4.3554	1.38005	2.11345e-08	1.58526e-07	up
AT5G16080	12.7291	3.65511	1.80015	1.35321e-11	1.55715e-10	up
AT5G24760	52.9846	22.7295	1.22101	8.0099e-12	9.55481e-11	up
AT3G62280	7.81968	2.74355	1.51107	0.000109454	0.000410169	up
AT2G21510	4.28184	1.00675	2.08852	1.07953e-11	1.26079e-10	up
AT2G15220	38.9374	9.0799	2.10041	0.0105275	0.0245707	up
AT3G16530	849.156	117.9	2.84846	6.41672e-28	2.85404e-26	up
AT4G27290	1.03082	0.458215	1.16969	0.00142133	0.00414223	up
AT2G32210	223.027	51.8921	2.10363	5.51274e-27	2.29111e-25	up
AT3G57270	0.262118	0.041351	2.66422	0.0223929	0.0475099	up
AT4G21920	21.4249	0.932256	4.52242	1.64728e-30	8.39397e-29	up
AT5G34930	14.0505	5.77923	1.28167	5.12027e-06	2.55089e-05	up
AT3G47550	48.4755	19.8349	1.28921	2.16983e-09	1.89355e-08	up
AT2G33160	0.101515	0.0001	9.98748	0.00465251	0.0120038	up
AT2G29500	118.929	4.24544	4.80804	1.44201e-58	3.21912e-56	up
AT1G07500	12.2517	1.71898	2.83335	2.32361e-10	2.32361e-09	up
AT1G73680	16.3399	4.74131	1.78504	2.37949e-20	6.5082e-19	up
AT1G68470	10.0112	2.86226	1.80639	1.08045e-16	2.1946e-15	up
AT2G45920	11.6471	5.42275	1.10288	4.42331e-05	0.000180265	up
AT1G78480	6.43338	2.99927	1.10097	0.00309033	0.00833668	up
AT1G77765	1.07093	0.16067	2.7367	0.00210792	0.00592868	up
AT1G59124	20.6225	8.73742	1.23894	7.90359e-09	6.32935e-08	up
AT1G58290	124.267	33.8746	1.87517	3.47258e-23	1.14483e-21	up
AT2G40340	20.532	7.70698	1.41364	1.01889e-13	1.50871e-12	up
AT5G61412	13.8876	4.56307	1.60572	3.87787e-07	2.36959e-06	up
AT5G20250	47.2957	23.3465	1.01851	1.0645e-06	6.03577e-06	up
AT5G54230	4.52948	1.05864	2.09714	1.41944e-09	1.27332e-08	up
AT2G41905	10.1752	3.76426	1.43462	4.26096e-05	0.000174579	up
AT5G44460	5.10591	1.90185	1.42477	0.000211142	0.000746254	up
AT4G04960	55.2974	8.54239	2.6945	3.42901e-31	1.85626e-29	up
AT2G44850	4.29753	2.04833	1.06906	2.73128e-05	0.000116614	up
AT2G18150	30.6984	10.4511	1.5545	8.81431e-16	1.63714e-14	up
AT5G49900	3.34025	1.03043	1.69671	1.11019e-10	1.14638e-09	up
AT1G14860	6.6323	2.51039	1.4016	6.73879e-06	3.27834e-05	up
AT5G22300	72.9604	10.3575	2.81643	2.91026e-23	9.63509e-22	up
AT4G18450	0.400511	0.0626043	2.67751	0.0116188	0.0268002	up
AT1G29920	1050.75	58.7957	4.15956	4.46444e-75	1.80425e-72	up
AT2G22240	8.62382	3.57002	1.27239	2.51758e-08	1.86393e-07	up
AT1G33920	0.711084	0.0001	12.7958	0.000365135	0.00121903	up
AT1G17745	235.353	102.521	1.19891	4.4417e-06	2.23419e-05	up
AT1G29690	78.4597	23.7381	1.72475	8.61825e-14	1.28425e-12	up
AT2G01490	66.6078	31.5208	1.07939	1.22634e-07	8.13165e-07	up
AT5G57010	32.229	2.71069	3.57163	4.40411e-57	8.7485e-55	up
AT1G17290	1144.83	132.519	3.11087	1.26949e-48	1.74017e-46	up
AT5G19240	340.303	82.3863	2.04634	4.25498e-24	1.4998e-22	up
AT1G19530	163.221	7.37301	4.46843	1.52843e-49	2.26749e-47	up
AT1G61290	0.813473	0.0001	12.9899	9.40122e-08	6.36708e-07	up
AT5G36220	47.1214	15.7265	1.58318	4.33036e-22	1.35519e-20	up
AT3G02800	25.0085	4.66158	2.42352	3.71633e-21	1.0781e-19	up
AT1G05000	36.7785	17.4012	1.07968	7.18157e-07	4.20419e-06	up
AT4G11570	29.2012	14.4739	1.01257	4.94683e-09	4.09117e-08	up
AT2G15695	18.8401	8.49833	1.14856	3.82035e-10	3.69434e-09	up
AT2G21490	0.23397	0.0001	11.1921	0.015743	0.0349415	up
AT2G26150	19.7158	3.79656	2.37659	2.54288e-23	8.45464e-22	up
AT4G27480	3.56282	1.38585	1.36224	1.3741e-05	6.25417e-05	up
AT4G16500	216.147	60.5709	1.83532	4.48949e-18	1.03474e-16	up
AT3G58750	63.3448	18.2254	1.79728	9.96912e-17	2.0302e-15	up
AT5G35940	16.1644	1.45474	3.47398	4.32369e-06	2.18072e-05	up
AT1G06570	70.8414	20.2582	1.80609	8.11862e-25	2.99215e-23	up
AT3G54990	10.2186	4.01441	1.34793	5.27692e-06	2.62057e-05	up
AT5G25260	43.6538	6.15296	2.82675	2.40962e-17	5.24434e-16	up
AT3G10320	5.55077	0.672771	3.0445	8.95591e-18	2.02241e-16	up
AT5G06750	23.4697	10.9411	1.10105	1.24031e-07	8.21497e-07	up
AT1G30720	176.016	5.56377	4.9835	1.64545e-76	7.27723e-74	up
AT1G70690	4.2327	2.01343	1.07192	0.00297326	0.00805144	up
AT3G02340	14.167	5.17162	1.45385	2.57216e-12	3.26961e-11	up
AT4G24110	359.114	98.7158	1.86309	3.08929e-26	1.25066e-24	up
AT5G12890	24.2631	10.4638	1.21335	6.00159e-12	7.30033e-11	up
AT4G30430	9.49753	0.689472	3.78399	8.9408e-33	5.35991e-31	up
AT3G44320	30.2493	12.4307	1.28299	3.52247e-08	2.546e-07	up
AT3G12145	46.1593	22.5931	1.03074	7.38124e-07	4.30817e-06	up
AT1G73340	1.0297	0.389733	1.40166	0.00135821	0.00397359	up
AT3G07390	617.349	239.47	1.36624	5.18113e-06	2.57847e-05	up
AT5G54860	34.2194	14.0726	1.28193	9.16154e-11	9.54853e-10	up
AT3G29970	198.563	2.11826	6.55057	1.41004e-12	1.85161e-11	up
AT1G47960	30.7826	3.01051	3.35403	1.71674e-40	1.49592e-38	up
AT2G19590	105	15.9349	2.72013	1.7951e-25	6.93198e-24	up
AT3G07970	1.37698	0.465004	1.56619	0.000471398	0.00153147	up
AT1G69570	9.01514	1.04264	3.11211	9.46234e-37	6.99676e-35	up
AT1G14330	35.2975	10.917	1.69299	3.65706e-21	1.06222e-19	up
AT5G01380	12.6273	1.23635	3.35239	1.86789e-27	8.13818e-26	up
AT4G02075	4.47629	1.01987	2.13391	3.35928e-06	1.73631e-05	up
AT4G18230	19.6817	6.95721	1.50028	1.86605e-12	2.40861e-11	up
AT4G34180	603.711	77.0666	2.96968	1.34013e-40	1.17212e-38	up
AT5G17330	248.187	48.7892	2.34679	1.51116e-14	2.4753e-13	up
AT4G15210	9.98387	0.997745	3.32286	7.01236e-28	3.10718e-26	up
AT2G18050	3.59448	1.58974	1.17699	0.00422626	0.0110156	up
AT2G19900	0.706241	0.277128	1.34961	0.00360556	0.00955827	up
AT1G58070	2.46915	0.918148	1.42722	0.000507684	0.00163764	up
AT1G32170	64.951	13.0224	2.31835	7.46436e-22	2.29914e-20	up
AT1G23040	52.2404	19.1674	1.44651	7.61189e-07	4.43396e-06	up
AT1G05675	42.2403	2.35111	4.16721	5.20987e-59	1.18563e-56	up
AT5G01210	126.209	51.5428	1.29197	3.56089e-14	5.57563e-13	up
AT4G12530	3.24049	0.130962	4.62899	1.1384e-09	1.03306e-08	up
AT1G50560	4.49533	2.20426	1.02813	0.000742842	0.00230625	up
AT5G28646	7.04951	0.688657	3.35567	7.69814e-20	2.02065e-18	up
AT1G23850	14.7753	2.25041	2.71493	9.9786e-24	3.40464e-22	up
AT2G31350	45.5644	20.8138	1.13036	4.0117e-09	3.36919e-08	up
AT2G17710	28.3912	9.86271	1.52539	3.83781e-14	5.9773e-13	up
AT3G62590	3.23723	1.0536	1.61944	2.768e-06	1.45215e-05	up
AT3G16220	23.9649	8.67679	1.46569	7.26089e-14	1.091e-12	up
AT1G43000	8.78786	0.268661	5.03165	9.42577e-24	3.2207e-22	up
AT4G04510	7.91638	0.144205	5.77865	3.64788e-58	7.70328e-56	up
AT3G57380	6.77993	3.17742	1.09341	9.31484e-07	5.33577e-06	up
AT2G32670	1.34218	0.41306	1.70016	0.00110844	0.00330937	up
AT4G31390	14.2727	6.31423	1.17658	6.18641e-10	5.80503e-09	up
AT5G25140	1.79223	0.364393	2.29819	6.96952e-08	4.81762e-07	up
AT2G47950	50.1064	6.40094	2.96864	6.8581e-32	3.93041e-30	up
AT2G05440	622.561	301.639	1.04539	2.8279e-06	1.47927e-05	up
AT3G04050	2.05176	0.733428	1.48414	8.96066e-05	0.000342695	up
AT4G33666	23.1	2.84285	3.02248	1.44558e-14	2.3812e-13	up
AT4G33660	18.5837	2.32468	2.99893	2.12209e-19	5.38914e-18	up
AT2G02250	1.99568	0.0001	14.2846	1.65185e-11	1.87958e-10	up
AT4G03510	25.5133	7.39134	1.78734	3.57094e-14	5.58765e-13	up
AT1G65780	0.0970167	0.0001	9.92209	0.0101654	0.0238301	up
AT2G36380	54.5558	21.7058	1.32965	3.6872e-11	4.03492e-10	up
AT3G20395	33.735	6.46056	2.38452	1.577e-13	2.28178e-12	up
AT5G03490	20.0152	8.10263	1.30463	5.05466e-09	4.16894e-08	up
AT4G34390	25.8337	8.73869	1.56376	5.02036e-14	7.66627e-13	up
AT4G38830	1.82698	0.306112	2.57733	2.62315e-08	1.93659e-07	up
AT2G13650	29.6871	13.6547	1.12043	1.29323e-07	8.52932e-07	up
AT5G18360	4.58026	1.72809	1.40625	2.58681e-10	2.56848e-09	up
AT2G45510	14.2299	5.59445	1.34686	8.60643e-11	8.99396e-10	up
AT1G03370	37.2367	10.4719	1.8302	3.07842e-22	9.68565e-21	up
AT3G22800	37.6525	4.81106	2.96832	4.11534e-22	1.28962e-20	up
AT1G12910	80.819	35.9507	1.16868	4.87317e-07	2.93643e-06	up
AT5G02840	51.602	12.6452	2.02884	1.89865e-24	6.87856e-23	up
AT4G28300	110.03	39.8967	1.46355	4.4709e-10	4.26702e-09	up
AT3G50260	85.4736	14.9344	2.51684	5.58754e-22	1.73015e-20	up
AT3G06560	0.701122	0.024429	4.843	1.93104e-06	1.04366e-05	up
AT2G30720	24.5241	6.94502	1.82015	1.38351e-15	2.51977e-14	up
AT2G34430	278.667	46.0381	2.59764	5.04559e-31	2.68183e-29	up
AT2G25200	1.69222	0.350253	2.27244	1.88894e-06	1.02374e-05	up
AT5G56870	16.1067	1.67181	3.26818	6.72096e-43	6.76134e-41	up
AT1G16110	12.4922	2.6793	2.2211	8.47539e-23	2.74397e-21	up
AT3G16920	8.41562	4.16534	1.01463	0.000648583	0.00204421	up
AT1G21620	0.732982	0.0608663	3.59006	0.00277791	0.00758289	up
AT4G23270	58.2055	22.5743	1.36648	5.89638e-15	1.01328e-13	up
AT1G55790	5.53276	0.134235	5.36517	0.00755911	0.0184472	up
AT3G01990	6.98056	1.25994	2.46999	3.85366e-14	5.998e-13	up
AT3G57480	17.1301	6.01523	1.50984	3.33068e-10	3.25432e-09	up
AT1G06040	105.039	22.2139	2.24139	6.66526e-32	3.82926e-30	up
AT1G71140	10.7724	3.13818	1.77934	1.33352e-08	1.03297e-07	up
AT4G04710	2.00458	0.306028	2.71156	7.47713e-12	8.95117e-11	up
AT5G12030	200.965	4.30072	5.54622	9.89256e-55	1.77009e-52	up
AT2G38500	1.37645	0.176816	2.96063	2.31615e-08	1.72406e-07	up
AT5G49450	11.3022	2.77545	2.02581	1.98931e-11	2.24287e-10	up
AT5G10300	38.3885	11.1128	1.78845	3.79642e-13	5.26556e-12	up
AT1G48980	5.06595	0.00884667	9.16148	9.13331e-18	2.06049e-16	up
AT4G36988	45.0195	19.4142	1.21344	9.05693e-07	5.20457e-06	up
AT3G24170	130.745	48.6306	1.42682	1.13798e-14	1.89314e-13	up
AT2G02930	21.0868	2.47602	3.09024	8.41456e-06	3.99832e-05	up
AT1G26420	140.271	9.97578	3.81365	1.32123e-45	1.55626e-43	up
AT1G31820	5.23865	1.44732	1.85581	4.63501e-09	3.85128e-08	up
AT5G19440	1205.1	273.041	2.14196	1.65034e-20	4.55642e-19	up
AT2G35820	32.1998	14.5671	1.14433	2.6718e-09	2.29824e-08	up
AT3G60100	0.24117	0.0001	11.2358	6.04922e-05	0.000240247	up
AT2G42790	48.7094	11.1969	2.1211	2.66874e-19	6.72994e-18	up
AT5G38895	7.41505	3.11669	1.25044	1.01721e-06	5.78019e-06	up
AT3G22100	1.45371	0.53513	1.44177	0.00602428	0.0150832	up
AT5G24640	176.858	21.9756	3.00862	5.34249e-34	3.39371e-32	up
AT1G80920	54.3717	7.10496	2.93596	1.34305e-24	4.89599e-23	up
AT2G46505	316.332	153.946	1.03901	3.77214e-07	2.30859e-06	up
AT3G04200	0.447329	0.0454853	3.29786	0.00493351	0.0126467	up
AT2G45220	903.696	7.62141	6.88964	7.59037e-100	7.73558e-97	up
AT1G05085	0.565456	0.0001	12.4652	0.00329013	0.00880977	up
AT3G48920	10.514	2.07879	2.33849	1.6668e-10	1.69353e-09	up
AT5G05110	25.4104	10.8801	1.22373	9.79981e-10	8.945e-09	up
AT3G25655	23.2824	0.870799	4.74076	4.46308e-41	4.03917e-39	up
AT2G34960	2.80905	1.3632	1.04308	0.00286212	0.00779112	up
AT2G25460	7.92166	0.691813	3.51735	1.80921e-34	1.20477e-32	up
AT3G01175	0.981316	0.0674937	3.86189	4.40925e-06	2.22025e-05	up
AT3G53830	2.82299	1.21366	1.21786	0.000108159	0.000405833	up
AT4G26460	7.14809	2.44482	1.54783	0.00534821	0.0135659	up
AT3G53160	9.91779	1.57252	2.65694	8.00976e-15	1.35755e-13	up
AT3G06330	17.853	8.21373	1.12005	3.54589e-07	2.18438e-06	up
AT1G74020	181.436	29.6516	2.61328	6.38374e-21	1.82704e-19	up
AT1G73030	148.28	72.9714	1.02292	1.45453e-07	9.5023e-07	up
AT1G68330	5.88656	2.66645	1.14251	9.22531e-07	5.29354e-06	up
AT1G53610	4.6551	0.0001	15.5065	9.32881e-10	8.55172e-09	up
AT2G37720	3.26555	0.279957	3.54405	1.72819e-18	4.07943e-17	up
AT3G48020	54.2424	9.44661	2.52155	8.82712e-12	1.04816e-10	up
AT1G13100	13.1149	6.02189	1.12291	3.69245e-07	2.2678e-06	up
AT1G43790	7.57216	1.03578	2.86999	4.23864e-10	4.06854e-09	up
AT1G72070	21.2551	3.59288	2.5646	1.14754e-25	4.47559e-24	up
AT2G04160	103.624	35.6374	1.5399	9.16958e-10	8.41233e-09	up
AT4G03030	44.5926	20.6757	1.10887	9.05448e-10	8.3165e-09	up
AT5G61510	90.4004	39.6747	1.18811	2.58658e-10	2.56848e-09	up
AT5G13550	31.2884	13.8993	1.17061	2.35084e-11	2.63151e-10	up
AT1G34180	4.76907	2.04482	1.22173	5.35054e-06	2.65376e-05	up
AT5G53680	0.490198	0.0001	12.2591	0.00250079	0.00690455	up
AT5G55970	8.85828	1.88646	2.23135	1.45522e-16	2.92792e-15	up
AT5G51260	6.2955	3.10304	1.02064	8.30561e-06	3.95056e-05	up
AT5G16450	47.3311	15.0119	1.65668	1.73993e-16	3.46802e-15	up
AT5G59070	4.4926	0.847098	2.40695	1.32878e-11	1.5313e-10	up
AT5G54080	27.2038	7.06039	1.94599	6.00017e-25	2.23244e-23	up
AT5G12200	28.6282	12.3605	1.21169	3.59957e-11	3.94825e-10	up
AT4G30170	87.1783	33.7581	1.36874	2.06979e-05	9.06839e-05	up
AT1G66050	6.24113	1.31024	2.25197	2.90695e-15	5.11937e-14	up
AT3G27415	7.80229	1.21646	2.6812	2.21628e-17	4.82803e-16	up
AT4G18170	28.0373	2.51155	3.4807	1.57815e-34	1.0539e-32	up
AT2G05070	522.117	33.7375	3.95195	5.96102e-84	3.71424e-81	up
AT3G22160	79.2819	28.9658	1.45264	1.41033e-10	1.44359e-09	up
AT2G21185	35.9521	13.9976	1.3609	8.95948e-10	8.23569e-09	up
AT4G37310	23.2265	8.66183	1.42303	1.11835e-13	1.64661e-12	up
AT5G02560	15.9351	6.20151	1.36151	5.31605e-07	3.17797e-06	up
AT3G25070	81.3095	32.102	1.34076	1.50086e-14	2.46187e-13	up
AT1G31290	1.85145	0.734312	1.33419	0.000150219	0.000546761	up
AT5G27520	56.2407	13.669	2.04071	1.03802e-21	3.16812e-20	up
AT4G25900	136.547	19.7988	2.78591	4.66746e-31	2.48648e-29	up
AT5G09570	39.4773	14.3473	1.46024	1.45773e-10	1.49015e-09	up
AT1G14200	28.3627	6.08441	2.22081	2.6233e-21	7.70552e-20	up
AT2G23110	4.01948	0.060309	6.05849	4.18692e-12	5.17078e-11	up
AT1G55365	4.95709	0.714432	2.79463	3.44675e-06	1.77838e-05	up
AT1G66550	1.19858	0.0001	13.549	3.85073e-08	2.76281e-07	up
AT4G27670	17.0489	0.0347887	8.93685	3.1974e-29	1.53266e-27	up
AT1G31885	15.0314	2.86996	2.38888	1.83588e-14	2.97395e-13	up
AT5G13740	45.5798	17.3	1.39762	2.93195e-14	4.63731e-13	up
AT5G26600	51.6161	24.2971	1.08704	7.66808e-07	4.46115e-06	up
AT3G18290	32.6417	11.9508	1.44961	4.36601e-14	6.73444e-13	up
AT4G30370	13.678	5.95681	1.19925	9.95499e-09	7.84617e-08	up
AT5G62740	115.978	53.0303	1.12897	2.14596e-08	1.60605e-07	up
AT2G18210	7.41519	1.70748	2.11861	2.67566e-11	2.9738e-10	up
AT3G02480	4.02607	1.41189	1.51174	0.00142795	0.00415945	up
AT1G73260	505.542	33.7673	3.90413	1.53687e-07	9.97345e-07	up
AT5G63030	64.9179	26.0488	1.3174	4.54276e-14	6.98156e-13	up
AT2G40180	22.2733	2.01889	3.46368	6.59265e-37	4.92139e-35	up
AT2G03020	2.42785	0.43237	2.48934	2.83388e-07	1.76948e-06	up
AT2G38820	3.37078	1.51914	1.14982	2.41187e-05	0.000104	up
AT5G50750	1.40997	0.123448	3.51369	1.77907e-08	1.34738e-07	up
AT1G55000	44.9486	12.9901	1.79087	3.00376e-19	7.55453e-18	up
AT3G54510	1.99557	0.800134	1.31849	0.000105999	0.000398813	up
AT5G52450	40.7171	17.637	1.20703	3.94052e-10	3.7995e-09	up
AT3G05360	33.1715	8.98442	1.88445	8.71422e-12	1.03562e-10	up
AT4G04810	16.2477	6.68386	1.28148	9.77613e-06	4.59592e-05	up
AT5G08790	300.016	114.304	1.39217	2.63029e-14	4.18276e-13	up
AT2G42690	22.2355	10.7475	1.04887	4.4015e-10	4.20592e-09	up
AT2G18970	1.51999	0.151301	3.32857	0.00150301	0.00435214	up
AT4G00240	3.22223	0.899604	1.8407	8.48612e-12	1.01023e-10	up
AT3G44560	0.163229	0.0001	10.6727	0.00981038	0.0231274	up
AT3G11080	6.2832	1.04886	2.58268	8.78708e-21	2.48156e-19	up
AT1G23120	22.7494	4.34221	2.38933	1.28088e-12	1.68767e-11	up
AT3G47800	85.0865	26.5284	1.68139	3.25982e-17	6.97174e-16	up
AT5G06320	897.717	236.478	1.92455	1.24497e-19	3.21035e-18	up
AT4G21380	20.5122	3.68533	2.47661	1.31716e-34	8.87193e-33	up
AT3G14070	8.97888	2.85305	1.65403	2.51682e-08	1.86393e-07	up
AT1G23870	18.6652	3.75048	2.31521	5.29725e-24	1.85325e-22	up
AT1G11572	2.45757	0.0001	14.5849	6.83465e-10	6.38264e-09	up
AT5G03204	1.2765	0.0001	13.6399	0.023171	0.0489614	up
AT2G31018	2.19322	0.0961793	4.51118	0.00879987	0.0210626	up
AT1G14010	114.723	55.2103	1.05515	9.13195e-10	8.38109e-09	up
AT3G51360	1.42234	0.265283	2.42267	9.48964e-05	0.00036069	up
AT1G13540	5.24865	0.616122	3.09066	3.08559e-17	6.61722e-16	up
AT5G60270	37.9619	16.4845	1.20344	3.61529e-07	2.22305e-06	up
AT5G05530	2.00255	0.302912	2.72487	7.3829e-05	0.000287993	up
AT5G48410	15.8475	1.33377	3.57067	5.56577e-45	6.24219e-43	up
AT1G07450	0.492829	0.0167343	4.8802	0.000594683	0.00189188	up
AT3G05165	44.6154	19.9119	1.16391	4.30015e-10	4.12251e-09	up
AT5G20830	185.407	37.6333	2.30061	5.81601e-25	2.16736e-23	up
AT3G10250	18.5615	4.86859	1.93074	9.06148e-21	2.5529e-19	up
AT5G59220	12.5634	2.23152	2.49312	4.72472e-16	9.0851e-15	up
AT1G12780	33.4037	8.51369	1.97215	7.50754e-16	1.39886e-14	up
AT5G11650	43.0471	16.4857	1.3847	4.01815e-10	3.86958e-09	up
AT1G77150	12.0796	0.0001	16.8822	2.75057e-13	3.86763e-12	up
AT4G20820	1.19037	0.222759	2.41785	0.000198049	0.000702947	up
AT1G63580	1.7271	0.529683	1.70515	0.00188189	0.00534166	up
AT2G47140	78.2133	6.83729	3.51592	6.43694e-08	4.47322e-07	up
AT4G02890	176.537	75.7237	1.22116	8.14549e-05	0.000314963	up
AT3G05440	0.924696	0.0001	13.1748	0.00036739	0.00122533	up
AT3G21520	21.1388	0.787529	4.74642	1.91282e-09	1.68558e-08	up
AT1G65240	7.59481	1.90327	1.99654	2.96549e-15	5.21463e-14	up
AT1G21230	0.210394	0.0001	11.0389	3.22808e-05	0.000135624	up
AT1G60740	18.9345	5.42733	1.8027	6.32906e-06	3.09391e-05	up
AT3G28580	5.96232	2.49441	1.25718	8.54929e-05	0.00032884	up
AT1G58190	6.07611	0.794989	2.93414	1.93778e-23	6.47031e-22	up
AT5G16830	29.1041	10.6946	1.44433	1.81015e-08	1.36915e-07	up
AT5G14470	2.34763	0.0903587	4.6994	4.83662e-14	7.40982e-13	up
AT1G21900	75.0223	36.1072	1.05503	2.49601e-09	2.16211e-08	up
AT2G20720	40.3821	16.3164	1.30739	4.99793e-09	4.12651e-08	up
AT2G15340	0.912282	0.142573	2.67778	0.00469371	0.012101	up
AT3G04350	39.2632	11.0065	1.83482	8.15065e-13	1.09737e-11	up
AT5G05730	179.303	37.0211	2.27598	3.62007e-35	2.51794e-33	up
AT5G46780	167.503	29.0125	2.52944	1.40789e-42	1.38079e-40	up
AT1G52900	2.9514	0.0001	14.8491	4.04792e-11	4.39885e-10	up
AT4G17900	50.9588	17.6559	1.52918	2.55409e-15	4.53545e-14	up
AT2G22470	946.734	198.333	2.25504	4.27376e-27	1.80174e-25	up
AT5G40780	354.342	121.721	1.54156	5.43246e-10	5.12422e-09	up
AT1G73920	18.3394	6.60667	1.47295	2.06118e-14	3.31372e-13	up
AT2G16060	714.158	157.029	2.18521	7.47314e-11	7.86223e-10	up
AT1G75000	21.3492	2.97829	2.84162	5.40177e-20	1.42909e-18	up
AT1G64870	0.239353	0.0001	11.2249	0.00417272	0.0108918	up
AT3G15510	11.82	2.23648	2.40193	2.89675e-15	5.10526e-14	up
AT3G15518	149.933	18.7992	2.99557	6.31591e-29	2.97279e-27	up
AT1G51760	249.583	51.8739	2.26644	4.73241e-26	1.88653e-24	up
AT1G20620	1210.34	444.022	1.44671	1.05589e-12	1.40148e-11	up
AT5G38200	21.9108	4.84776	2.17625	1.40167e-19	3.60253e-18	up
AT3G44630	7.47349	3.50306	1.09317	2.00164e-07	1.27982e-06	up
AT3G48530	104.648	16.0261	2.70705	2.74854e-27	1.1778e-25	up
AT3G03870	16.6041	5.2151	1.67077	1.20097e-15	2.19242e-14	up
AT3G59700	40.0025	5.31246	2.91264	1.82324e-44	2.00642e-42	up
AT3G21720	68.5514	12.4188	2.46467	0.00335419	0.00897001	up
AT2G29100	1.88214	0.191751	3.29507	8.17378e-18	1.85114e-16	up
AT5G26220	21.4416	3.97757	2.43045	1.80955e-13	2.58476e-12	up
AT1G33590	523.685	65.2997	3.00355	2.45863e-45	2.83893e-43	up
AT2G28760	15.7472	4.94941	1.66976	4.29315e-10	4.11748e-09	up
AT2G36770	16.5483	1.8597	3.15354	2.61411e-32	1.54734e-30	up
AT5G17990	194.403	54.7146	1.82905	1.67159e-22	5.33091e-21	up
AT2G18670	21.8662	3.71036	2.55907	3.51902e-31	1.90059e-29	up
AT1G12360	26.9544	10.8077	1.31846	3.4522e-10	3.36324e-09	up
AT5G40010	1.71789	0.119615	3.84417	3.92772e-08	2.81117e-07	up
AT2G05530	1.03318	0.0357897	4.8514	0.00180876	0.00515156	up
AT3G60680	5.85584	2.85305	1.03737	9.74093e-06	4.58213e-05	up
AT5G39110	8.92832	0.619479	3.84926	9.77744e-17	1.99637e-15	up
AT5G02290	36.2152	14.3704	1.33349	3.74221e-12	4.65591e-11	up
AT4G37390	121.324	5.57784	4.44301	4.63509e-69	1.48831e-66	up
AT3G60020	0.337561	0.0001	11.7209	0.018123	0.0395491	up
AT4G13800	1.36082	0.201615	2.7548	3.34027e-08	2.42177e-07	up
AT4G37970	5.90198	1.71287	1.78478	1.67188e-10	1.69722e-09	up
AT1G20350	14.9389	1.68879	3.14501	9.14084e-25	3.35833e-23	up
AT3G17790	134.097	34.7854	1.94672	7.64881e-23	2.49011e-21	up
AT5G15660	0.384105	0.0399257	3.26611	0.00129766	0.00381681	up
AT5G18780	8.24672	3.51234	1.23139	1.10644e-08	8.65944e-08	up
AT4G10720	1.36575	0.520448	1.39186	0.0113302	0.0262275	up
AT5G46080	25.6731	2.83723	3.1777	2.40295e-45	2.78837e-43	up
AT3G11820	172.111	76.275	1.17405	1.48242e-08	1.13965e-07	up
AT3G22060	724.661	63.1987	3.51934	2.39062e-58	5.18853e-56	up
AT2G23260	3.71721	0.0989827	5.2309	1.27225e-21	3.83804e-20	up
AT4G19640	102.045	47.7135	1.09674	5.65451e-11	6.02462e-10	up
AT2G20550	3.96232	1.58929	1.31796	7.7441e-06	3.71362e-05	up
AT5G41730	0.882174	0.196682	2.1652	2.15552e-05	9.41056e-05	up
AT3G51730	134.556	36.9897	1.86301	2.6539e-20	7.21663e-19	up
AT3G26220	8.06873	1.37128	2.55682	9.86936e-17	2.01338e-15	up
AT3G10040	76.5874	33.5023	1.19285	7.51572e-10	6.96043e-09	up
AT1G80580	0.760702	0.161283	2.23774	0.0054531	0.013805	up
AT4G31020	31.7362	2.58745	3.61653	1.55055e-49	2.28585e-47	up
AT3G44860	68.3044	1.1289	5.91898	2.15652e-69	7.11956e-67	up
AT1G78710	0.454483	0.044053	3.36691	0.00826142	0.0199288	up
AT2G33830	56.9436	14.6218	1.96141	9.30192e-14	1.38261e-12	up
AT1G32950	1.83301	0.443437	2.04741	1.63096e-07	1.05461e-06	up
AT5G57500	6.66016	1.56012	2.0939	2.20134e-10	2.20511e-09	up
AT4G23300	15.9836	5.83977	1.4526	1.60517e-11	1.82913e-10	up
AT2G47730	374.827	185.266	1.01663	1.96053e-07	1.25525e-06	up
AT1G76650	69.7377	15.9261	2.13055	1.28161e-13	1.87172e-12	up
AT2G32120	15.7893	1.86708	3.08009	2.08808e-44	2.2765e-42	up
AT1G09180	3.6611	0.729921	2.32646	1.15701e-06	6.50992e-06	up
AT4G33070	1077.93	72.1913	3.90029	1.73926e-40	1.50993e-38	up
AT3G57020	34.7937	5.10193	2.76971	1.95615e-34	1.29526e-32	up
AT1G69920	122.88	4.24683	4.85472	3.86258e-47	4.89399e-45	up
AT5G51105	1.73394	0.0980183	4.14486	4.06896e-05	0.000167356	up
AT5G59730	25.1885	11.8541	1.08738	4.27683e-08	3.04338e-07	up
AT1G70160	101.763	35.1117	1.53519	1.415e-11	1.62189e-10	up
AT4G39610	2.36561	0.117328	4.3336	0.00851185	0.0204697	up
AT3G06810	27.0306	13.2998	1.02319	8.80516e-09	6.99874e-08	up
AT2G05310	31.1551	13.8939	1.16502	5.51664e-06	2.72863e-05	up
AT5G11140	151.823	0.476195	8.31662	4.7803e-104	7.00313e-101	up
AT1G22360	60.303	17.557	1.78018	1.68351e-23	5.63735e-22	up
AT5G43570	8.52061	2.31291	1.88125	1.06498e-05	4.97075e-05	up
AT5G35735	670.43	222.856	1.58898	1.20006e-08	9.34531e-08	up
AT1G16858	19.1189	5.75176	1.73292	2.23656e-15	3.99885e-14	up
AT1G16850	25.9574	9.58648	1.43707	7.1855e-11	7.5698e-10	up
AT1G18980	47.1406	9.37377	2.33027	0.000295278	0.00100484	up
AT2G23830	1.863	0.159542	3.54562	0.000353543	0.00118369	up
AT5G19080	13.4601	6.38431	1.07609	2.26386e-08	1.68835e-07	up
AT5G13150	1.09617	0.417538	1.39249	0.00579606	0.01456	up
AT1G11310	81.5722	31.0385	1.39402	6.70515e-18	1.52739e-16	up
AT3G55970	211.877	6.05502	5.12895	4.55179e-105	7.11292e-102	up
AT4G34050	1194.38	504.433	1.24352	6.79799e-13	9.23259e-12	up
AT3G62410	59.2533	16.5644	1.83881	2.12556e-08	1.5923e-07	up
AT1G53560	51.1925	6.04939	3.08107	2.78076e-35	1.93991e-33	up
AT1G14360	53.7155	22.9106	1.22932	3.53361e-15	6.17657e-14	up
AT1G55240	1.15145	0.476826	1.27192	0.0114811	0.026514	up
AT1G09430	107.101	36.6783	1.54597	1.95426e-19	4.98453e-18	up
AT2G22760	4.42134	0.0001	15.4322	2.54568e-16	4.97671e-15	up
AT5G01610	3.18325	1.4897	1.09548	0.00121439	0.00359773	up
AT5G64667	7.99211	2.14739	1.89599	7.38716e-11	7.77876e-10	up
AT5G64660	68.7434	19.5645	1.81299	1.27814e-17	2.85103e-16	up
AT3G01550	5.20185	1.04299	2.31829	1.17537e-11	1.36457e-10	up
AT3G27890	104.457	44.9089	1.21784	5.23909e-12	6.41276e-11	up
AT1G75460	6.68117	2.493	1.42222	6.14795e-07	3.63725e-06	up
AT1G78280	14.0458	5.0482	1.4763	2.23868e-13	3.17451e-12	up
AT1G74590	22.2136	6.72091	1.72472	2.06741e-09	1.81363e-08	up
AT4G30230	14.6618	2.245	2.70727	4.47814e-20	1.19417e-18	up
AT5G23990	0.308778	0.0348533	3.1472	0.00245805	0.00679443	up
AT1G72850	3.22972	1.58746	1.02469	0.00027604	0.000948457	up
AT2G34350	1.01963	0.200692	2.34499	0.000324871	0.00109805	up
AT2G39100	12.5135	5.55852	1.17071	4.89145e-09	4.05144e-08	up
AT1G47890	1.77508	0.294417	2.59196	7.06216e-11	7.44321e-10	up
AT5G56550	3.44702	0.928298	1.89269	3.95195e-05	0.000162915	up
AT4G22758	1.69725	0.641394	1.40392	0.00481219	0.0123695	up
AT2G44490	176.09	61.441	1.51904	8.92075e-17	1.82942e-15	up
AT2G36220	188.181	55.6218	1.7584	2.53352e-11	2.82251e-10	up
AT5G48670	2.21159	1.06384	1.05581	0.00583835	0.0146537	up
AT4G34210	23.6148	3.75876	2.65136	1.84587e-14	2.986e-13	up
AT5G41540	0.0769703	0.0001	9.58816	0.00862971	0.0207	up
AT1G61475	0.817529	0.0001	12.9971	9.26587e-06	4.37182e-05	up
AT4G11600	301.351	137.575	1.13123	7.41765e-08	5.09882e-07	up
AT1G25400	50.2174	18.9713	1.40437	1.68235e-11	1.91243e-10	up
AT1G26665	60.3979	25.9133	1.22081	8.92195e-14	1.32697e-12	up
AT5G42010	9.97173	2.55315	1.96556	7.42369e-16	1.38544e-14	up
AT1G22750	28.5604	8.53857	1.74195	1.17289e-13	1.71935e-12	up
AT1G13300	30.7682	5.41394	2.50669	2.58094e-27	1.10801e-25	up
AT3G46070	1.58505	0.350886	2.17545	0.0126502	0.0288585	up
AT5G01050	4.3016	0.968512	2.15103	6.7712e-11	7.13976e-10	up
AT3G21700	13.9743	4.31187	1.69639	6.37923e-12	7.7396e-11	up
AT5G44900	1.67069	0.637351	1.39028	0.0205734	0.0441692	up
AT2G07180	43.5136	14.9572	1.54063	1.1326e-08	8.84349e-08	up
AT2G23680	48.903	15.0793	1.69735	1.80773e-11	2.04405e-10	up
AT5G62420	1.02629	0.0197477	5.69962	8.09157e-06	3.86365e-05	up
AT1G06290	42.9231	14.6649	1.54939	5.71463e-16	1.08462e-14	up
AT3G53780	15.0628	6.00105	1.3277	1.28073e-10	1.31611e-09	up
AT1G10740	25.6939	9.80943	1.38918	1.67801e-12	2.17667e-11	up
AT4G24340	28.0677	4.7127	2.57428	1.07314e-15	1.96826e-14	up
AT5G66890	0.956969	0.0001	13.2243	3.65471e-09	3.0893e-08	up
AT3G52430	15.1679	4.75146	1.67458	1.42174e-12	1.8649e-11	up
AT2G17660	20.2598	2.163	3.22752	6.33908e-16	1.19636e-14	up
AT1G02930	3622.32	228.656	3.98566	2.17604e-50	3.3779e-48	up
AT1G21130	164.632	46.6316	1.81987	4.13797e-17	8.69902e-16	up
AT5G24140	1.79956	0.658332	1.45076	0.000259591	0.000899855	up
AT1G30757	14.6402	4.11235	1.8319	9.39844e-12	1.10815e-10	up
AT1G30755	36.7756	9.48882	1.95445	2.1973e-21	6.5263e-20	up
AT1G30750	7.91091	3.46863	1.18948	0.000238157	0.000831828	up
AT4G33950	35.3095	10.0262	1.81629	3.68393e-15	6.42495e-14	up
AT5G22920	9.08088	3.1834	1.51226	2.54467e-09	2.19532e-08	up
AT2G33780	50.6036	0.377224	7.06767	2.96534e-83	1.69531e-80	up
AT1G70660	79.0491	34.5676	1.19333	8.55797e-13	1.14891e-11	up
AT2G36440	74.8057	0.085108	9.77964	3.0359e-21	8.88408e-20	up
AT1G68150	11.8307	1.97528	2.5824	9.53735e-19	2.29759e-17	up
AT1G12640	45.3616	19.3502	1.22912	2.58306e-07	1.62498e-06	up
AT4G36820	1.39348	0.471632	1.56296	0.00213904	0.00600539	up
AT1G68380	0.465794	0.0001	12.1855	1.87102e-06	1.01473e-05	up
AT1G32640	33.5955	15.9319	1.07634	1.60841e-07	1.04089e-06	up
AT5G56960	6.36877	0.249765	4.67237	2.81978e-06	1.47568e-05	up
AT5G14940	1.31397	0.564231	1.21957	0.00201948	0.00569839	up
AT2G03760	185.938	72.4388	1.35999	2.34664e-13	3.31957e-12	up
AT5G55090	20.8629	3.37854	2.62647	5.32272e-31	2.81636e-29	up
AT1G11180	9.14468	4.28353	1.09413	8.91789e-07	5.13348e-06	up
AT1G10585	38.0368	18.7044	1.02402	1.74749e-05	7.7858e-05	up
AT1G10586	0.462021	0.019355	4.57718	0.0047144	0.0121461	up
AT4G04700	13.4711	3.53566	1.92982	3.67866e-17	7.76128e-16	up
AT4G18195	8.65003	0.811368	3.41428	1.74848e-32	1.04021e-30	up
AT4G39580	21.5016	1.48034	3.86045	2.18117e-48	2.92152e-46	up
AT5G16970	286.825	116.383	1.30129	1.79986e-10	1.8232e-09	up
AT1G19250	18.6218	1.68598	3.46533	1.17998e-18	2.82231e-17	up
AT4G15260	24.7388	10.8584	1.18796	1.68497e-09	1.49492e-08	up
AT5G35200	48.8898	20.6826	1.24112	3.32467e-14	5.23725e-13	up
AT5G46910	8.49813	2.9641	1.51955	6.54112e-11	6.91583e-10	up
AT4G26010	9.45202	4.50095	1.07039	0.0023939	0.00663589	up
AT5G42200	45.778	14.3728	1.67131	2.41435e-18	5.62548e-17	up
AT4G12545	38.5132	17.8551	1.10901	4.14718e-05	0.000170215	up
AT2G13960	3.01436	0.5827	2.37103	4.64524e-07	2.80992e-06	up
AT3G25990	1.19467	0.054454	4.45542	4.47957e-09	3.73271e-08	up
AT3G21790	28.8108	11.7874	1.28937	5.51764e-12	6.73963e-11	up
AT3G17810	61.3635	13.2645	2.20981	1.6954e-19	4.33371e-18	up
AT3G55950	12.8068	2.7945	2.19625	2.77722e-24	9.84842e-23	up
AT2G20825	7.66697	1.06205	2.85181	5.7383e-19	1.41288e-17	up
AT1G79310	2.22192	0.966313	1.20124	0.00313705	0.00845299	up
AT5G38320	6.69756	1.1612	2.52802	1.34518e-11	1.54944e-10	up
AT3G49780	328.428	30.8571	3.4119	6.24409e-47	7.78518e-45	up
AT1G23800	33.5826	9.93044	1.75778	1.41249e-15	2.56657e-14	up
AT1G21326	8.28577	3.04032	1.44641	6.35031e-07	3.74751e-06	up
AT1G04530	22.6933	11.2451	1.01297	1.39926e-07	9.17448e-07	up
AT1G59580	30.814	13.0318	1.24155	3.89741e-11	4.25106e-10	up
AT5G56180	13.5181	5.7977	1.22134	3.41872e-10	3.33201e-09	up
AT5G67330	40.1451	17.542	1.19441	1.02519e-07	6.8954e-07	up
AT4G22030	20.7745	0.112434	7.52958	8.81484e-13	1.18136e-11	up
AT3G04360	1.48605	0.187349	2.98768	6.23028e-06	3.0508e-05	up
AT3G57530	39.2872	13.6095	1.52944	5.6013e-16	1.06397e-14	up
AT5G64170	11.652	2.28694	2.34908	7.98355e-24	2.74794e-22	up
AT2G26370	5.13555	0.968999	2.40595	2.2327e-08	1.66777e-07	up
AT4G04540	4.01422	0.430492	3.22106	9.79519e-23	3.15384e-21	up
AT5G45130	141.228	69.664	1.01954	1.60643e-07	1.0399e-06	up
AT5G54690	1.09745	0.498603	1.13819	0.0088281	0.0211197	up
AT5G57910	10.3777	4.93919	1.07114	1.1452e-05	5.29874e-05	up
AT2G38740	39.5913	14.7947	1.4201	1.4948e-14	2.45365e-13	up
AT1G37130	1135.18	442.054	1.36063	1.46978e-11	1.68221e-10	up
AT4G32105	0.343137	0.0001	11.7446	0.00553939	0.0139917	up
AT2G18530	0.793688	0.0925457	3.10033	0.00944809	0.0223791	up
AT1G28180	0.329561	0.0001	11.6863	2.27747e-06	1.21438e-05	up
AT5G40350	0.329911	0.0001	11.6879	0.000370761	0.00123499	up
AT1G17100	198.491	90.9964	1.12519	1.07822e-11	1.25989e-10	up
AT3G04000	24.6916	7.42205	1.73413	7.67674e-10	7.10114e-09	up
AT5G02400	5.62373	1.88025	1.5806	3.94097e-11	4.29658e-10	up
AT5G06980	19.2533	1.85169	3.37819	8.08722e-24	2.77954e-22	up
AT4G13920	6.1304	1.35284	2.17999	5.89052e-14	8.95114e-13	up
AT5G44306	9.77957	3.1312	1.64305	0.00389715	0.0102559	up
AT5G47960	7.84141	3.42084	1.19676	1.16537e-06	6.55382e-06	up
AT5G18350	0.183845	0.018983	3.27571	0.000522338	0.00168043	up
AT5G42460	5.07687	2.16608	1.22885	1.8961e-06	1.02735e-05	up
AT1G21120	64.3434	10.5624	2.60685	1.60158e-23	5.37069e-22	up
AT1G53870	1.80924	0.734757	1.30004	0.00394957	0.0103706	up
AT1G57690	1.07642	0.0001	13.394	9.28273e-09	7.34596e-08	up
AT3G27970	0.797321	0.0489573	4.02556	1.61003e-05	7.22139e-05	up
AT5G01560	30.5749	7.65918	1.99708	1.12646e-31	6.3017e-30	up
AT2G20610	145.089	71.7045	1.0168	4.1933e-11	4.5505e-10	up
AT2G01180	88.0835	32.6717	1.43083	9.26548e-08	6.28059e-07	up
AT3G09790	1.62704	0.31637	2.36256	1.67477e-10	1.69942e-09	up
AT2G33110	24.8733	7.75634	1.68115	4.95884e-10	4.70779e-09	up
AT3G47500	8.9885	3.3819	1.41025	6.70618e-10	6.26516e-09	up
AT4G21350	12.1992	5.56347	1.13273	3.53892e-09	2.99792e-08	up
AT5G26340	318.022	49.5078	2.6834	1.14056e-17	2.55347e-16	up
AT3G56170	23.4294	6.91158	1.76123	4.5116e-13	6.21339e-12	up
AT3G10780	1.11475	0.0001	13.4444	2.02601e-07	1.29506e-06	up
AT2G30770	62.0272	1.19241	5.70095	5.89232e-14	8.95114e-13	up
AT4G09460	20.4004	6.6514	1.61687	1.75009e-13	2.50594e-12	up
AT2G24180	243.379	26.3889	3.2052	2.87396e-30	1.44562e-28	up
AT5G66780	1.98639	0.190344	3.38347	4.33545e-05	0.000177352	up
AT3G49570	20.7498	9.50178	1.12683	6.83551e-05	0.000268473	up
AT5G24470	15.5796	2.96272	2.39467	3.00381e-27	1.28017e-25	up
AT1G55450	221.486	28.703	2.94794	2.94436e-45	3.38313e-43	up
AT4G23220	8.17188	2.22436	1.87727	2.81758e-17	6.07581e-16	up
AT1G58225	2.60741	0.171448	3.92677	0.01563	0.0347268	up
AT4G28811	5.80943	0.253583	4.51787	7.73601e-39	6.23134e-37	up
AT3G21650	9.21525	4.55144	1.0177	8.71882e-07	5.03248e-06	up
AT5G35460	52.9111	20.9155	1.339	5.01539e-14	7.66368e-13	up
AT4G09100	3.11392	0.179524	4.11649	3.66455e-06	1.87835e-05	up
AT5G35580	8.46706	2.5529	1.72972	1.47867e-12	1.93739e-11	up
AT1G17710	48.4772	1.3924	5.12167	3.78641e-68	1.16781e-65	up
AT2G18700	13.0477	1.89336	2.78477	5.50098e-25	2.05323e-23	up
AT1G67470	12.9268	6.34791	1.02601	2.37205e-06	1.26079e-05	up
AT4G37150	4.38884	1.05224	2.06037	6.45077e-08	4.48151e-07	up
AT5G28237	0.317425	0.0001	11.6322	2.06461e-05	9.04738e-05	up
AT1G11925	7.13962	0.115777	5.94643	5.59584e-22	1.73043e-20	up
AT2G43120	49.6391	12.0335	2.04442	2.65652e-30	1.33912e-28	up
AT1G51960	1.53945	0.705719	1.12525	0.00606587	0.0151776	up
AT1G19540	9.15183	2.27902	2.00565	2.50225e-12	3.18765e-11	up
AT1G05760	2.18887	0.727079	1.59	0.00513122	0.0130806	up
AT1G52315	2.48796	1.1673	1.09178	0.00925991	0.022009	up
AT4G11521	18.717	4.25637	2.13666	2.77441e-14	4.40299e-13	up
AT3G25597	4.85544	2.07339	1.22761	0.000157222	0.000570388	up
AT3G54410	0.856015	0.212645	2.00919	0.00381214	0.0100559	up
AT5G05140	28.6893	8.86541	1.69426	5.25123e-16	1.00317e-14	up
AT2G34930	25.754	5.20402	2.3071	3.49771e-34	2.25237e-32	up
AT2G25450	319.127	34.0249	3.22947	3.09902e-30	1.55216e-28	up
AT4G21830	209.909	10.2515	4.35586	2.17794e-09	1.89992e-08	up
AT5G57260	0.102697	0.0001	10.0042	0.0152492	0.0340319	up
AT1G03400	11.8525	4.68266	1.33979	1.73789e-07	1.12097e-06	up
AT4G13030	3.90354	1.35696	1.52441	7.20849e-06	3.47883e-05	up
AT1G68300	89.6599	29.0184	1.62749	2.25727e-13	3.19701e-12	up
AT1G72950	3.26981	1.52419	1.10116	0.000128321	0.000474049	up
AT2G39660	99.9901	28.1225	1.83006	7.91999e-15	1.34428e-13	up
AT1G47990	6.51841	1.12569	2.53371	2.74416e-10	2.70948e-09	up
AT3G08750	0.300107	0.00720167	5.381	0.00165599	0.00475283	up
AT5G64990	3.769	0.774451	2.28293	1.62958e-06	8.92462e-06	up
AT3G09400	2.2831	0.086029	4.73003	3.38085e-17	7.20428e-16	up
AT3G09405	41.5652	2.87792	3.85228	5.80257e-49	8.24316e-47	up
AT5G50660	14.8674	4.5276	1.71533	0.000704692	0.00220211	up
AT2G46080	49.4498	22.7276	1.12152	4.56984e-08	3.24401e-07	up
AT5G52740	3.93712	0.742995	2.40572	0.000147475	0.000537774	up
AT4G34150	422.845	107.378	1.97743	6.95963e-12	8.37872e-11	up
AT2G44010	16.3347	3.62266	2.17282	4.00585e-09	3.36549e-08	up
AT1G32120	6.44355	2.45077	1.39462	7.12319e-10	6.63096e-09	up
AT3G23510	1.12061	0.304644	1.87909	7.38018e-05	0.000287935	up
AT1G48850	203.173	71.2636	1.51147	3.44739e-17	7.32608e-16	up
AT5G40590	115.681	13.9024	3.05675	3.59861e-20	9.69556e-19	up
AT1G50590	5.6132	2.68444	1.0642	0.000230286	0.000807707	up
AT4G14368	5.05662	0.155659	5.02171	1.52946e-32	9.12226e-31	up
AT5G23810	7.95216	2.87942	1.46557	1.96218e-10	1.97313e-09	up
AT5G38940	104.569	33.654	1.63561	3.5671e-06	1.83321e-05	up
AT2G17740	319.485	38.1531	3.06588	3.84418e-33	2.37125e-31	up
AT5G25910	6.37038	0.470392	3.75944	5.63584e-40	4.78638e-38	up
AT2G48020	25.2552	12.4218	1.0237	2.38044e-06	1.26411e-05	up
AT2G14210	5.24296	0.378078	3.79363	0.000608561	0.00192922	up
AT5G56100	4.36275	0.820109	2.41135	1.65972e-08	1.26434e-07	up
AT4G15100	1.34314	0.0444617	4.91691	9.72196e-10	8.88779e-09	up
AT3G59660	26.8195	12.4913	1.10236	3.33855e-08	2.42127e-07	up
AT3G22360	13.0348	0.218787	5.8967	1.74211e-08	1.32152e-07	up
AT1G14780	11.2375	3.8351	1.55099	4.62466e-14	7.09902e-13	up
AT3G24510	4.11866	0.18558	4.47206	2.26568e-09	1.97133e-08	up
AT3G54620	103.153	32.0576	1.68605	8.82841e-19	2.13558e-17	up
AT3G43110	9.26112	1.86064	2.31539	5.50969e-12	6.73343e-11	up
AT5G01100	23.8042	6.16656	1.94868	2.12255e-22	6.73243e-21	up
AT2G30240	0.371717	0.0001	11.86	4.88975e-08	3.45117e-07	up
AT1G70290	15.5554	1.61441	3.26834	5.42324e-31	2.86308e-29	up
AT3G01420	88.9287	30.2432	1.55604	0.0126667	0.0288933	up
AT3G18773	1.8886	0.685318	1.46247	0.000617107	0.00195262	up
AT4G28710	6.73385	3.22668	1.06138	5.46876e-05	0.000218974	up
AT5G11410	2.44884	0.716131	1.7738	0.00303518	0.00820233	up
AT2G39030	68.388	0.454443	7.2335	7.86125e-25	2.90643e-23	up
AT1G22410	727.048	206.438	1.81635	2.82278e-22	8.89328e-21	up
AT2G19190	151.303	19.8142	2.93283	4.96888e-40	4.25075e-38	up
AT4G36030	24.4245	9.55289	1.35432	5.27639e-13	7.23267e-12	up
AT3G07680	253.854	81.4993	1.63914	1.12512e-14	1.8744e-13	up
AT5G36925	453.132	85.5877	2.40446	4.15717e-16	8.02009e-15	up
AT5G13220	35.3121	6.93614	2.34796	1.64701e-25	6.38116e-24	up
AT5G39090	4.32039	0.723985	2.57713	7.00728e-17	1.44842e-15	up
AT1G78830	600.511	33.0937	4.18156	1.1857e-68	3.7057e-66	up
AT5G44380	194.947	33.2893	2.54995	9.6745e-36	6.85106e-34	up
AT1G65481	24.7918	9.60843	1.36749	1.04521e-07	7.01996e-07	up
AT2G43570	244.622	30.8303	2.98813	1.80344e-05	8.00617e-05	up
AT1G30420	8.40024	2.14967	1.96632	9.95247e-16	1.83545e-14	up
AT1G60500	0.212595	0.008815	4.592	0.00112237	0.0033484	up
AT5G15500	0.122846	0.0001	10.2626	0.00284713	0.00775466	up
AT4G35090	92.0077	23.8057	1.95044	1.05405e-13	1.55588e-12	up
AT3G25490	1.00242	0.106982	3.22805	2.21777e-06	1.1847e-05	up
AT1G14540	509.645	4.75938	6.74258	2.44051e-248	5.72056e-244	up
AT4G16690	17.8361	1.52178	3.55097	1.05194e-47	1.38525e-45	up
AT1G22990	8.09399	1.15175	2.81302	1.88637e-08	1.42221e-07	up
AT5G64870	13.8128	2.66149	2.3757	3.84049e-21	1.11054e-19	up
AT1G23110	14.6462	2.61024	2.48827	6.65597e-15	1.1388e-13	up
AT4G17250	14.2043	3.72361	1.93155	2.26756e-24	8.11474e-23	up
AT3G47580	0.782526	0.221586	1.82027	0.000316135	0.00107037	up
AT5G02160	38.1701	17.627	1.11466	1.78172e-05	7.92324e-05	up
AT5G28610	6.62684	2.00915	1.72173	1.79413e-05	7.97088e-05	up
AT2G31020	6.35803	1.62443	1.96865	4.01688e-11	4.36917e-10	up
AT4G15150	28.1727	6.9718	2.01469	5.4796e-13	7.49369e-12	up
AT2G24100	40.6052	13.9642	1.53994	1.41429e-12	1.85616e-11	up
AT3G19390	13.8423	5.14092	1.42899	8.50202e-06	4.03252e-05	up
AT5G66700	1.06404	0.384278	1.46933	0.0157153	0.0348964	up
AT1G60260	8.88285	3.27126	1.44118	2.53215e-09	2.18694e-08	up
AT4G24230	30.3578	3.84831	2.97977	5.35554e-33	3.26911e-31	up
AT1G15330	1.26453	0.0001	13.6263	3.54987e-10	3.45553e-09	up
AT1G01640	16.9335	4.39145	1.94711	2.20587e-12	2.82698e-11	up
AT3G51330	27.7506	10.9188	1.3457	2.63309e-08	1.94313e-07	up
AT3G54120	14.7369	3.77159	1.96619	1.26345e-12	1.66573e-11	up
AT5G51060	4.09681	1.15785	1.82306	1.20852e-07	8.02711e-07	up
AT1G07400	90.8378	8.62246	3.39712	9.174e-36	6.51632e-34	up
AT2G32540	5.79266	2.42199	1.25804	7.53321e-09	6.05343e-08	up
AT3G28850	24.9959	3.44607	2.85867	4.38864e-42	4.19877e-40	up
AT2G35000	10.6305	2.66292	1.99713	8.75097e-15	1.47464e-13	up
AT2G39200	381.733	74.2213	2.36266	1.09324e-25	4.2709e-24	up
AT3G29810	31.9221	14.2206	1.16657	2.59445e-08	1.91721e-07	up
AT1G33600	229.411	46.9817	2.28776	4.67388e-25	1.75009e-23	up
AT2G13800	28.4009	12.4618	1.18842	1.01778e-11	1.19224e-10	up
AT4G23700	42.0439	1.62745	4.69121	4.43554e-10	4.23499e-09	up
AT1G17020	29.1382	9.20552	1.66234	1.22183e-09	1.1045e-08	up
AT5G06860	902.766	67.6736	3.73769	2.99561e-39	2.4807e-37	up
AT1G29330	49.1173	21.7829	1.17303	2.45434e-08	1.81941e-07	up
AT5G41080	20.3268	4.52833	2.16633	4.98142e-17	1.04068e-15	up
AT2G04060	0.386773	0.0001	11.9173	6.96105e-06	3.37261e-05	up
AT4G26850	151.177	67.5734	1.16171	2.92922e-10	2.87941e-09	up
AT1G20110	114.824	49.951	1.20084	6.43712e-10	6.0258e-09	up
AT5G53905	5.16205	2.33492	1.14457	0.00945367	0.02239	up
AT1G21240	1.93607	0.873706	1.14791	0.0103862	0.0242893	up
AT1G24148	2.55867	1.18552	1.10988	0.0130287	0.0296095	up
AT1G08570	42.4465	8.90673	2.25268	6.57598e-22	2.03084e-20	up
AT1G24140	50.0894	4.97457	3.33186	7.33749e-41	6.56453e-39	up
AT1G24145	23.802	3.18754	2.90057	8.76572e-24	3.00392e-22	up
AT5G40990	20.8552	2.02275	3.36602	0.0042865	0.0111528	up
AT5G64840	29.4851	9.98912	1.56156	1.08691e-11	1.26878e-10	up
AT1G14890	123.196	57.148	1.10818	4.82721e-10	4.58468e-09	up
AT1G25230	14.6199	7.03408	1.0555	1.93035e-07	1.23796e-06	up
AT4G11300	17.9944	7.57805	1.24765	2.17848e-11	2.44792e-10	up
AT4G27470	22.7938	4.58093	2.31493	4.05068e-28	1.83297e-26	up
AT5G05850	23.2579	5.59823	2.05468	2.10489e-21	6.29318e-20	up
AT3G14470	5.41409	1.55049	1.80399	1.83526e-11	2.07417e-10	up
AT4G16330	42.2569	17.6747	1.2575	2.63882e-13	3.71718e-12	up
AT3G06470	51.3965	18.4228	1.48018	4.19796e-15	7.27812e-14	up
AT3G10930	48.4786	23.2951	1.05732	5.18927e-07	3.11091e-06	up
AT5G46130	0.66316	0.117775	2.49333	0.000589467	0.00187758	up
AT2G30540	6.57233	3.12393	1.07304	0.000835308	0.00256116	up
AT2G17050	0.46469	0.175942	1.40117	0.00347184	0.00924563	up
AT1G73066	1.21007	0.242065	2.32163	7.59553e-07	4.42553e-06	up
AT3G18830	263.375	93.4139	1.49541	1.66853e-10	1.69456e-09	up
AT1G52110	0.295119	0.0231757	3.67061	0.00175626	0.00501362	up
AT1G59960	77.3624	30.0234	1.36555	4.2676e-15	7.39339e-14	up
AT1G42980	16.6265	0.577549	4.84739	2.19022e-57	4.38793e-55	up
AT5G59530	7.21055	2.3509	1.6169	1.45689e-05	6.59765e-05	up
AT5G48180	265.643	84.1205	1.65896	3.40797e-14	5.35408e-13	up
AT1G51915	30.2553	0.992742	4.92962	4.91129e-50	7.47537e-48	up
AT5G45000	3.94762	0.55859	2.82112	1.11934e-13	1.64703e-12	up
AT2G29480	8.08828	2.93017	1.46485	2.70993e-07	1.69887e-06	up
AT5G58375	441.506	69.7365	2.66245	8.18277e-42	7.70298e-40	up
AT5G12870	1.29511	0.530149	1.2886	0.014161	0.0318677	up
AT5G22670	1.60265	0.0001	13.9682	5.00211e-12	6.1323e-11	up
AT4G35970	2.27283	1.09764	1.05008	0.0197796	0.0426983	up
AT2G28755	3.8375	0.206496	4.21598	7.15084e-05	0.000279873	up
AT5G28520	0.378179	0.0267017	3.82407	0.00249838	0.0068994	up
AT1G26790	0.266066	0.0136537	4.28442	0.00828045	0.0199665	up
AT4G18940	67.1757	1.46975	5.51429	1.55933e-60	3.65507e-58	up
AT3G53230	28.3838	8.90567	1.67227	4.90256e-18	1.12773e-16	up
AT1G51800	156.699	76.9274	1.02643	2.82914e-08	2.07364e-07	up
[truncated: 5,820 more rows]

## Sheet: MUNa_vs_WTNa
Gene id	MeanTPM (MUNa)	MeanTPM (WTNa)	log2FoldChange	pValue	qValue	result
AT3G56710	39.465	18.8659	1.06479	0.00108683	0.0125669	up
AT3G14770	35.6511	16.5774	1.10473	7.67341e-06	0.000222176	up
AT1G74360	33.871	10.9635	1.62734	5.43799e-11	6.23072e-09	up
AT4G20860	223.373	83.885	1.41297	6.16882e-11	6.99329e-09	up
AT2G02310	5.71238	1.75687	1.70109	1.73938e-05	0.000440001	up
AT5G03000	1.8629	0.366914	2.34404	6.28824e-05	0.00128316	up
AT4G18340	5.09827	2.48034	1.03947	0.00027218	0.00421978	up
AT1G61430	6.07886	2.62777	1.20996	5.8989e-07	2.51772e-05	up
AT3G20860	10.0664	3.82339	1.39662	1.37148e-06	5.23803e-05	up
AT1G23390	88.6783	39.3087	1.17373	0.000162771	0.00281706	up
AT3G12580	190.613	70.8018	1.42879	3.35494e-09	2.64275e-07	up
AT5G37490	12.5819	4.367	1.52663	2.1988e-06	7.79992e-05	up
AT3G49620	88.6304	22.0122	2.0095	1.83423e-13	3.67291e-11	up
AT3G56500	37.6485	6.45901	2.54321	3.96292e-12	5.66063e-10	up
AT3G05930	5.74702	2.23402	1.36317	5.27741e-05	0.00110857	up
AT3G55090	3.3863	1.23867	1.45092	3.85704e-05	0.000852398	up
AT1G72660	4.28603	1.69158	1.34127	0.000364845	0.0053178	up
AT4G35985	20.5878	8.89177	1.21124	5.39374e-05	0.00112528	up
AT2G19500	1.14644	0.02258	5.66597	2.82036e-09	2.26326e-07	up
AT5G41090	0.673996	0.0425273	3.98628	0.00514861	0.0404377	up
AT5G03610	368.878	97.6131	1.918	5.64073e-15	1.43879e-12	up
AT1G80840	145.523	68.952	1.07759	1.33147e-06	5.11255e-05	up
AT5G04340	52.3573	22.1921	1.23834	4.6146e-08	2.67223e-06	up
AT1G58807	20.0455	9.66774	1.05203	2.26188e-05	0.00054821	up
AT3G01760	2.89744	1.42411	1.02472	0.00389901	0.0330198	up
AT4G13180	219.467	103.625	1.08263	7.13328e-06	0.000209654	up
AT2G34500	108.233	18.5091	2.54783	5.51264e-06	0.000169218	up
AT1G53110	3.32936	1.48984	1.16009	0.000158566	0.00276439	up
AT1G44010	3.95685	1.17137	1.75616	5.1433e-05	0.00108894	up
AT5G55560	34.0742	16.9314	1.00898	0.000327708	0.0048896	up
AT1G06137	242.907	55.0224	2.14232	2.67893e-19	1.73968e-16	up
AT1G71830	12.4273	5.20717	1.25494	1.2577e-06	4.85541e-05	up
AT1G17147	11.2641	3.31687	1.76384	2.48421e-06	8.61272e-05	up
AT5G41110	3.6374	1.47943	1.29787	2.62186e-06	9.01702e-05	up
AT3G28030	0.938643	0.436326	1.10517	0.00293249	0.0267433	up
AT4G18050	4.91741	1.83713	1.42044	4.77188e-06	0.000149915	up
AT4G11480	2.89887	0.764659	1.9226	4.54833e-07	2.0345e-05	up
AT3G46230	222.985	89.6752	1.31416	2.9539e-06	0.00010062	up
AT1G03090	17.9971	8.89203	1.01718	6.77075e-05	0.001363	up
AT1G25390	24.4095	10.4466	1.22441	7.92175e-11	8.74905e-09	up
AT2G47180	49.8936	20.7922	1.26282	5.87971e-08	3.28926e-06	up
AT5G55150	446.923	118.428	1.91601	9.39293e-09	6.5489e-07	up
AT3G57740	1.52063	0.562144	1.43566	0.00638212	0.0473816	up
AT1G56060	197.438	92.8358	1.08865	1.0114e-07	5.27258e-06	up
AT1G14870	934.001	352.283	1.40669	8.18754e-11	8.99622e-09	up
AT5G42050	228.514	106.029	1.10782	7.66135e-09	5.45356e-07	up
AT1G13340	70.3135	32.0257	1.13457	7.37767e-07	3.02824e-05	up
AT3G47780	40.2526	17.5778	1.19533	7.08607e-07	2.93668e-05	up
AT5G02090	3.30567	1.08613	1.60574	0.000951346	0.0112987	up
AT1G10700	97.6944	40.7743	1.26061	9.74032e-08	5.09015e-06	up
AT1G51920	104.74	31.0799	1.75276	4.64474e-07	2.06898e-05	up
AT5G19230	230.004	107.173	1.10172	6.34041e-05	0.00129012	up
AT2G21480	0.199354	0.00721833	4.78752	0.000571076	0.00761885	up
AT5G48570	16.8296	4.15805	2.01702	1.27131e-12	2.16184e-10	up
AT1G30710	0.531721	0.042937	3.63038	5.18217e-05	0.001095	up
AT3G01650	24.672	10.525	1.22906	7.05673e-08	3.82779e-06	up
AT4G25670	7.54093	2.47261	1.6087	3.03898e-06	0.00010319	up
AT2G29720	38.015	17.6999	1.10283	1.2144e-05	0.000326472	up
AT1G68340	8.45911	4.09242	1.04755	0.000622817	0.00819686	up
AT5G60630	17.9773	5.80155	1.63166	3.33487e-08	1.97384e-06	up
AT2G35980	605.643	108.816	2.47657	1.07847e-05	0.000296627	up
AT1G59850	2.18573	0.846738	1.36813	0.00263472	0.0247136	up
AT1G13480	240.662	83.3062	1.53051	5.76188e-11	6.56671e-09	up
AT1G62840	11.7774	4.61869	1.35046	4.77082e-05	0.00101914	up
AT3G63060	4.66992	2.29715	1.02356	0.00167451	0.0175186	up
AT3G22600	465.38	85.1305	2.45066	7.02373e-16	2.28016e-13	up
AT1G56540	1.46512	0.66732	1.13457	0.0027614	0.0255917	up
AT2G31345	38.7606	12.4185	1.6421	7.34231e-08	3.95267e-06	up
AT4G22070	18.4957	6.01984	1.6194	1.35839e-06	5.19729e-05	up
AT1G44090	1.90369	0.37953	2.32651	0.000777843	0.00968738	up
AT5G54650	12.371	5.93518	1.05959	7.82474e-06	0.000225947	up
AT3G10500	28.1776	12.9994	1.1161	1.48244e-06	5.59204e-05	up
AT4G39830	30.3584	14.195	1.09671	0.0002118	0.00344572	up
AT4G00970	6.80901	2.77691	1.29396	3.86601e-06	0.000125505	up
AT5G10410	4.13082	2.01205	1.03776	0.0009661	0.0114325	up
AT1G16670	29.4671	10.7863	1.4499	3.88699e-12	5.58944e-10	up
AT5G39050	161.149	69.0652	1.22236	1.10486e-05	0.000301562	up
AT5G35960	1.46474	0.313904	2.22225	0.000545522	0.00736961	up
AT5G39000	3.00859	0.870929	1.78846	2.28747e-07	1.09423e-05	up
AT3G51890	34.2747	15.3406	1.15979	1.41385e-07	7.0944e-06	up
AT3G51895	11.37	5.06801	1.16574	0.000135333	0.00241638	up
AT5G40450	4.35007	1.58495	1.4566	1.45934e-06	5.5146e-05	up
AT3G13433	12.7673	2.57464	2.31001	1.55747e-08	1.0143e-06	up
AT3G13432	43.7022	14.5206	1.58961	4.75661e-09	3.56347e-07	up
AT1G78410	11.0629	5.283	1.0663	0.000263326	0.00410329	up
AT1G72540	18.962	6.60113	1.52233	4.00321e-08	2.34361e-06	up
AT5G24430	43.9297	18.8442	1.22108	1.42476e-09	1.22108e-07	up
AT4G16820	52.7047	13.3745	1.97844	6.84968e-11	7.68384e-09	up
AT4G22980	11.2988	5.05139	1.16141	2.58752e-07	1.22385e-05	up
AT4G08770	1438.78	635.344	1.17923	4.50376e-06	0.000142537	up
AT1G30370	54.2466	23.1739	1.22703	4.96529e-09	3.69397e-07	up
AT1G24460	5.51354	2.72575	1.01633	6.18502e-05	0.00126645	up
AT2G36020	34.8931	8.69815	2.00416	1.77509e-09	1.49737e-07	up
AT4G36990	47.7838	22.1596	1.10859	1.73545e-07	8.60734e-06	up
AT1G26410	137.03	29.9603	2.19337	4.82224e-22	5.74008e-19	up
AT5G38710	10.3846	3.86954	1.42421	2.00004e-08	1.26783e-06	up
AT1G61480	1.15619	0.260828	2.14821	2.14425e-06	7.65072e-05	up
AT3G15340	5.67033	2.12798	1.41395	3.52317e-09	2.745e-07	up
AT5G47730	42.473	20.8217	1.02846	3.20839e-08	1.91049e-06	up
AT1G80160	16.0072	5.50414	1.54013	2.7363e-08	1.67989e-06	up
AT1G63730	0.867383	0.366187	1.24409	0.00503537	0.039811	up
AT2G46330	536.287	252.029	1.08942	1.12307e-05	0.000305362	up
AT1G69810	19.0279	8.90523	1.09539	9.66592e-05	0.00183114	up
AT5G54095	2.01858	0.684649	1.55991	0.00667235	0.0489428	up
AT4G30140	48.9188	24.1003	1.02134	0.000529777	0.00720655	up
AT1G66040	0.679141	0.186511	1.86445	0.00319514	0.0285604	up
AT1G62300	109.237	42.9582	1.34646	2.27252e-10	2.29675e-08	up
AT5G43190	65.4808	29.9777	1.12718	1.39123e-05	0.000361754	up
AT5G38900	212.238	61.2384	1.79318	2.43203e-16	9.30514e-14	up
AT1G51840	7.47006	3.64482	1.03527	0.00290131	0.0264977	up
AT1G01340	13.364	6.29447	1.0862	8.92522e-06	0.000252285	up
AT1G04645	4.95751	0.943016	2.39426	1.99314e-05	0.0004937	up
AT2G42060	46.0627	17.7205	1.37818	6.22777e-09	4.56973e-07	up
AT3G63380	64.3031	27.4283	1.22922	3.48195e-06	0.0001146	up
AT3G62380	1.55485	0.569321	1.44946	0.00345461	0.0303106	up
AT5G01490	14.5155	6.58007	1.14142	6.25219e-05	0.0012774	up
AT5G64750	50.8807	17.2242	1.56268	4.10623e-13	7.71754e-11	up
AT4G22620	2.04387	0.237776	3.10363	0.00120421	0.0135369	up
AT5G42930	5.28045	2.09631	1.33281	0.000286285	0.00440341	up
AT3G05390	5.8832	2.65093	1.1501	0.000100656	0.00189296	up
AT4G08555	71.0587	33.8105	1.07154	0.000116009	0.00212809	up
AT4G15300	0.185466	0.0001	10.8569	0.00159627	0.0168813	up
AT3G16030	9.69518	3.62782	1.41817	1.34132e-09	1.17783e-07	up
AT2G27430	5.97765	2.31586	1.36803	3.03191e-05	0.000699264	up
AT3G51810	16.5867	6.93392	1.25828	8.27761e-05	0.00161086	up
AT2G27389	122.128	47.027	1.37683	6.78378e-09	4.91045e-07	up
AT1G32750	3.72809	1.79071	1.05791	1.56742e-05	0.000401237	up
AT1G67100	93.0023	38.5133	1.27191	1.9186e-07	9.38537e-06	up
AT1G18970	5.29242	1.60974	1.7171	6.50777e-06	0.000193778	up
AT4G17215	18.9139	7.01101	1.43176	5.29249e-07	2.29085e-05	up
AT4G21390	38.9779	15.5129	1.32919	3.0143e-08	1.82442e-06	up
AT5G03210	31.2865	11.3356	1.46468	4.50246e-05	0.000973457	up
AT1G15040	21.59	7.3791	1.54884	4.02588e-06	0.000129323	up
AT3G61280	2.89943	1.35576	1.09667	0.00459712	0.037409	up
AT1G01680	14.3978	5.18839	1.47249	2.77219e-05	0.000652714	up
AT1G13550	5.93532	1.91502	1.63197	1.62843e-06	6.02603e-05	up
AT1G55230	4.05407	1.39407	1.54007	4.91626e-05	0.00104707	up
AT2G26560	450.077	92.5063	2.28255	6.55471e-17	2.75375e-14	up
AT1G09480	13.5807	6.19801	1.13168	1.74259e-05	0.000440291	up
AT5G65300	22.1215	10.3103	1.10137	2.26438e-05	0.00054821	up
AT4G20830	1763.84	752.349	1.22924	1.99854e-06	7.20887e-05	up
AT1G56240	28.0699	8.63047	1.70151	3.16865e-12	4.6501e-10	up
AT5G60740	0.354694	0.0176357	4.33001	1.25779e-05	0.000334573	up
AT4G19970	10.1545	1.80452	2.49244	6.51666e-17	2.75375e-14	up
AT1G61400	1.91613	0.934237	1.03633	0.00169942	0.01771	up
AT5G41680	3.98344	1.54045	1.37067	1.92535e-05	0.00048136	up
AT1G67800	50.9333	25.1081	1.02046	0.000301307	0.00458554	up
AT5G22690	10.5289	5.24051	1.00657	2.74841e-05	0.000648541	up
AT1G01720	147.63	68.6685	1.10426	3.01084e-07	1.39675e-05	up
AT2G29110	2.12464	0.616692	1.7846	1.22496e-05	0.000328485	up
AT1G69890	78.5203	25.2126	1.63892	8.55145e-12	1.16703e-09	up
AT5G52940	1.57934	0.568798	1.47334	0.00209509	0.0208885	up
AT1G73540	26.5759	11.4595	1.21358	4.06288e-09	3.09791e-07	up
AT2G43000	45.1467	13.356	1.75714	1.87061e-09	1.56508e-07	up
AT2G35970	1.16167	0.155694	2.89942	0.000265995	0.00414187	up
AT4G01250	126.458	63.1789	1.00114	2.84579e-06	9.72469e-05	up
AT5G47850	15.9546	4.68929	1.76653	2.33172e-10	2.34552e-08	up
AT1G07000	100.571	35.4076	1.50608	5.64558e-08	3.18321e-06	up
AT5G04930	36.5953	16.0787	1.18651	1.23072e-05	0.000329207	up
AT4G16940	0.485408	0.143678	1.75636	0.00140916	0.0153184	up
AT4G15760	151.162	70.4411	1.1016	0.000180916	0.00306427	up
AT4G25200	143.35	57.196	1.32555	1.77441e-07	8.73987e-06	up
AT1G80590	1.77821	0.0883883	4.33042	8.28621e-07	3.34982e-05	up
AT3G13500	3.5684	1.1354	1.65208	0.00679556	0.0496765	up
AT1G32940	85.7735	33.2158	1.36866	1.7873e-06	6.53968e-05	up
AT5G57510	125.851	58.9309	1.09463	2.89353e-06	9.8721e-05	up
AT5G52350	0.243686	0.0107233	4.5062	0.0016945	0.0176839	up
AT3G59690	9.50234	4.42469	1.10271	1.82168e-06	6.62671e-05	up
AT5G44610	15.7277	7.77021	1.01728	0.0019554	0.0198091	up
AT2G37040	770.91	369.923	1.05934	2.60735e-06	8.98151e-05	up
AT1G29860	5.75088	2.17601	1.4021	0.00121935	0.0136356	up
AT4G34400	2.78653	0.646457	2.10785	3.17706e-08	1.90247e-06	up
AT4G10500	14.478	1.62413	3.15612	4.27547e-17	1.90846e-14	up
AT1G68450	66.9932	18.004	1.8957	1.37261e-11	1.808e-09	up
AT5G63160	7.72967	2.77439	1.47824	5.04415e-07	2.21922e-05	up
AT5G39390	3.8335	1.14656	1.74136	1.08685e-06	4.25148e-05	up
AT2G02340	2.48219	0.264585	3.22981	2.12972e-09	1.76866e-07	up
AT4G03480	0.36241	0.071235	2.34697	0.00657155	0.0484022	up
AT4G31950	44.517	3.54755	3.64946	1.19645e-30	1.28176e-26	up
AT5G54780	8.60718	3.46264	1.31367	1.25232e-07	6.40385e-06	up
AT5G48530	53.7836	21.5007	1.32278	8.96597e-07	3.57737e-05	up
AT3G28510	2.46847	0.698842	1.82058	0.000245558	0.00388003	up
AT1G60730	460.958	175.143	1.3961	1.0375e-07	5.38243e-06	up
AT1G13310	9.95124	2.97927	1.73992	4.89273e-06	0.000153039	up
AT5G57035	17.0715	6.91568	1.30365	1.67226e-10	1.73931e-08	up
AT1G53430	47.3894	23.2575	1.02687	5.76497e-08	3.24099e-06	up
AT3G10340	20.5405	7.91073	1.37659	1.1925e-07	6.12721e-06	up
AT5G11290	1.30901	0.429427	1.60799	0.001238	0.0137962	up
AT2G36780	3.71855	1.25407	1.56812	7.43674e-05	0.00147562	up
AT1G68390	25.8828	9.13136	1.50309	5.34364e-07	2.30368e-05	up
AT1G06135	68.0204	24.4352	1.477	1.80426e-08	1.15397e-06	up
AT5G52050	85.893	35.3077	1.28256	5.7624e-09	4.27215e-07	up
AT5G54840	11.5293	4.97622	1.21218	1.40454e-05	0.000364726	up
AT2G37430	149.48	39.4833	1.92063	2.59455e-13	5.00819e-11	up
AT4G22530	62.4054	28.8262	1.11429	5.45843e-06	0.000168072	up
AT3G09270	48.5146	18.1017	1.42229	4.60148e-09	3.45935e-07	up
AT1G16160	5.96743	1.15054	2.3748	4.39891e-11	5.17863e-09	up
AT4G32480	235.624	110.076	1.09799	1.49852e-05	0.000386369	up
AT5G16960	6.10262	1.97588	1.62693	2.28795e-07	1.09423e-05	up
AT5G65160	2.74958	0.835968	1.71769	9.08582e-07	3.61174e-05	up
AT5G40690	58.8723	25.9386	1.18249	7.39054e-06	0.000215442	up
AT1G76680	120.248	58.2023	1.04686	0.000224268	0.00361149	up
AT5G38310	17.7531	5.92659	1.5828	4.66359e-08	2.69332e-06	up
AT5G42830	172.265	51.3087	1.74736	1.49915e-15	4.28278e-13	up
AT1G59590	64.4416	20.4994	1.65241	5.4668e-15	1.41122e-12	up
AT1G14730	66.9466	18.668	1.84244	5.52353e-17	2.41525e-14	up
AT2G32610	1.08686	0.296502	1.87405	0.00131878	0.0145187	up
AT1G28190	33.2013	8.10729	2.03395	7.05196e-21	6.86797e-18	up
AT1G29640	7.41411	3.45146	1.10307	0.00207268	0.0206939	up
AT2G14620	1.93715	0.632908	1.61386	0.0053301	0.0415131	up
AT1G10050	8.92024	4.16255	1.09961	9.7069e-07	3.82316e-05	up
AT4G19750	1.70535	0.0881833	4.27342	1.526e-08	9.99883e-07	up
AT4G11230	3.34666	1.47391	1.18307	9.92575e-05	0.00187425	up
AT3G11020	10.0449	3.46006	1.5376	2.22177e-07	1.07228e-05	up
AT4G27580	3.90788	1.41378	1.46683	0.00122649	0.0136797	up
AT2G33100	1.3549	0.386078	1.81122	2.35743e-06	8.23233e-05	up
AT1G54890	25.874	10.1112	1.35555	1.45189e-06	5.50586e-05	up
AT4G21323	0.726901	0.263405	1.46448	0.00289617	0.0264977	up
AT3G13790	560.035	266.867	1.0694	6.95855e-06	0.000205647	up
AT1G56130	1.94495	0.811417	1.26121	8.43699e-05	0.00163742	up
AT5G66790	18.179	7.66414	1.24608	1.48818e-06	5.60384e-05	up
AT3G54150	29.371	10.9705	1.42076	5.77831e-08	3.24099e-06	up
AT2G46530	3.6084	1.58237	1.18927	8.86083e-05	0.00170321	up
AT5G44480	26.6963	9.91232	1.42935	3.68352e-11	4.42304e-09	up
AT3G21660	0.567792	0.095448	2.57258	0.0063543	0.047209	up
AT2G31865	51.9285	23.2872	1.15699	1.25541e-08	8.40576e-07	up
ATMG01190	4.63168	2.21149	1.06652	0.000185242	0.00311862	up
AT4G09110	2.19372	0.213871	3.35856	5.56846e-06	0.000170199	up
AT3G48360	14.4629	5.1336	1.49432	1.4373e-06	5.46023e-05	up
AT1G08050	37.152	14.2983	1.3776	5.46747e-06	0.000168072	up
AT2G25440	6.95001	1.7297	2.0065	7.29169e-13	1.30193e-10	up
AT4G15610	644.597	297.192	1.117	3.4952e-07	1.59336e-05	up
AT5G64510	13.6821	5.96601	1.19746	6.11968e-07	2.60159e-05	up
AT4G24170	0.299749	0.0001	11.5495	1.55305e-07	7.75654e-06	up
AT3G13610	80.8947	33.8455	1.25708	1.81902e-06	6.62671e-05	up
AT1G17420	42.6634	18.2785	1.22285	3.81184e-06	0.000124173	up
AT1G13960	13.7229	6.20031	1.14618	1.15484e-06	4.48253e-05	up
AT5G11210	26.1732	8.56471	1.61161	1.17826e-14	2.74407e-12	up
AT4G20460	22.9172	7.81527	1.55206	7.76281e-11	8.61793e-09	up
AT5G63970	16.2509	6.99716	1.21568	6.52552e-08	3.58502e-06	up
AT2G40000	165.585	47.0791	1.81442	5.21028e-16	1.80326e-13	up
AT4G19520	7.44777	2.95515	1.33358	1.01149e-05	0.000281458	up
AT4G01895	13.9168	4.70901	1.56333	3.56341e-06	0.000116921	up
AT1G52560	12.5976	3.31483	1.92614	7.3108e-08	3.94562e-06	up
AT4G14370	11.6994	4.37225	1.41999	1.07772e-10	1.15456e-08	up
AT3G22370	259.93	106.515	1.28706	4.43925e-08	2.5917e-06	up
AT4G28703	22.038	4.43742	2.3122	4.34317e-11	5.14126e-09	up
AT4G30350	24.081	10.3488	1.21843	2.42089e-09	1.97224e-07	up
AT3G01840	16.1728	3.96256	2.02906	3.01723e-11	3.71536e-09	up
AT3G22260	15.627	7.22836	1.1123	5.52419e-07	2.37197e-05	up
AT4G15480	3.34571	1.62232	1.04425	0.000918647	0.010995	up
AT2G23770	8.87599	3.99881	1.15034	6.48385e-05	0.00131307	up
AT4G16680	7.6743	1.65727	2.21122	4.56788e-20	3.4954e-17	up
AT3G16900	8.29528	3.92596	1.07925	0.00271207	0.0252127	up
AT3G47820	28.6769	12.1626	1.23744	2.20087e-05	0.000537082	up
AT3G57460	4.81826	1.43231	1.75017	1.94014e-05	0.000483929	up
AT4G12400	25.9736	8.79137	1.56288	5.26111e-07	2.29001e-05	up
AT5G40170	25.0457	12.3801	1.01654	1.35415e-05	0.000354261	up
AT2G04070	37.8349	17.4207	1.11891	1.1969e-07	6.13511e-06	up
AT4G34410	33.1491	14.8868	1.15494	3.70977e-06	0.000121167	up
AT2G42480	1.08993	0.385348	1.50001	0.00210996	0.0209781	up
AT1G24150	11.5112	5.48031	1.07071	3.28465e-06	0.000109621	up
AT4G11370	9.12875	3.65883	1.31904	0.000284033	0.00437504	up
AT3G14440	4.40393	1.63476	1.42971	0.00118121	0.0133555	up
AT2G30550	181.471	74.7532	1.27954	1.38615e-06	5.28465e-05	up
AT2G25140	12.4753	5.54853	1.16889	6.80904e-07	2.8331e-05	up
AT5G63790	313.17	115.56	1.4383	1.76006e-10	1.81303e-08	up
AT1G44130	18.1731	6.37505	1.5113	8.60802e-06	0.00024484	up
AT1G42990	422.577	177.102	1.25463	3.56854e-08	2.10633e-06	up
AT1G73510	1.57419	0.302632	2.37897	0.000755738	0.00950819	up
AT2G39530	792.485	285.022	1.47531	6.10693e-08	3.40747e-06	up
AT4G18950	138.439	50.5807	1.45259	8.26961e-14	1.7543e-11	up
AT2G47550	122.776	47.2316	1.3782	2.52454e-10	2.52761e-08	up
AT1G76070	52.5512	22.482	1.22496	2.41561e-09	1.97224e-07	up
AT3G12010	5.62948	1.71329	1.71623	3.49689e-05	0.000788236	up
AT1G80820	90.8255	40.4194	1.16805	1.5466e-06	5.78311e-05	up
AT2G15480	30.6827	8.4361	1.86278	6.81763e-16	2.2473e-13	up
AT2G28110	18.3547	8.51398	1.10825	2.34424e-06	8.22056e-05	up
AT5G66480	20.3537	9.67741	1.0726	0.000145589	0.00256529	up
AT1G27720	2.29401	0.458496	2.32289	8.40951e-09	5.92705e-07	up
AT1G64400	21.2988	8.53717	1.31894	4.14353e-10	4.01716e-08	up
AT4G19230	29.2271	13.4408	1.12068	1.40571e-08	9.35365e-07	up
AT1G53540	132.847	51.4585	1.36828	5.10144e-05	0.00108114	up
AT1G61120	17.5252	5.46928	1.68001	6.7191e-09	4.88012e-07	up
AT5G24240	3.64228	1.41961	1.35935	2.14377e-05	0.00052483	up
AT1G13520	177.055	25.0375	2.82203	2.07839e-22	2.62282e-19	up
AT4G28420	24.6362	6.36376	1.95283	9.41408e-09	6.5489e-07	up
AT1G56600	2.02666	0.643836	1.65434	0.00183852	0.0188931	up
AT5G52640	74.478	22.0381	1.75681	5.02277e-15	1.31241e-12	up
AT5G19880	8.67347	2.13866	2.0199	1.45932e-06	5.5146e-05	up
AT3G21320	0.650486	0.230592	1.49617	0.00526242	0.0410756	up
AT1G67850	14.4527	6.80312	1.08707	9.03565e-06	0.000254734	up
AT1G26390	46.4605	7.98121	2.54132	1.21375e-05	0.000326472	up
AT5G42380	150.84	63.047	1.25852	2.86077e-08	1.74629e-06	up
AT2G03505	28.7271	11.2895	1.34743	3.0673e-08	1.84607e-06	up
AT3G14225	23.2668	2.91728	2.99558	1.63866e-18	8.7775e-16	up
AT4G20050	1.86247	0.811654	1.19828	0.00090239	0.0108439	up
AT1G60190	2.18489	1.04766	1.06039	0.0055278	0.0424753	up
AT1G18300	107.699	43.064	1.32245	1.49857e-08	9.92323e-07	up
AT1G02220	31.0035	12.3956	1.32261	6.4568e-10	5.98889e-08	up
AT4G29050	7.25421	2.56018	1.50257	8.36382e-11	9.14302e-09	up
AT2G34990	0.76004	0.0210097	5.17695	0.000151867	0.00266713	up
AT4G26270	40.82	16.4061	1.31504	1.37545e-11	1.808e-09	up
AT5G45090	4.35677	1.17028	1.89641	4.68497e-07	2.08258e-05	up
AT4G33930	2.39915	0.754243	1.66942	0.00271807	0.0252547	up
AT2G28210	3.01625	0.615098	2.29387	0.00111487	0.0128219	up
AT2G18690	368.335	171.16	1.10568	2.99003e-05	0.000691983	up
AT1G67520	10.833	5.34763	1.01847	2.07275e-06	7.42655e-05	up
AT1G71697	29.1467	11.1159	1.39071	3.05369e-08	1.84305e-06	up
AT2G03290	2.18452	0.604773	1.85285	0.00288553	0.0264819	up
AT1G71520	66.4046	17.8043	1.89906	2.45432e-15	6.65648e-13	up
AT1G66600	31.3331	7.79215	2.00759	5.3639e-10	5.04066e-08	up
AT5G18490	24.244	11.4558	1.08155	1.87224e-05	0.000468628	up
AT5G41750	22.6851	8.71234	1.38061	3.73222e-10	3.65144e-08	up
AT3G46680	6.59759	2.58416	1.35224	3.20904e-05	0.000736394	up
AT5G62180	47.7044	19.0305	1.32581	5.02253e-08	2.87735e-06	up
AT3G48450	139.613	35.2038	1.98763	6.34637e-19	3.67507e-16	up
AT5G59720	169.29	84.205	1.00752	9.88031e-05	0.00186845	up
AT1G70170	36.2622	8.81719	2.04007	6.92501e-13	1.24685e-10	up
AT5G12340	26.293	12.4745	1.0757	4.67418e-05	0.0010035	up
AT4G30090	3.56835	1.74818	1.02941	0.0015809	0.0167851	up
AT3G29000	34.5284	12.9988	1.4094	0.000301969	0.00458864	up
AT1G61820	13.7907	3.50625	1.97569	7.54918e-09	5.39162e-07	up
AT3G20340	8.06778	3.45202	1.22473	0.000456432	0.00637298	up
AT5G42440	23.6004	10.575	1.15815	5.50713e-07	2.36939e-05	up
AT4G28350	28.2927	8.99651	1.65299	1.71669e-07	8.53408e-06	up
AT2G33130	10.211	1.63477	2.64297	1.26828e-07	6.45469e-06	up
AT3G48640	5.86677	2.64976	1.14671	0.00398807	0.0336147	up
AT1G74350	2.3782	1.06498	1.15904	0.000193833	0.00322151	up
AT2G39400	101.449	24.9885	2.02143	1.92151e-15	5.3468e-13	up
AT1G32350	416.567	150.323	1.47049	1.41384e-09	1.21659e-07	up
AT1G22110	2.26708	0.785523	1.52911	0.000159191	0.00277078	up
AT4G19370	9.45656	2.70333	1.80658	8.94632e-10	8.08793e-08	up
AT1G50740	123.311	59.6034	1.04884	3.75461e-05	0.00083364	up
AT5G09460	0.335275	0.0221667	3.91888	0.00332712	0.0294574	up
AT2G15390	21.2205	10.1093	1.06978	0.000131699	0.0023633	up
AT5G25250	165.925	70.457	1.23572	1.11586e-08	7.54206e-07	up
AT1G70530	41.6196	18.7589	1.14969	2.42269e-08	1.50897e-06	up
AT1G10040	5.24631	1.47884	1.82684	9.95246e-09	6.83466e-07	up
AT3G18690	111.707	49.5008	1.1742	2.07767e-07	1.01173e-05	up
AT5G66310	8.63108	4.18106	1.04567	0.000194107	0.00322151	up
AT4G23690	80.0214	35.5483	1.1706	2.24418e-07	1.07922e-05	up
AT4G31710	0.159085	0.00944333	4.07435	0.00311024	0.0279648	up
AT3G43710	1.14534	0.157086	2.86615	0.00102531	0.0120111	up
AT5G17970	0.684939	0.134504	2.34833	2.61462e-05	0.000620386	up
AT2G47000	48.5217	23.0359	1.07475	3.35882e-06	0.000111575	up
AT5G48780	2.12812	1.00869	1.07709	0.00324415	0.0289139	up
AT1G09500	5.67433	2.25524	1.33117	0.000622299	0.00819508	up
AT1G61550	2.72987	0.438376	2.63859	6.10251e-16	2.043e-13	up
AT2G38250	55.7185	22.1658	1.32982	2.95962e-12	4.40921e-10	up
AT5G49690	8.42892	2.94264	1.51824	8.84601e-08	4.65687e-06	up
AT3G23530	47.8691	23.0786	1.05254	3.46994e-07	1.58522e-05	up
AT5G05410	22.1172	6.032	1.87446	8.73642e-19	4.92596e-16	up
AT1G07900	4.03557	1.25571	1.68427	0.000849535	0.0103657	up
AT5G25930	72.385	23.0201	1.6528	7.25993e-10	6.6192e-08	up
AT1G56660	11.3792	5.34376	1.09047	0.0037664	0.0322409	up
AT5G65240	5.84614	2.65188	1.14047	1.75358e-05	0.000442026	up
AT3G18710	35.2429	11.5949	1.60384	4.25487e-07	1.90846e-05	up
AT2G29950	5.10745	2.26036	1.17605	0.000592025	0.00785432	up
AT5G13200	67.719	23.8197	1.50741	6.10439e-09	4.4946e-07	up
AT2G38870	1270.55	608.396	1.06237	1.06518e-06	4.17995e-05	up
AT3G20520	0.643096	0.0625187	3.36267	1.83426e-05	0.000460198	up
AT1G21850	192.054	47.6481	2.01102	2.66173e-13	5.09199e-11	up
AT5G28630	25.7183	7.1365	1.84951	4.35401e-10	4.16469e-08	up
AT5G57190	8.87327	2.94667	1.59038	1.27057e-10	1.34768e-08	up
AT1G72520	143.094	47.3295	1.59615	1.04309e-10	1.12308e-08	up
AT1G14040	7.91515	3.55463	1.15492	3.63439e-05	0.000812844	up
AT1G03660	15.7727	5.40235	1.54577	2.66777e-05	0.000631599	up
AT3G51680	5.00299	1.93181	1.37283	0.000192071	0.00320258	up
AT3G21630	88.7611	42.6164	1.05852	1.04098e-08	7.08066e-07	up
AT3G56410	4.61914	2.17286	1.08803	8.77432e-07	3.52057e-05	up
AT4G18990	2.66938	0.87829	1.60374	0.000213403	0.0034613	up
AT4G39950	634.404	261.493	1.27863	3.6163e-06	0.000118294	up
AT4G34440	0.262417	0.025106	3.38576	0.00115958	0.0132015	up
AT2G02010	180.783	47.8376	1.91804	3.61198e-16	1.33432e-13	up
AT3G18560	41.1237	16.7722	1.2939	3.36989e-09	2.64481e-07	up
AT3G06490	14.3272	3.51802	2.02592	1.05732e-11	1.42479e-09	up
AT3G53150	9.73945	0.868074	3.48795	3.06625e-31	6.56975e-27	up
AT1G53625	282.968	87.8102	1.68818	9.85091e-18	4.79695e-15	up
AT1G70920	3.13336	1.33123	1.23495	0.00263547	0.0247136	up
AT5G54300	15.532	7.41024	1.06765	6.47517e-06	0.000193227	up
AT4G04490	77.3957	29.8113	1.37639	3.94161e-06	0.00012738	up
AT2G29460	55.0067	19.8544	1.47015	1.76357e-07	8.72394e-06	up
AT5G02550	67.1982	28.9355	1.21558	1.36532e-07	6.89936e-06	up
AT1G17330	18.7319	7.87387	1.25035	3.56272e-06	0.000116921	up
AT2G34810	9.7173	4.7171	1.04266	1.54989e-05	0.000397699	up
AT5G65790	4.3724	1.50338	1.54022	2.92929e-07	1.36739e-05	up
AT1G74190	0.410723	0.032265	3.67012	7.94281e-06	0.000229048	up
AT4G35165	1.91006	0.559657	1.771	0.0037515	0.0321647	up
AT4G23550	108.579	49.4233	1.13548	2.01047e-07	9.81239e-06	up
AT2G46495	4.96697	1.56599	1.66529	7.54378e-07	3.0905e-05	up
AT5G50760	46.6028	21.9807	1.08418	7.75497e-05	0.00153	up
AT5G52400	16.3573	3.51096	2.22	2.55107e-15	6.8324e-13	up
AT4G39640	163.47	80.1331	1.02856	1.60979e-05	0.000410612	up
AT4G11170	22.1203	5.71489	1.95257	1.65975e-13	3.35488e-11	up
AT1G66830	2.85997	1.4012	1.02934	0.00166717	0.0174845	up
AT3G47340	24.8561	9.28414	1.42076	2.29983e-07	1.09747e-05	up
AT3G61111	5.64142	1.44723	1.96276	0.00116913	0.013248	up
AT3G43850	3.82789	1.43638	1.41411	0.000777048	0.0096853	up
AT1G75290	11.2297	4.35342	1.3671	3.64636e-05	0.000813821	up
AT4G33880	8.63964	3.54632	1.28465	0.000862372	0.0104865	up
AT5G60760	1.94357	0.934295	1.05676	0.00649319	0.0480066	up
AT2G47130	69.579	34.0586	1.03063	0.000100718	0.00189296	up
AT4G03460	24.6065	11.6578	1.07774	5.46019e-06	0.000168072	up
AT4G37710	51.206	11.3214	2.17727	1.38575e-15	4.01229e-13	up
AT5G54720	6.41735	2.36658	1.43917	0.000686225	0.00883746	up
AT2G45760	4.97519	2.07368	1.26256	0.000206905	0.00337935	up
AT1G61420	8.37251	4.02301	1.05738	1.68602e-05	0.000427512	up
AT2G21910	1.38361	0.449349	1.62253	0.000832481	0.010192	up
AT5G65690	5.63722	2.34231	1.26705	0.000416603	0.00593493	up
AT1G76600	181.045	78.7849	1.20036	2.37261e-08	1.48208e-06	up
AT4G14630	266.435	36.8882	2.85255	8.11954e-18	4.0458e-15	up
AT3G53480	35.673	16.8273	1.08403	1.5159e-05	0.000390381	up
AT3G55880	8.77492	3.01582	1.54084	6.85254e-07	2.8454e-05	up
AT4G24310	44.2836	6.98784	2.66386	3.25289e-25	1.16005e-21	up
AT1G19020	304.722	89.8794	1.76143	1.25695e-20	1.07726e-17	up
AT1G58320	0.652918	0.0001	12.6727	0.00104824	0.0122129	up
AT3G59080	27.2802	13.1521	1.05256	2.96435e-07	1.38074e-05	up
AT2G30395	14.6592	3.80775	1.9448	1.62244e-12	2.67402e-10	up
AT2G38470	240.295	92.1432	1.38286	9.46199e-10	8.44719e-08	up
AT1G68620	71.0342	20.6173	1.78466	4.10915e-12	5.83063e-10	up
AT4G37900	16.4557	5.19738	1.66273	1.9015e-12	3.00479e-10	up
AT1G67980	38.1458	7.41855	2.36232	1.55746e-12	2.58684e-10	up
AT2G30400	1.6387	0.4521	1.85784	0.00279438	0.0258203	up
AT5G62150	18.2369	6.03036	1.59655	3.32484e-05	0.000757851	up
AT3G18950	25.9394	10.9299	1.24687	9.55935e-07	3.77894e-05	up
AT5G23510	89.2769	36.9541	1.27255	6.38218e-10	5.94541e-08	up
AT3G16800	11.1258	5.28607	1.07364	5.27193e-05	0.0011085	up
AT1G04380	2.08532	0.371447	2.48904	3.21143e-06	0.00010785	up
AT2G32800	11.6174	4.28467	1.43903	0.000128453	0.00231565	up
AT3G44830	1.88232	0.692017	1.44363	0.00210747	0.0209632	up
AT4G36500	163.414	69.087	1.24205	6.11884e-06	0.000185697	up
AT5G26920	78.8068	36.0367	1.12886	0.000661251	0.00860751	up
AT1G32928	36.3254	16.639	1.12641	0.000203186	0.00333854	up
AT1G59860	15.4608	3.72332	2.05395	1.6599e-12	2.71489e-10	up
AT1G59865	2.66921	0.390573	2.77275	4.34619e-06	0.000138368	up
AT1G62422	26.0231	12.2309	1.08926	3.89837e-07	1.75476e-05	up
AT4G33020	20.5104	5.16225	1.99028	1.73157e-15	4.88167e-13	up
AT4G28140	2.99495	1.00901	1.5696	0.000725487	0.00920325	up
AT4G18880	32.4648	15.5483	1.06212	2.35312e-08	1.47853e-06	up
AT2G46750	24.7287	5.6719	2.12428	7.09761e-17	2.92449e-14	up
AT1G05670	3.06498	1.28271	1.25668	1.02413e-05	0.000283868	up
AT2G15220	38.9374	7.09138	2.45702	6.54947e-26	2.80658e-22	up
AT3G16530	849.156	325.829	1.38191	3.78518e-09	2.91731e-07	up
AT2G32210	223.027	102.062	1.12778	1.26536e-06	4.87617e-05	up
AT1G03080	5.71451	2.83491	1.01133	1.56108e-05	0.000400092	up
AT4G21920	21.4249	5.99713	1.83694	7.73183e-09	5.4855e-07	up
AT2G29500	118.929	58.9598	1.0123	0.00234136	0.0225161	up
AT2G45920	11.6471	5.56462	1.06562	7.31487e-06	0.000213818	up
AT1G59124	20.6225	9.95839	1.05024	1.4868e-05	0.000384273	up
AT2G36270	7.42662	3.5741	1.05512	7.19599e-05	0.00143558	up
AT4G04960	55.2974	26.8732	1.04104	5.35724e-05	0.00111985	up
AT5G22300	72.9604	15.6102	2.22463	8.57873e-15	2.06526e-12	up
AT3G50970	13.4144	4.82781	1.47434	3.5915e-05	0.000805775	up
AT5G57010	32.229	7.23352	2.15559	6.59896e-21	6.73282e-18	up
AT1G61290	0.813473	0.0556757	3.86898	0.000289518	0.00444293	up
AT3G02800	25.0085	7.49846	1.73775	8.1271e-13	1.4391e-10	up
AT5G05190	39.8664	17.2765	1.20636	2.24495e-06	7.92427e-05	up
AT2G26150	19.7158	5.64034	1.8055	7.91719e-12	1.09441e-09	up
AT5G01760	0.766417	0.178081	2.10559	0.00053806	0.00728728	up
AT3G10320	5.55077	2.45164	1.17894	0.000723228	0.00918002	up
AT1G30720	176.016	74.1329	1.24752	1.9472e-05	0.00048492	up
AT3G07390	617.349	293.553	1.07247	0.000325234	0.00486286	up
AT5G01380	12.6273	3.95483	1.67486	1.53275e-11	2.00248e-09	up
AT1G32170	64.951	25.1761	1.3673	2.20317e-09	1.81558e-07	up
AT1G05675	42.2403	8.09682	2.38319	1.22335e-20	1.07726e-17	up
AT5G28646	7.04951	1.58443	2.15356	6.78124e-08	3.71598e-06	up
AT3G62590	3.23723	1.57122	1.04288	0.00367638	0.031775	up
AT1G43000	8.78786	3.066	1.51916	5.26705e-05	0.0011085	up
AT4G04510	7.91638	2.20479	1.8442	1.94462e-13	3.85792e-11	up
AT2G47950	50.1064	21.2401	1.2382	8.4424e-06	0.000241182	up
AT3G60330	5.5724	1.71677	1.6986	1.16295e-13	2.41916e-11	up
AT5G48657	160.131	79.0658	1.01813	1.34073e-05	0.000351178	up
AT4G34390	25.8337	11.1658	1.21017	3.46456e-06	0.000114203	up
AT1G03370	37.2367	18.1072	1.04016	2.05657e-05	0.000507652	up
AT3G50260	85.4736	36.6431	1.22194	2.24649e-07	1.07922e-05	up
AT3G01990	6.98056	2.80046	1.31768	8.01635e-05	0.00156857	up
AT4G04710	2.00458	0.807754	1.31131	0.00058343	0.0077547	up
AT5G12030	200.965	74.3191	1.43514	6.35888e-09	4.65001e-07	up
AT5G49450	11.3022	4.82744	1.22727	0.000227393	0.00364407	up
AT1G48980	5.06595	0.756402	2.74361	2.67943e-19	1.73968e-16	up
AT4G36988	45.0195	20.5947	1.12828	2.8376e-07	1.32748e-05	up
AT2G02930	21.0868	7.27387	1.53554	2.07395e-05	0.000510763	up
AT1G26420	140.271	60.6302	1.21011	1.81193e-08	1.15543e-06	up
AT3G60100	0.24117	0.0163323	3.88425	0.00478267	0.0384834	up
AT1G61215	2.2326	0.997666	1.1621	0.00181124	0.0186616	up
AT5G24640	176.858	83.0302	1.09088	2.37174e-05	0.000568627	up
AT2G45220	903.696	178.121	2.34298	1.98435e-12	3.1034e-10	up
AT2G25460	7.92166	2.98272	1.40918	4.00336e-08	2.34361e-06	up
AT3G01175	0.981316	0.0524027	4.22701	3.09376e-06	0.000104553	up
AT1G07620	4.94534	2.38121	1.05438	0.000269376	0.00417932	up
AT3G53160	9.91779	2.55086	1.95904	5.01506e-10	4.75454e-08	up
AT2G37720	3.26555	0.908453	1.84584	3.74294e-07	1.6919e-05	up
AT3G48020	54.2424	19.3451	1.48745	1.10134e-05	0.000300985	up
AT1G63740	3.69762	1.68245	1.13603	5.55096e-06	0.000169907	up
AT5G55970	8.85828	2.85544	1.63331	2.8355e-08	1.73581e-06	up
AT5G59070	4.4926	1.79735	1.32168	0.000536879	0.00727588	up
AT5G16980	3.28272	1.32303	1.31104	0.00462459	0.0375754	up
AT1G66050	6.24113	2.05643	1.60166	8.6324e-08	4.56686e-06	up
AT3G27415	7.80229	1.93784	2.00945	3.92941e-09	3.01762e-07	up
AT4G18170	28.0373	7.55864	1.89115	3.03937e-14	6.71357e-12	up
AT1G66550	1.19858	0.201141	2.57504	0.00140467	0.0152774	up
AT1G73260	505.542	223.405	1.17817	3.68803e-10	3.62476e-08	up
AT2G40180	22.2733	5.20098	2.09846	1.3287e-15	3.89983e-13	up
AT3G54510	1.99557	0.886907	1.16995	0.00174126	0.0180757	up
AT5G08790	300.016	144.482	1.05415	1.7886e-06	6.53968e-05	up
AT4G00240	3.22223	1.56285	1.04388	0.000628052	0.0082556	up
AT3G11080	6.2832	3.06847	1.03398	0.00521491	0.0408238	up
AT1G23120	22.7494	10.978	1.05121	3.21808e-05	0.000737038	up
AT4G21380	20.5122	8.67477	1.24158	9.68783e-09	6.71753e-07	up
AT1G13540	5.24865	2.59713	1.01503	0.0013814	0.0150548	up
AT5G48410	15.8475	4.9895	1.66729	1.85923e-12	2.97282e-10	up
AT5G59220	12.5634	5.60743	1.16381	1.26015e-05	0.000334573	up
AT2G47140	78.2133	18.9092	2.04832	6.73556e-13	1.22703e-10	up
AT2G04050	188.239	91.8946	1.03452	5.7371e-05	0.00118309	up
AT3G21520	21.1388	3.23281	2.70903	9.84093e-16	3.05582e-13	up
AT1G60740	18.9345	7.01273	1.43297	9.93639e-05	0.00187425	up
AT1G58190	6.07611	2.98708	1.02441	4.9855e-05	0.00105866	up
AT5G14470	2.34763	0.524103	2.16328	2.34034e-06	8.22034e-05	up
AT2G20720	40.3821	18.107	1.15717	5.72638e-06	0.000174777	up
AT5G05730	179.303	83.049	1.11036	5.14829e-07	2.25117e-05	up
AT5G46780	167.503	83.2973	1.00784	0.000109603	0.00202095	up
AT1G52900	2.9514	0.394515	2.90325	5.33227e-07	2.30341e-05	up
AT2G22470	946.734	460.948	1.03836	2.18351e-06	7.76117e-05	up
AT1G75000	21.3492	6.51345	1.71269	7.02694e-06	0.000207097	up
AT3G15518	149.933	63.6298	1.23654	1.52061e-07	7.61227e-06	up
AT5G38200	21.9108	7.55848	1.53547	5.27986e-07	2.29001e-05	up
AT1G52120	0.851997	0.168043	2.34202	0.00412692	0.0344999	up
AT3G49370	4.03412	1.91693	1.07346	0.000365655	0.00532237	up
AT3G03870	16.6041	6.04287	1.45823	4.93754e-09	3.68612e-07	up
AT3G21720	68.5514	20.0516	1.77347	8.18508e-12	1.12419e-09	up
AT2G29100	1.88214	0.276613	2.76644	2.29391e-13	4.46812e-11	up
AT2G28760	15.7472	6.2455	1.3342	6.94457e-08	3.78611e-06	up
AT2G36770	16.5483	5.82858	1.50547	7.68011e-11	8.57052e-09	up
AT1G12360	26.9544	11.4977	1.22918	2.99285e-10	2.96874e-08	up
AT5G40010	1.71789	0.345968	2.31193	4.40178e-06	0.00013993	up
AT5G39110	8.92832	2.87038	1.63715	4.99256e-05	0.00105911	up
AT1G11100	0.837198	0.208248	2.00727	7.59319e-06	0.000220449	up
AT5G46080	25.6731	5.2706	2.28422	3.96934e-20	3.27104e-17	up
AT3G22060	724.661	334.759	1.11418	3.08881e-05	0.000710858	up
AT2G23260	3.71721	0.761116	2.28803	9.86077e-09	6.79347e-07	up
AT4G31020	31.7362	12.3234	1.36473	9.47876e-08	4.97774e-06	up
AT4G36550	4.45475	2.02953	1.1342	6.474e-06	0.000193227	up
AT5G57500	6.66016	1.91404	1.79894	1.16504e-08	7.82513e-07	up
AT2G32120	15.7893	4.21658	1.9048	1.03215e-16	4.09535e-14	up
AT1G69920	122.88	36.0076	1.77087	8.01924e-15	1.9525e-12	up
AT4G39610	2.36561	0.336878	2.81192	6.43211e-08	3.55192e-06	up
AT5G11140	151.823	23.7255	2.67788	4.30296e-14	9.40768e-12	up
AT5G35735	670.43	320.1	1.06656	4.54156e-05	0.000977965	up
AT1G18980	47.1406	18.036	1.38609	1.64955e-11	2.11637e-09	up
AT2G23830	1.863	0.298512	2.64176	0.00444018	0.0364224	up
AT5G13150	1.09617	0.356911	1.61884	0.00213449	0.0211338	up
AT1G55240	1.15145	0.267449	2.10612	0.00033586	0.00498002	up
AT5G64667	7.99211	2.6442	1.59574	3.85308e-05	0.000852398	up
AT5G64660	68.7434	29.6364	1.21385	6.32377e-08	3.5193e-06	up
AT1G74590	22.2136	7.96326	1.48001	1.35932e-09	1.18877e-07	up
AT4G30230	14.6618	2.92139	2.32733	4.04578e-15	1.07018e-12	up
AT1G47890	1.77508	0.496161	1.83901	3.05129e-06	0.000103445	up
AT2G44490	176.09	79.8792	1.14042	4.25205e-09	3.23065e-07	up
AT2G36220	188.181	74.9879	1.32739	2.47365e-07	1.17518e-05	up
AT3G21700	13.9743	5.47647	1.35145	8.1199e-07	3.30127e-05	up
AT2G07180	43.5136	19.8911	1.12934	0.000340086	0.0050253	up
AT5G62420	1.02629	0.0891667	3.52479	0.000284237	0.00437504	up
AT5G08310	1.12233	0.453755	1.30651	0.00136515	0.0149157	up
AT5G66890	0.956969	0.160441	2.57643	0.000257016	0.00402841	up
AT1G02930	3622.32	1737.69	1.05974	3.78365e-07	1.70671e-05	up
AT1G30755	36.7756	13.8216	1.41183	2.60037e-12	3.95146e-10	up
AT2G33780	50.6036	24.0944	1.07054	0.00143418	0.0155353	up
AT2G36440	74.8057	16.8452	2.15081	2.9786e-14	6.64786e-12	up
AT2G33435	1.35254	0.487347	1.47265	6.96434e-05	0.00139717	up
AT4G36820	1.39348	0.332145	2.06881	0.000229454	0.0036634	up
AT5G59550	94.4908	41.2388	1.19617	7.39551e-08	3.97133e-06	up
AT1G68380	0.465794	0.056437	3.04498	0.00268665	0.0250279	up
AT5G56960	6.36877	0.701335	3.18284	1.11794e-18	6.14179e-16	up
AT1G10585	38.0368	11.5363	1.72121	3.31862e-11	4.04004e-09	up
AT4G39320	4.88888	1.88705	1.37337	0.00610181	0.0458245	up
AT4G04700	13.4711	5.12986	1.39288	2.80331e-07	1.32008e-05	up
AT4G18195	8.65003	3.75799	1.20274	2.82292e-05	0.000662474	up
AT4G39580	21.5016	5.32135	2.01458	4.01683e-16	1.45872e-13	up
AT5G16970	286.825	131.329	1.12698	4.74115e-07	2.10318e-05	up
AT1G19250	18.6218	7.55677	1.30115	0.000185962	0.00312749	up
AT5G46910	8.49813	3.44592	1.30225	7.17148e-07	2.96062e-05	up
AT3G55950	12.8068	5.9625	1.10292	0.000103582	0.0019366	up
AT2G20825	7.66697	2.64419	1.53583	5.54225e-06	0.000169883	up
AT5G38320	6.69756	1.54464	2.11636	1.26539e-07	6.45469e-06	up
AT3G49780	328.428	113.091	1.53809	9.04888e-15	2.15424e-12	up
AT1G21326	8.28577	2.46273	1.75038	4.25765e-07	1.90846e-05	up
AT4G22030	20.7745	1.99891	3.37753	2.61561e-27	1.40105e-23	up
AT3G04360	1.48605	0.503056	1.56269	0.0030934	0.0278621	up
AT3G57530	39.2872	17.9407	1.13082	5.67705e-07	2.43273e-05	up
AT2G29065	5.72742	2.17285	1.3983	3.24189e-06	0.000108702	up
AT1G28180	0.329561	0.0001	11.6863	4.21312e-06	0.000134531	up
AT1G21120	64.3434	27.2841	1.23773	8.66336e-08	4.57195e-06	up
AT1G57690	1.07642	0.188671	2.51229	0.00621996	0.046565	up
AT5G01560	30.5749	13.9555	1.13151	2.11731e-07	1.02637e-05	up
AT2G01180	88.0835	42.865	1.03907	0.000198906	0.00328332	up
AT2G33110	24.8733	10.0085	1.31338	5.27294e-07	2.29001e-05	up
AT2G30770	62.0272	16.6308	1.89904	0.00112092	0.0128638	up
AT5G07390	0.824149	0.202628	2.02407	2.29361e-05	0.00055341	up
AT2G24180	243.379	92.9315	1.38896	2.63201e-08	1.62987e-06	up
AT1G55450	221.486	75.972	1.54367	9.88459e-13	1.70796e-10	up
AT1G58225	2.60741	0.372367	2.80782	7.28909e-06	0.000213647	up
AT5G35580	8.46706	3.09816	1.45045	7.02085e-09	5.05627e-07	up
AT1G11925	7.13962	0.778911	3.19632	1.27068e-09	1.12503e-07	up
AT2G43120	49.6391	24.3799	1.02579	2.04036e-08	1.28958e-06	up
AT1G76700	16.8215	6.64412	1.34016	7.23074e-10	6.6192e-08	up
AT1G51960	1.53945	0.567191	1.44051	0.00677852	0.0496365	up
AT4G11521	18.717	8.55483	1.12954	7.31475e-06	0.000213818	up
AT5G05140	28.6893	14.3157	1.00292	1.11907e-06	4.35951e-05	up
AT1G47990	6.51841	2.14263	1.60514	8.5027e-05	0.00164719	up
AT3G09400	2.2831	0.566038	2.01202	7.44458e-08	3.98769e-06	up
AT3G09405	41.5652	14.5325	1.51609	1.48675e-12	2.48868e-10	up
AT4G14368	5.05662	0.965103	2.38942	2.15671e-17	1.00456e-14	up
AT5G25910	6.37038	2.6118	1.28633	3.12199e-07	1.43853e-05	up
AT2G14210	5.24296	2.08201	1.3324	0.00267677	0.02496	up
AT3G22360	13.0348	5.04885	1.36834	0.000689369	0.00886048	up
AT3G24510	4.11866	0.569281	2.85496	1.4962e-05	0.000386236	up
AT5G01100	23.8042	10.4658	1.18554	2.83005e-07	1.32748e-05	up
AT3G01420	88.9287	23.3913	1.92668	6.70984e-13	1.22703e-10	up
AT1G70740	16.6712	8.1091	1.03974	2.6891e-05	0.000635946	up
AT4G28710	6.73385	3.21803	1.06525	1.80101e-07	8.85057e-06	up
AT2G19190	151.303	66.6665	1.1824	3.37635e-07	1.54906e-05	up
AT2G43570	244.622	73.305	1.73857	6.47899e-08	3.56861e-06	up
AT1G30420	8.40024	3.5983	1.22312	2.04358e-06	7.35302e-05	up
AT3G25490	1.00242	0.080536	3.63771	3.11336e-06	0.00010505	up
AT1G14540	509.645	144.259	1.82083	1.05995e-15	3.24436e-13	up
AT5G28610	6.62684	2.30939	1.52081	0.0001587	0.00276448	up
AT2G31020	6.35803	2.60998	1.28454	2.19109e-08	1.38077e-06	up
AT1G76970	37.8886	17.7496	1.09398	5.09151e-07	2.23547e-05	up
AT5G51060	4.09681	1.9082	1.10229	3.04526e-05	0.000701588	up
AT1G07400	90.8378	35.558	1.35312	1.3335e-08	8.90081e-07	up
AT3G28850	24.9959	8.59964	1.53934	4.67746e-13	8.71472e-11	up
AT2G35000	10.6305	5.19253	1.0337	2.42919e-06	8.43563e-05	up
AT2G39200	381.733	189.623	1.00943	4.92257e-06	0.000153524	up
AT4G23700	42.0439	15.5164	1.4381	1.22437e-05	0.000328485	up
AT5G06860	902.766	434.812	1.05396	0.000547337	0.00738492	up
AT1G24140	50.0894	20.6706	1.27693	5.82828e-06	0.000177382	up
AT1G24145	23.802	11.2631	1.07948	0.00221013	0.0215639	up
AT5G40990	20.8552	4.5497	2.19656	6.43126e-09	4.68695e-07	up
AT3G14470	5.41409	2.06888	1.38787	0.000192631	0.00320443	up
AT2G27150	6.75892	3.34348	1.01544	1.08738e-06	4.25148e-05	up
AT2G16900	36.9077	16.5355	1.15836	7.88061e-05	0.00154908	up
AT1G73066	1.21007	0.406925	1.57226	0.00147846	0.0159024	up
AT1G42980	16.6265	4.03697	2.04214	6.22113e-15	1.54993e-12	up
AT5G59530	7.21055	2.54712	1.50124	7.36127e-05	0.00146446	up
AT1G51915	30.2553	10.4945	1.52755	5.8133e-09	4.29503e-07	up
AT5G45000	3.94762	1.3774	1.51904	3.59145e-06	0.000117661	up
AT2G29480	8.08828	3.45713	1.22626	0.000401122	0.00575264	up
AT5G22670	1.60265	0.223167	2.84426	2.35912e-06	8.23233e-05	up
AT4G18940	67.1757	32.2167	1.06013	2.87413e-05	0.000670709	up
AT2G14290	10.0767	4.8136	1.06583	1.3583e-05	0.000354482	up
AT5G64790	34.551	7.40102	2.22293	0.000245413	0.00388003	up
AT3G07600	3.51036	1.14065	1.62176	0.000450071	0.00630276	up
AT5G64890	45.6447	16.5021	1.4678	2.91926e-12	4.40479e-10	up
AT3G09520	6.07479	2.87433	1.07961	7.01809e-06	0.000207097	up
AT2G02515	2.02443	0.331445	2.61067	0.00121365	0.0136074	up
AT3G01830	48.8132	19.989	1.28807	6.84203e-06	0.000202763	up
AT5G59700	8.7381	3.67747	1.2486	4.18319e-05	0.000915086	up
AT1G27730	556.651	278.286	1.0002	1.18703e-05	0.000320722	up
AT1G62310	3.21969	1.43932	1.16154	2.93661e-05	0.000681688	up
AT1G08800	15.875	6.84417	1.21381	1.74579e-08	1.12328e-06	up
AT5G23000	9.16254	3.48747	1.39357	5.36759e-06	0.000165954	up
AT5G15870	42.085	19.1249	1.13785	3.90175e-06	0.000126473	up
AT3G45730	90.7548	28.676	1.66213	3.70779e-09	2.87837e-07	up
AT2G41450	1.52767	0.427171	1.83845	0.000215606	0.0034891	up
AT2G46240	12.3483	2.56235	2.26877	4.11854e-24	9.80487e-21	up
AT2G40740	109.444	20.039	2.44931	9.07781e-16	2.86031e-13	up
AT4G11650	999.035	498.416	1.00318	5.93751e-05	0.00121855	up
AT1G33090	0.430421	0.0626263	2.78091	0.00210509	0.0209525	up
AT1G26380	283.716	61.4931	2.20595	5.12276e-18	2.67708e-15	up
AT1G22890	28.8442	12.3745	1.22091	0.000214848	0.00348174	up
AT2G27228	3.85356	0.529149	2.86445	0.00488966	0.0390189	up
AT5G27420	411.267	107.966	1.9295	2.30812e-19	1.59528e-16	up
AT3G52400	302.884	111.828	1.43748	3.14449e-09	2.5046e-07	up
AT1G05060	23.6203	10.8963	1.11618	7.19614e-07	2.96509e-05	up
AT1G30780	10.3723	1.40203	2.88714	3.03486e-11	3.71571e-09	up
AT4G28085	34.1638	11.6841	1.54792	1.06936e-08	7.25068e-07	up
AT5G54500	902.911	366.016	1.30268	1.52396e-08	9.99883e-07	up
AT2G29150	3.45695	0.197439	4.13002	5.99776e-10	5.61171e-08	up
AT2G37980	3.42478	1.50985	1.18161	0.000224517	0.00361149	up
AT1G65970	1010.3	282.456	1.83868	9.27378e-10	8.34874e-08	up
AT3G25250	68.2421	22.5361	1.59842	3.75707e-11	4.47216e-09	up
AT5G61550	2.58193	1.09324	1.23984	0.00135278	0.0148108	up
AT1G57630	178.384	70.2397	1.34463	4.18494e-06	0.000133831	up
AT3G19620	0.768178	0.298753	1.36249	0.0050732	0.0400215	up
AT1G04500	4.97777	0.599828	3.05288	1.13973e-15	3.39166e-13	up
AT5G64810	19.8725	7.12234	1.48035	1.87153e-05	0.000468628	up
AT1G05450	2.16568	0.701339	1.62664	0.00596187	0.0449902	up
AT1G61810	1.58923	0.2341	2.76313	1.12779e-08	7.59874e-07	up
AT5G43520	5.08092	2.00588	1.34086	0.00323033	0.0288268	up
AT2G41342	5.28159	2.09163	1.33635	0.00191173	0.0194403	up
AT1G64940	1.70967	0.253459	2.7539	1.381e-07	6.96217e-06	up
AT4G37060	0.885416	0.16152	2.45464	0.00077812	0.00968738	up
AT5G02780	41.1779	11.3603	1.85787	1.16793e-11	1.5543e-09	up
AT5G41100	39.0328	18.6239	1.06753	6.7749e-05	0.001363	up
AT2G22880	821.288	340.096	1.27195	6.62124e-07	2.79362e-05	up
AT5G16570	9.96239	2.03545	2.29114	1.90651e-10	1.94519e-08	up
AT1G16150	8.96026	1.97919	2.17863	9.77123e-11	1.06273e-08	up
AT5G01550	38.9191	17.9614	1.11558	3.46128e-06	0.000114203	up
AT3G09640	5.54485	2.16937	1.35387	0.000720158	0.00916276	up
AT1G02520	44.8668	16.9072	1.40801	4.26205e-10	4.095e-08	up
AT2G47190	21.9876	8.51218	1.36909	4.58463e-08	2.66207e-06	up
AT5G20230	2538.97	1160.51	1.12949	5.40599e-08	3.08055e-06	up
AT5G48400	16.4067	3.73472	2.13521	7.06694e-09	5.06409e-07	up
AT4G05018	1.00343	0.193802	2.37229	0.00541857	0.0420341	up
AT2G38340	19.472	8.09333	1.2666	2.36602e-08	1.48208e-06	up
AT4G35110	26.5047	12.6571	1.0663	0.000128724	0.00231768	up
AT1G22810	63.0595	11.5305	2.45125	2.93198e-17	1.33661e-14	up
AT1G74310	47.5551	11.7527	2.01661	3.37452e-23	6.57295e-20	up
AT3G11840	55.8077	16.8501	1.72771	1.85445e-12	2.97282e-10	up
AT1G50750	7.58388	0.98448	2.9455	9.27347e-22	1.04575e-18	up
AT5G07100	25.7769	11.619	1.14959	3.49747e-05	0.000788236	up
AT1G51930	1.48484	0.225884	2.71665	0.00585645	0.0444021	up
AT2G17500	60.0098	27.6755	1.11659	0.00019099	0.00318951	up
AT3G28610	0.578498	0.10502	2.46165	0.00542775	0.0420749	up
AT5G24110	305.665	35.1468	3.12049	2.56986e-23	5.50619e-20	up
AT1G18390	61.6359	30.1198	1.03306	6.83429e-08	3.7355e-06	up
AT2G25735	101.638	48.4782	1.06803	0.000292011	0.00446888	up
AT1G30700	373.459	118.375	1.65758	1.25799e-14	2.89825e-12	up
AT3G13650	111.029	36.3814	1.60966	6.62374e-10	6.11725e-08	up
AT2G31420	2.92703	0.732802	1.99794	0.00046168	0.00642752	up
AT1G70420	31.8868	8.4902	1.90909	1.99793e-16	7.78319e-14	up
AT4G05200	3.13799	1.46378	1.10014	0.00637558	0.0473495	up
AT3G21070	49.6394	21.5638	1.20287	1.51128e-06	5.66097e-05	up
AT1G61560	42.9495	15.4899	1.47131	9.21251e-15	2.16909e-12	up
AT1G67920	39.3083	14.4825	1.44052	7.01586e-08	3.81527e-06	up
AT5G49680	0.800852	0.397017	1.01234	0.000426967	0.0060424	up
AT3G51920	330.277	161.612	1.03114	8.20183e-07	3.32827e-05	up
AT1G67070	4.64843	1.32855	1.80689	2.35585e-09	1.93396e-07	up
AT4G17490	242.35	89.6511	1.4347	3.2148e-09	2.55112e-07	up
AT3G14990	488.353	228.915	1.09311	4.761e-05	0.00101904	up
AT4G37370	457.831	139.476	1.71479	8.58297e-13	1.50737e-10	up
AT5G08240	35.2008	14.4455	1.28499	8.14195e-06	0.000233847	up
AT4G24030	8.99788	3.60944	1.31781	0.00458295	0.0373362	up
AT3G52520	46.8054	21.4511	1.12562	0.00203	0.0203722	up
AT5G24090	57.587	26.0671	1.14351	1.56383e-06	5.82725e-05	up
AT3G46930	16.9092	6.44173	1.39229	3.17878e-08	1.90247e-06	up
AT3G26910	60.7694	23.2733	1.38467	9.59831e-08	5.0282e-06	up
AT5G12930	33.9397	11.812	1.52272	1.72311e-09	1.45926e-07	up
AT2G04495	10.2368	4.36225	1.23062	0.000205497	0.00336877	up
AT3G02240	99.4735	49.2999	1.01273	5.62797e-05	0.0011662	up
AT1G67270	10.1754	1.58058	2.68656	1.98305e-19	1.41629e-16	up
AT5G13210	33.7296	10.366	1.70215	2.39592e-11	2.96734e-09	up
AT3G08970	17.0866	7.26761	1.23331	2.16987e-09	1.79505e-07	up
AT3G04070	35.0781	17.5372	1.00015	9.34797e-06	0.000262847	up
AT5G67340	38.6918	12.1165	1.67505	3.04695e-16	1.14533e-13	up
AT5G16680	3.93592	1.94307	1.01837	2.44489e-05	0.000584646	up
AT1G66480	22.1567	8.81867	1.32911	2.94374e-08	1.78676e-06	up
AT1G53820	1.65031	0.286125	2.52803	0.000860629	0.0104712	up
AT1G80450	54.9608	24.207	1.18298	3.5247e-07	1.6034e-05	up
AT5G05340	1206.25	303.035	1.99297	0.000754763	0.0095015	up
AT5G07610	13.1893	5.49794	1.26241	7.06058e-06	0.000207802	up
AT1G21450	25.7285	11.7362	1.1324	1.53086e-08	1.00001e-06	up
AT1G05880	2.19574	0.672428	1.70725	4.85217e-05	0.00103548	up
AT5G67080	47.9859	19.6298	1.28957	1.94868e-06	7.0409e-05	up
AT1G09940	66.4215	25.4428	1.38439	1.68536e-11	2.13672e-09	up
AT1G16030	80.2542	19.4491	2.04488	4.28229e-19	2.62149e-16	up
AT1G60750	2.97571	0.493679	2.59159	2.66849e-07	1.25936e-05	up
AT4G09150	12.5469	5.83747	1.10392	2.67208e-08	1.64517e-06	up
AT1G35670	28.553	12.7055	1.16819	6.72555e-07	2.81999e-05	up
AT3G60120	5.31878	1.5301	1.79747	8.55843e-09	6.01223e-07	up
AT4G37290	15.0798	4.48794	1.74849	1.1695e-07	6.0323e-06	up
AT1G61490	6.6516	2.27511	1.54777	2.66352e-08	1.64463e-06	up
AT4G11330	30.1927	10.6271	1.50645	2.47269e-09	2.00681e-07	up
AT5G48540	718.721	302.001	1.25088	1.08552e-10	1.15713e-08	up
AT4G21865	10.1561	4.48323	1.17973	0.000204395	0.00335327	up
AT5G65600	6.68534	1.93449	1.78905	1.6666e-10	1.73931e-08	up
AT5G10695	68.973	30.3586	1.18393	5.23942e-08	2.9936e-06	up
AT4G23190	61.5825	24.6073	1.32344	7.03242e-09	5.05627e-07	up
AT1G02440	7.48046	2.54721	1.55421	4.54847e-05	0.00097847	up
AT1G63720	20.8888	9.86789	1.08192	6.39442e-05	0.00129864	up
AT4G28940	6.2213	3.00358	1.05053	0.00203827	0.0204457	up
AT3G21780	15.9381	5.51104	1.53209	3.69516e-11	4.42304e-09	up
AT1G07160	174.591	38.4802	2.18179	1.13426e-15	3.39166e-13	up
AT4G04480	16.1176	0.837406	4.26656	3.78995e-25	1.16005e-21	up
AT2G29470	22.0895	5.36892	2.04066	1.43461e-13	2.92742e-11	up
AT5G43450	109.854	50.4548	1.12252	6.66943e-07	2.80745e-05	up
AT3G26500	44.0954	18.609	1.24463	3.09767e-07	1.4304e-05	up
AT1G01480	108.833	40.8639	1.41321	4.86188e-11	5.66145e-09	up
AT1G14260	6.31787	1.32036	2.25851	2.48086e-12	3.82409e-10	up
AT5G46350	21.704	7.13289	1.6054	2.96335e-12	4.40921e-10	up
AT1G66570	2.43727	0.454836	2.42185	1.08881e-05	0.000297942	up
AT1G55920	115.973	56.2799	1.04309	3.68321e-07	1.66842e-05	up
AT1G03220	1261.59	471.209	1.42081	5.59441e-08	3.17106e-06	up
AT5G22250	42.0806	18.2029	1.20898	4.23801e-10	4.09025e-08	up
AT2G47750	2.53141	1.09181	1.21322	0.00108938	0.0125753	up
AT1G55020	70.1729	24.221	1.53466	1.31516e-09	1.15961e-07	up
AT5G05300	36.4264	8.74817	2.05793	1.40782e-09	1.21629e-07	up
AT4G39670	161.446	62.3391	1.37284	1.84463e-10	1.89105e-08	up
AT5G51160	5.78465	2.53836	1.18834	5.17827e-05	0.001095	up
AT5G05220	2.91196	0.796722	1.86984	0.00048271	0.00667261	up
AT3G26190	3.35755	0.284083	3.56302	0.00196167	0.0198447	up
AT4G18540	44.5974	4.62589	3.26916	6.49863e-07	2.75177e-05	up
AT3G14050	20.4974	9.32122	1.13685	3.91559e-05	0.000864011	up
AT3G45440	1.72988	0.786505	1.13715	0.00235378	0.0226051	up
AT3G51340	5.64229	2.69141	1.06792	0.00115861	0.0131975	up
AT3G09010	20.6976	10.0934	1.03606	9.99615e-05	0.00188371	up
AT1G31930	24.5445	9.37706	1.38819	5.41812e-11	6.23072e-09	up
AT1G70430	1.0442	0.441908	1.24059	0.0053745	0.0418286	up
AT4G20110	18.4385	7.68554	1.26251	1.77038e-06	6.49524e-05	up
AT4G28460	73.3689	20.8311	1.81643	3.59323e-12	5.20192e-10	up
AT2G35730	36.1292	14.5463	1.31251	3.97739e-09	3.04355e-07	up
AT1G69790	11.5279	5.70299	1.01534	0.000199129	0.00328449	up
AT1G56250	16.9167	3.42787	2.30306	2.22232e-21	2.38077e-18	up
AT4G29780	45.5358	22.7627	1.00033	6.4109e-08	3.54935e-06	up
AT5G13080	52.3226	11.3273	2.20763	8.78135e-16	2.8082e-13	up
AT1G16090	29.645	4.14871	2.83705	2.2124e-28	1.5801e-24	up
AT4G37720	4.48716	1.21046	1.89025	0.00505269	0.0398891	up
AT5G47230	54.2787	23.4628	1.21001	2.80861e-06	9.61297e-05	up
AT3G23250	113.362	43.3627	1.38641	1.58699e-11	2.05432e-09	up
AT5G65130	2.86909	0.841929	1.76882	0.00113544	0.0129888	up
AT5G62480	107.772	47.6836	1.17641	0.000227876	0.00364636	up
AT3G06420	20.5455	9.42527	1.12421	5.06898e-06	0.000157403	up
AT3G26830	76.8096	31.0418	1.30707	3.85898e-05	0.000852398	up
AT1G74080	6.60477	2.40796	1.4557	0.0012231	0.013649	up
AT3G53720	13.3937	4.40503	1.60433	6.42495e-07	2.72596e-05	up
AT1G21550	4.88675	1.80466	1.43715	0.000183966	0.00310123	up
AT5G39865	0.589872	0.171355	1.78341	0.00656215	0.0483496	up
AT1G48260	2.54323	1.03363	1.29894	0.000442773	0.00621274	up
AT5G52020	8.74114	2.85038	1.61667	1.52718e-09	1.30364e-07	up
AT1G68630	7.07889	1.51376	2.22539	1.74593e-10	1.80717e-08	up
AT1G65690	134.893	50.5522	1.41597	1.35308e-12	2.28277e-10	up
AT3G17400	4.56932	0.667073	2.77606	9.54698e-06	0.00026774	up
AT4G11070	71.1934	12.6226	2.49574	4.19296e-23	7.48653e-20	up
AT3G26200	7.30636	3.3315	1.13298	0.00241525	0.0230817	up
AT3G49845	12.2317	2.70939	2.17459	1.01339e-10	1.09661e-08	up
AT1G23560	3.52089	1.31822	1.41735	0.000262307	0.00409337	up
AT3G19615	17.1483	4.11083	2.06057	1.12077e-05	0.000305129	up
AT4G23320	4.83188	1.18389	2.02905	3.27538e-09	2.58961e-07	up
AT1G49000	15.0511	7.15471	1.0729	0.000281621	0.00434413	up
AT3G22240	130.641	54.9121	1.25041	6.43103e-05	0.00130464	up
AT4G28150	2.61714	1.07603	1.28228	0.00127694	0.0141687	up
AT5G12300	5.41742	1.64207	1.72209	2.76018e-06	9.46234e-05	up
AT4G39890	17.3358	8.18135	1.08335	1.13999e-05	0.000309183	up
AT4G37030	29.2468	10.3153	1.50349	1.85134e-06	6.71181e-05	up
AT3G53590	0.35881	0.020136	4.15537	2.36905e-05	0.000568627	up
AT5G40000	1.31167	0.44862	1.54784	0.00280088	0.0258559	up
AT1G01560	40.6342	14.052	1.53192	1.68268e-11	2.13672e-09	up
AT4G10510	1.19002	0.162571	2.87185	4.59617e-07	2.05161e-05	up
AT2G38790	8.35982	2.84739	1.55383	1.20178e-05	0.00032389	up
AT1G03070	7.65002	3.17166	1.27023	0.000465945	0.00647427	up
AT5G57220	120.358	41.7339	1.52804	1.90727e-12	3.00479e-10	up
AT4G23280	6.32009	1.83241	1.78621	2.01172e-10	2.04281e-08	up
AT2G02370	10.7937	5.06988	1.09016	5.15299e-06	0.00015978	up
AT5G36970	16.3328	3.43522	2.2493	2.51618e-12	3.85083e-10	up
AT5G01830	27.8092	12.7749	1.12225	2.77839e-05	0.000653455	up
AT3G61390	5.29021	1.18041	2.16403	1.38995e-09	1.20571e-07	up
AT3G52450	134.406	60.3986	1.15401	3.08253e-10	3.04361e-08	up
AT2G24940	15.5712	0.0915997	7.40932	0.000383842	0.00554191	up
AT2G31945	9.05394	1.81589	2.31786	5.09951e-11	5.90606e-09	up
AT5G06740	22.9819	5.30988	2.11374	1.591e-14	3.58829e-12	up
AT1G30730	58.8617	24.4201	1.26926	6.78704e-07	2.8331e-05	up
AT4G37990	76.4226	31.278	1.28885	4.0051e-06	0.000128849	up
AT4G05490	0.482658	0.0001	12.2368	9.22021e-05	0.00175884	up
AT5G43650	55.6447	23.2077	1.26164	0.000104239	0.00194211	up
AT1G47560	1.64054	0.728921	1.17034	0.00220336	0.021537	up
AT5G60700	47.8474	18.1982	1.39465	7.80695e-08	4.16099e-06	up
AT3G53600	120.93	34.0778	1.82727	1.03528e-08	7.06431e-07	up
AT5G67310	6.0489	2.41361	1.32548	0.000214988	0.00348174	up
AT3G24500	39.7631	10.9114	1.8656	3.01868e-12	4.46057e-10	up
AT3G09830	22.8452	10.8375	1.07586	1.35417e-06	5.19042e-05	up
AT5G04860	18.1619	8.09475	1.16586	4.74462e-08	2.72542e-06	up
AT2G13640	0.253781	0.0001	11.3094	0.000853422	0.0103954	up
AT4G35380	2.97672	1.1242	1.40483	3.58665e-07	1.62813e-05	up
AT4G15417	10.5308	4.91001	1.10082	0.000161325	0.00279788	up
AT1G17240	2.38792	0.493553	2.27448	3.3879e-11	4.10109e-09	up
AT5G06570	31.4536	13.9178	1.17629	5.14349e-07	2.25117e-05	up
AT1G52810	1.39397	0.171963	3.01903	8.01522e-05	0.00156857	up
AT2G30750	475.845	92.7575	2.35896	7.94603e-23	1.13501e-19	up
AT2G20960	95.2525	34.9952	1.4446	3.73208e-09	2.88677e-07	up
AT5G12020	208.759	62.7053	1.73518	1.60939e-10	1.69033e-08	up
AT4G33840	5.95762	1.6631	1.84087	6.43859e-06	0.000192672	up
AT2G45170	63.5908	28.05	1.18082	5.70975e-07	2.44186e-05	up
AT1G61440	0.642993	0.178972	1.84507	0.000889291	0.0107467	up
AT5G03380	93.1268	29.5959	1.6538	1.54962e-14	3.53215e-12	up
AT3G13600	29.3875	12.7057	1.20972	6.39465e-06	0.000191625	up
AT5G06230	3.13364	1.46702	1.09495	0.000308992	0.00467878	up
AT1G72060	119.214	53.3304	1.16052	1.25372e-05	0.000334573	up
AT4G34135	23.1841	10.8769	1.09187	7.67113e-06	0.000222176	up
AT4G34131	53.4713	14.3316	1.89957	9.02345e-20	6.66677e-17	up
AT5G58310	0.952755	0.156718	2.60394	0.00103963	0.0121324	up
AT2G29420	42.1522	20.0562	1.07156	2.53869e-06	8.78738e-05	up
AT2G16720	20.9224	9.34389	1.16295	5.93592e-07	2.52849e-05	up
AT1G32100	6.25615	2.91338	1.10258	0.000183802	0.0031009	up
AT3G47110	0.755794	0.253127	1.57813	0.000456953	0.00637298	up
AT1G08940	102.837	50.3025	1.03166	6.78959e-07	2.8331e-05	up
AT3G13950	48.4886	16.2484	1.57735	9.99612e-09	6.84271e-07	up
AT4G15120	37.4996	17.2181	1.12295	1.3602e-07	6.88977e-06	up
AT3G17700	19.7901	8.89386	1.15389	1.21102e-06	4.68362e-05	up
AT1G03850	34.7479	10.6515	1.70588	2.64364e-10	2.63454e-08	up
AT1G55970	5.12493	1.85528	1.4659	8.2306e-10	7.47241e-08	up
AT5G61050	0.417829	0.0001	12.0287	0.000845408	0.0103212	up
AT2G24570	198.009	89.3004	1.14882	2.09396e-07	1.01735e-05	up
AT2G29990	11.6578	5.77369	1.01373	0.000194561	0.00322402	up
AT3G03540	0.325111	0.025527	3.67083	0.00415088	0.0346597	up
AT4G21440	1.33306	0.444762	1.58364	0.00451876	0.0369256	up
AT5G57480	22.1635	9.30583	1.25198	2.52068e-07	1.19487e-05	up
AT3G45410	7.99539	3.67671	1.12075	4.52473e-05	0.000976303	up
AT5G65980	1.91526	0.751839	1.34904	0.00235732	0.022629	up
AT1G02310	1.69902	0.699342	1.28063	0.0042881	0.0354326	up
AT1G09932	35.7964	16.3047	1.13453	1.7671e-07	8.72394e-06	up
AT1G09935	21.3548	3.66369	2.54319	1.34202e-13	2.76481e-11	up
AT1G02230	3.58422	1.13243	1.66223	2.5818e-05	0.000615324	up
AT2G04040	150.964	72.2904	1.06233	0.000330053	0.00492018	up
AT1G65850	1.53462	0.427375	1.84431	8.96453e-07	3.57737e-05	up
AT2G07667	0.590569	0.0172923	5.0939	0.000771995	0.00966177	up
AT5G16170	14.6603	5.50378	1.41342	8.23138e-08	4.36548e-06	up
AT3G62150	29.3526	14.1164	1.05611	4.31391e-05	0.000935524	up
AT1G14640	2.2035	0.869451	1.34162	0.000373461	0.00540661	up
AT2G44890	0.161989	0.0001	10.6617	0.00184969	0.0189805	up
AT5G65165	1.53005	0.292901	2.3851	7.30437e-05	0.00145584	up
AT3G15500	39.9489	19.6681	1.0223	2.34857e-06	8.22229e-05	up
AT3G48520	28.9542	11.4693	1.336	3.24135e-08	1.9238e-06	up
AT3G45330	3.95567	0.414756	3.25359	5.39139e-18	2.75038e-15	up
AT2G40095	27.4164	9.3757	1.54804	8.89582e-13	1.54961e-10	up
AT2G20320	9.47321	3.33173	1.50758	6.75768e-13	1.22703e-10	up
AT5G17390	10.7348	3.86221	1.47479	1.18571e-05	0.000320722	up
AT1G03740	32.5401	15.991	1.02496	0.000142477	0.00252291	up
AT5G15130	16.2489	7.40409	1.13395	1.78127e-05	0.000448477	up
AT5G39100	3.17104	0.39552	3.00313	2.68845e-09	2.16551e-07	up
AT4G38060	6.10538	2.6003	1.2314	0.000930868	0.0111051	up
AT1G51820	66.8884	32.1664	1.0562	2.41409e-06	8.39681e-05	up
AT1G61360	73.9707	23.9958	1.62417	1.01939e-11	1.38237e-09	up
AT4G16960	1.35116	0.619826	1.12427	0.000817815	0.0100588	up
AT2G15490	43.3224	12.2692	1.82007	1.09085e-11	1.46078e-09	up
AT2G45570	81.9243	28.3619	1.53034	1.17121e-07	6.0323e-06	up
AT2G20560	20.1444	9.21632	1.12812	6.72052e-05	0.0013546	up
AT3G26230	9.86742	4.62879	1.09204	2.95401e-05	0.000684984	up
AT1G57650	1.67213	0.470176	1.83042	6.63101e-05	0.00133908	up
AT5G58840	8.12572	3.18427	1.35153	0.000624109	0.00820882	up
AT1G69150	2.70003	1.00373	1.42761	0.000593393	0.00786273	up
AT4G22640	5.55427	0.95674	2.5374	4.62789e-06	0.000146034	up
AT5G66650	9.44854	3.93713	1.26295	0.00121222	0.0135985	up
AT1G32960	8.0614	3.2697	1.30187	2.55135e-05	0.000608744	up
AT2G40113	38.6429	8.94496	2.11105	3.96255e-19	2.4971e-16	up
AT2G36950	107.582	41.221	1.38399	7.84671e-08	4.1718e-06	up
AT1G69930	191.389	63.6881	1.58741	4.95038e-16	1.76778e-13	up
AT1G23710	84.2244	29.1525	1.53062	1.76784e-08	1.13407e-06	up
AT4G11470	24.1947	5.05081	2.2601	2.06305e-12	3.2031e-10	up
AT1G13530	7.61078	3.64955	1.06033	0.000320704	0.00481651	up
AT1G18570	56.3195	26.7358	1.07486	7.7304e-08	4.13046e-06	up
AT4G12120	18.9349	6.66153	1.50712	3.56208e-12	5.19192e-10	up
AT1G74870	51.6041	10.8668	2.24756	5.7217e-15	1.44227e-12	up
AT2G44480	12.4357	5.89623	1.07662	0.000675623	0.00873141	up
AT2G48150	2.48374	0.840109	1.56386	0.00190775	0.0194171	up
AT2G02320	0.822175	0.116346	2.82102	0.00146707	0.0158036	up
AT4G31970	64.5341	5.44348	3.56746	4.40897e-06	0.000139951	up
AT4G40020	8.55773	1.72449	2.31106	5.84873e-16	1.98913e-13	up
AT4G19460	75.7956	33.5522	1.17571	3.16478e-06	0.00010645	up
AT3G26040	1.54966	0.603744	1.35995	0.00630774	0.0469922	up
AT1G51420	9.05125	4.05406	1.15875	0.000168373	0.00290231	up
AT3G50930	108.376	42.4511	1.35217	1.34463e-10	1.41921e-08	up
AT5G02020	10.5569	2.72684	1.95289	6.80993e-10	6.26221e-08	up
AT3G53770	2.89144	0.133175	4.44039	2.83398e-07	1.32748e-05	up
AT3G02840	101.891	24.4778	2.05749	5.60615e-23	9.1991e-20	up
AT1G02920	4212.61	1672.5	1.33271	7.10309e-07	2.93805e-05	up
AT2G26190	28.6862	14.3353	1.00079	7.77746e-06	0.000224885	up
AT4G22960	1.14621	0.392822	1.54493	0.00323335	0.0288297	up
AT4G33920	76.7692	30.1273	1.34946	1.87728e-09	1.56508e-07	up
AT3G04620	10.3801	4.71431	1.13871	3.56523e-05	0.000801559	up
AT5G12420	8.66312	4.12585	1.07019	0.000103749	0.00193804	up
AT5G04330	15.9537	5.73658	1.47563	2.939e-08	1.78676e-06	up
AT3G48850	56.8143	18.3049	1.63402	1.01834e-09	9.05349e-08	up
AT1G66090	54.3646	24.9702	1.12246	7.97545e-07	3.2549e-05	up
AT4G01870	226.039	93.127	1.2793	1.25582e-05	0.000334573	up
AT5G41740	28.9785	14.0718	1.04218	1.4979e-06	5.63051e-05	up
AT1G14455	3.98462	1.25188	1.67035	0.000671626	0.00871609	up
AT1G79680	16.0298	3.02589	2.40533	4.95214e-19	2.94735e-16	up
AT1G16420	7.51916	3.33698	1.17203	2.05026e-05	0.000506676	up
AT1G15190	7.91716	3.53308	1.16405	8.62265e-06	0.00024484	up
AT4G23030	14.211	5.70811	1.31593	8.70396e-05	0.00167708	up
AT3G09020	20.6851	8.39274	1.30137	1.69396e-06	6.24696e-05	up
AT5G44990	16.0793	3.32783	2.27255	1.70704e-17	8.12778e-15	up
AT3G55470	43.1946	16.9447	1.35002	1.11466e-06	4.35021e-05	up
AT5G25450	28.1565	12.1561	1.21179	9.679e-07	3.81919e-05	up
AT5G25180	1.6139	0.480081	1.7492	0.00184733	0.0189655	up
AT3G50220	6.04043	2.02458	1.57703	2.24027e-06	7.92081e-05	up
AT1G57990	164.329	59.6255	1.46259	1.73368e-11	2.18505e-09	up
AT1G05575	23.9007	8.91918	1.42207	4.26497e-05	0.000926787	up
AT2G37810	12.4315	2.283	2.44499	6.7391e-14	1.44392e-11	up
AT2G40170	2.64688	0.780795	1.76128	0.00163349	0.0171901	up
AT4G14450	160.977	41.8686	1.94292	4.59938e-09	3.45935e-07	up
AT4G35170	1.58441	0.458049	1.79037	0.00119279	0.013465	up
AT1G36640	6.60949	1.1272	2.55179	4.83259e-07	2.13932e-05	up
AT1G33030	26.6809	12.1274	1.13753	4.18986e-05	0.000915086	up
AT2G39410	2.30477	0.805751	1.51622	0.000815639	0.0100378	up
AT2G18193	114.118	39.0024	1.5489	6.27809e-11	7.0797e-09	up
AT4G09130	2.58139	0.44994	2.52034	3.96788e-06	0.000127843	up
AT1G51913	78.146	37.9994	1.04019	8.14093e-05	0.00159004	up
AT3G55840	5.01889	1.50543	1.73719	9.45077e-10	8.44719e-08	up
AT2G07698	3.45534	1.71339	1.01197	0.000342158	0.00504397	up
AT4G01360	69.0051	30.3509	1.18497	3.47838e-09	2.71999e-07	up
AT5G18150	152.966	65.631	1.22076	0.000539429	0.0073012	up
AT3G12910	28.0786	1.50776	4.21899	9.10393e-25	2.43826e-21	up
AT4G11530	8.31134	3.68264	1.17434	2.35967e-05	0.000567433	up
AT1G66780	20.9084	4.79173	2.12547	8.49611e-21	7.91468e-18	up
AT3G25610	41.1284	17.1696	1.26028	1.32577e-07	6.73127e-06	up
AT5G61210	111.469	51.531	1.11313	6.36214e-08	3.53148e-06	up
AT5G07440	639.346	293.183	1.12479	6.379e-06	0.000191424	up
AT2G33710	44.3876	11.6461	1.93031	1.97724e-15	5.43133e-13	up
AT2G39380	44.1987	17.6674	1.32292	4.79074e-11	5.6091e-09	up
AT1G64065	9.93291	2.70719	1.87542	5.42812e-08	3.08496e-06	up
AT1G64060	8.69373	4.109	1.08119	8.33234e-07	3.36212e-05	up
AT5G52750	158.285	74.7529	1.08232	1.31075e-06	5.04202e-05	up
AT2G38240	268.653	123.686	1.11906	0.000155083	0.00271069	up
AT1G47510	9.2956	2.32658	1.99834	2.21585e-13	4.35566e-11	up
AT4G11890	47.9626	20.7909	1.20596	2.38633e-05	0.00057128	up
AT1G18860	8.16705	3.57629	1.19135	0.000434527	0.00611706	up
AT2G22320	2.47331	0.116571	4.40716	5.91914e-05	0.00121595	up
AT1G28480	146.501	53.7031	1.44783	1.36629e-09	1.19e-07	up
AT4G21534	15.7268	7.68694	1.03275	3.34204e-05	0.000760962	up
AT1G76690	27.2494	12.621	1.1104	1.10879e-05	0.000302251	up
AT1G51890	43.0146	16.5775	1.3756	9.36927e-14	1.9681e-11	up
AT5G25920	2.42192	1.02189	1.24491	0.000362241	0.00528704	up
AT2G44790	1840.35	560.78	1.71448	5.62006e-14	1.21632e-11	up
AT2G46790	7.13275	3.3863	1.07475	1.54076e-05	0.000395832	up
AT1G63245	13.8314	5.23176	1.40257	0.000269019	0.00417681	up
AT5G48610	3.45113	1.64302	1.07072	0.00214202	0.0211693	up
AT1G61660	32.1946	13.5205	1.25167	2.57193e-08	1.59728e-06	up
AT1G14550	239.945	48.2126	2.31522	2.08102e-22	2.62282e-19	up
AT4G26120	10.2249	4.42188	1.20936	0.000132282	0.00237178	up
AT1G02580	1.80912	0.730739	1.30786	0.00173409	0.0180187	up
AT5G59680	17.5435	4.25652	2.04319	4.3566e-20	3.4572e-17	up
AT3G07195	102.409	35.0781	1.5457	2.89647e-13	5.49201e-11	up
AT4G37780	3.8797	1.37111	1.5006	0.000203911	0.00334789	up
AT3G60140	10.2708	2.2491	2.19113	1.75891e-12	2.85504e-10	up
AT1G15520	147.482	15.8207	3.22065	1.58052e-07	7.87542e-06	up
AT5G04020	3.32982	1.31506	1.34032	1.40562e-07	7.06965e-06	up
AT1G66700	610.136	143.58	2.08728	0.00168724	0.0176345	up
AT3G23230	26.9908	7.35118	1.87642	1.54929e-06	5.78311e-05	up
AT1G25220	259.04	118.347	1.13015	4.76188e-06	0.000149821	up
AT4G25350	3.91558	1.35848	1.52724	1.7465e-06	6.41863e-05	up
AT4G11280	117.772	52.8061	1.15722	3.62548e-08	2.13405e-06	up
AT2G17040	8.73816	2.66588	1.71271	3.01175e-07	1.39675e-05	up
AT2G40750	4.09043	1.89428	1.1106	0.00490782	0.0391193	up
AT5G64905	145.926	24.9939	2.54559	6.0108e-23	9.1991e-20	up
AT5G64900	17.2677	7.48768	1.20548	1.1961e-05	0.000322767	up
AT1G59910	28.5491	11.6822	1.28913	3.06711e-09	2.45208e-07	up
AT3G57630	18.4304	8.50001	1.11656	1.50057e-08	9.92323e-07	up
AT2G29490	18.3552	8.00873	1.19654	0.000133525	0.00238807	up
AT1G18740	124.19	56.3635	1.13972	4.24686e-06	0.000135406	up
AT2G26380	3.69085	1.67941	1.136	0.00105852	0.0122941	up
AT1G54050	64.6951	20.3872	1.666	1.59161e-11	2.05432e-09	up
AT3G18250	503.033	152.809	1.71892	1.1572e-12	1.98353e-10	up
AT2G33580	24.6879	7.86674	1.64997	3.05989e-07	1.41601e-05	up
AT5G22270	69.166	28.3041	1.28905	1.9171e-08	1.21886e-06	up
AT3G03530	2.69623	1.04377	1.36913	0.000316418	0.00476094	up
AT1G05680	243.794	64.866	1.91013	1.99179e-11	2.48117e-09	up
AT5G37840	2.93533	0.214778	3.77261	2.38695e-07	1.13651e-05	up
AT1G02360	453.133	123.034	1.88087	9.49735e-17	3.83944e-14	up
AT2G32280	4.56769	9.79874	-1.10113	0.000206334	0.00337731	down
AT5G06000	2.67575	5.89427	-1.13937	0.000260088	0.00406762	down
AT1G29660	5.84068	17.8665	-1.61305	5.84304e-12	8.18255e-10	down
AT3G12587	16.2552	33.7548	-1.05419	0.000326638	0.00488044	down
AT2G28950	24.7621	58.3595	-1.23683	2.56263e-09	2.07195e-07	down
AT2G19970	3.45059	8.69139	-1.33275	0.00121815	0.0136293	down
AT3G54000	1.32093	2.65263	-1.00587	0.00158306	0.0167997	down
AT5G18020	0.251201	1.5056	-2.58343	0.00263907	0.0247136	down
AT2G38170	37.9192	87.4656	-1.20579	1.98793e-11	2.48117e-09	down
AT1G26100	4.16686	8.57578	-1.04131	0.0016703	0.0174979	down
AT3G06770	4.0291	8.39681	-1.05939	1.88563e-06	6.82458e-05	down
AT4G30650	17.2995	34.9842	-1.01597	0.00150554	0.0161289	down
AT3G08030	58.2314	124.86	-1.10044	1.71511e-08	1.10687e-06	down
AT3G54830	1.64925	4.96234	-1.58921	1.79223e-09	1.5059e-07	down
AT2G41231	4.40524	12.1981	-1.46936	0.00159353	0.016869	down
AT4G37110	1.42182	3.05364	-1.10279	0.00145957	0.0157387	down
AT4G37800	52.2798	126.482	-1.27461	4.50381e-08	2.62225e-06	down
AT1G10780	1.58305	4.01024	-1.34098	2.1046e-05	0.000516531	down
AT5G62360	1.53132	3.56477	-1.21903	0.00264627	0.0247593	down
AT4G28950	1.58667	3.26986	-1.04323	0.00114658	0.0130813	down
AT2G43530	15.6443	31.974	-1.03126	0.00493925	0.0393122	down
AT1G09240	7.57475	17.08	-1.17304	0.000227275	0.00364407	down
AT4G25890	42.42	103.245	-1.28325	4.52145e-05	0.000976303	down
AT3G61820	41.5676	95.9077	-1.20619	5.13851e-10	4.85012e-08	down
AT5G50375	8.25636	16.5387	-1.00227	0.000124235	0.00225582	down
AT1G62440	3.56075	8.50374	-1.25592	2.91488e-05	0.000678113	down
AT4G26220	3.98918	8.85535	-1.15046	0.00347	0.0303952	down
AT5G01881	0.382366	7.81993	-4.35413	5.21805e-16	1.80326e-13	down
AT1G24260	1.24828	3.33117	-1.41609	0.000207525	0.00338647	down
AT1G04240	1.81109	3.89513	-1.10481	0.000678493	0.00875219	down
AT2G28900	62.3314	147.735	-1.24498	5.62047e-08	3.17742e-06	down
AT1G29430	0.801299	2.81321	-1.81181	0.000171085	0.00293352	down
AT2G24610	0.719824	1.53597	-1.09344	0.00549083	0.0423246	down
AT2G40670	0.712928	2.65463	-1.89668	0.00132221	0.0145405	down
AT5G45680	10.2427	21.6283	-1.07833	1.35582e-05	0.000354265	down
AT3G15650	15.4037	52.7441	-1.77573	6.78869e-12	9.4451e-10	down
AT4G10420	1.19343	2.52701	-1.08232	0.0065851	0.0484354	down
AT1G80130	12.9685	48.15	-1.89253	7.60795e-15	1.87366e-12	down
AT3G15720	1.56064	3.55139	-1.18624	0.000201637	0.00331564	down
AT4G29150	3.30111	7.0717	-1.09911	6.18859e-05	0.00126645	down
AT4G34419	0.384991	1.49336	-1.95567	0.00561165	0.0429872	down
AT3G55240	9.85854	21.1986	-1.10452	8.52041e-07	3.43155e-05	down
AT2G30615	1.47239	3.06637	-1.05837	0.00653134	0.0481889	down
AT4G28250	13.2265	29.7141	-1.16771	0.000196989	0.00325671	down
AT4G30845	3.359	6.86645	-1.03153	0.00172194	0.0179185	down
AT1G11850	5.05479	11.2882	-1.1591	0.000703243	0.0089849	down
AT1G64405	3.3031	7.6669	-1.21482	9.43968e-05	0.00179145	down
AT3G12110	11.1046	22.8613	-1.04175	1.82765e-07	8.96091e-06	down
AT1G10640	2.4844	5.93011	-1.25516	3.42756e-05	0.000776635	down
AT2G22810	0.0001	0.241867	-11.24	0.000417327	0.0059413	down
AT1G45110	1.22251	3.09834	-1.34165	0.000179464	0.00304449	down
AT3G59050	1.2849	8.89192	-2.79084	0.000330216	0.00492018	down
AT1G73590	3.6428	7.9297	-1.12222	1.51568e-08	9.99232e-07	down
ATCG00490	2.96655	8.50829	-1.52008	4.57198e-09	3.45935e-07	down
AT4G38840	6.77974	22.2724	-1.71596	3.34561e-06	0.000111309	down
AT5G25190	11.5116	28.3308	-1.29929	1.69443e-09	1.44067e-07	down
AT1G23205	41.7546	93.0985	-1.15682	9.14255e-09	6.40158e-07	down
AT1G53070	4.40462	10.7873	-1.29224	1.97349e-05	0.000489965	down
AT4G22730	0.723819	1.74457	-1.26917	0.000330507	0.00492109	down
AT5G18600	3.15035	6.8336	-1.11713	0.000835682	0.0102141	down
AT4G17340	4.42061	10.1783	-1.20318	1.3304e-05	0.000349328	down
AT1G29395	0.907339	2.34011	-1.36686	0.00377661	0.0322896	down
AT4G34770	7.16139	14.3559	-1.00334	0.000466582	0.00647694	down
AT3G10520	9.81467	21.8035	-1.15155	8.71532e-07	3.50346e-05	down
AT1G54120	0.956422	3.23714	-1.759	0.00104472	0.0121785	down
AT5G45650	2.05223	4.93751	-1.26659	0.000120228	0.00219797	down
AT1G61570	50.0191	126.167	-1.33478	1.41455e-05	0.000366484	down
AT2G13820	14.3247	34.2716	-1.25851	3.2727e-05	0.000746762	down
AT2G27130	7.24467	15.2534	-1.07414	0.000156721	0.00273668	down
AT1G73040	8.27477	19.9117	-1.26683	1.57659e-08	1.02055e-06	down
AT2G39560	0.944885	2.19908	-1.21869	0.00270718	0.0251863	down
AT3G06868	2.33525	5.05404	-1.11386	0.00023607	0.00376063	down
AT2G23130	26.3588	53.4275	-1.0193	7.16216e-05	0.0014315	down
AT2G34600	9.08476	18.559	-1.03059	4.05154e-05	0.000889428	down
AT1G78230	1.00654	3.18833	-1.6634	6.51173e-06	0.000193778	down
AT1G73177	6.49312	15.4155	-1.2474	0.00041993	0.0059625	down
AT2G45180	335.868	798.006	-1.2485	5.43031e-12	7.65459e-10	down
AT3G02885	18.4815	50.0115	-1.43618	1.01539e-05	0.000282177	down
AT5G44130	54.887	137.32	-1.32301	9.75378e-09	6.74144e-07	down
AT1G78370	150.679	307.814	-1.03058	1.01563e-07	5.28176e-06	down
AT3G11120	59.6359	132.978	-1.15694	2.9293e-05	0.000680729	down
AT1G33760	1.26055	4.4679	-1.82555	9.47514e-07	3.75258e-05	down
AT3G60890	1.12979	4.49142	-1.99111	0.000370173	0.00536626	down
AT5G66590	4.72452	10.7315	-1.18362	1.04672e-05	0.000289754	down
AT1G10550	2.45714	8.47762	-1.78668	1.56407e-08	1.01551e-06	down
AT1G73602	0.103984	9.83371	-6.5633	0.000745804	0.0094053	down
AT2G40610	3.25395	7.60826	-1.22537	0.000309803	0.00468551	down
AT4G37160	0.139188	0.732128	-2.39506	0.00148342	0.0159477	down
AT2G06850	63.9966	129.451	-1.01634	0.000513313	0.00702866	down
AT3G19508	9.10646	18.8991	-1.05336	0.00105865	0.0122941	down
AT5G11420	8.79979	19.2908	-1.13237	1.29242e-05	0.000341027	down
AT4G08685	22.4257	45.0921	-1.00772	1.67662e-06	6.19366e-05	down
AT2G32530	3.24448	6.88716	-1.08592	0.000237962	0.00378232	down
AT3G63290	2.13781	4.29282	-1.00579	0.0008335	0.0101933	down
AT3G50340	6.6915	13.5323	-1.016	1.78514e-05	0.000448925	down
AT5G20110	2.83788	5.99375	-1.07864	0.00208533	0.0208106	down
AT1G20010	21.3309	42.9642	-1.01019	1.40607e-05	0.000364726	down
AT5G48070	4.36751	8.8744	-1.02284	0.00446323	0.0365695	down
AT3G28070	0.565033	1.53499	-1.44182	0.00479199	0.0385211	down
AT4G01430	5.13718	10.5446	-1.03745	4.26426e-05	0.000926787	down
AT4G22756	3.98342	8.97332	-1.17163	6.90946e-06	0.000204478	down
AT1G30515	2.67324	7.27709	-1.44477	4.23956e-05	0.000923139	down
AT3G13674	4.86918	10.4103	-1.09626	0.000443637	0.0062208	down
AT5G56795	10.9055	26.909	-1.30304	0.00017128	0.00293352	down
AT4G11460	2.05647	5.66947	-1.46304	7.35069e-07	3.02296e-05	down
AT4G38860	2.75127	6.43783	-1.22648	0.00555544	0.0426328	down
AT5G28030	0.127205	0.824204	-2.69584	0.000311478	0.00469981	down
AT1G73630	7.42315	15.5177	-1.06381	0.00159589	0.0168813	down
AT1G20190	6.20443	13.2432	-1.09389	0.000561705	0.00753606	down
AT4G14560	3.13705	7.87891	-1.32859	9.93719e-05	0.00187425	down
AT1G55330	25.1907	50.5368	-1.00444	0.000336591	0.00498397	down
AT1G34640	3.25956	7.79385	-1.25766	0.0007215	0.00916352	down
AT2G23120	57.7025	122.91	-1.0909	0.000763803	0.0095847	down
AT1G29500	0.889476	3.0933	-1.79812	0.000351175	0.00514304	down
AT2G40205	76.1861	275.313	-1.85347	4.95549e-07	2.1892e-05	down
AT4G30180	1.02491	3.39786	-1.72913	7.17316e-05	0.00143236	down
ATCG00330	0.227042	2.01275	-3.14814	0.0038858	0.032947	down
AT1G29980	9.08702	20.1626	-1.1498	3.13769e-06	0.000105705	down
AT2G35290	3.00248	6.24398	-1.05631	0.0060412	0.045465	down
AT1G73580	0.511315	2.01261	-1.97679	0.0045026	0.0368076	down
AT1G54385	0.938299	2.47169	-1.39738	0.00018147	0.00306758	down
AT5G47630	7.00176	14.6541	-1.06551	7.80087e-05	0.00153764	down
AT1G28660	6.34476	14.6292	-1.20521	1.18284e-06	4.58293e-05	down
AT4G38850	0.518763	2.31033	-2.15495	0.00370331	0.0319012	down
AT5G18030	0.0783217	1.87961	-4.58488	1.28745e-05	0.000340134	down
AT2G34490	15.1824	31.5845	-1.05682	6.31439e-06	0.000190017	down
AT1G54180	1.11566	2.24701	-1.01011	0.00178924	0.0184842	down
AT4G34760	4.33423	9.48897	-1.13048	0.000355659	0.00519452	down
AT3G15680	6.13709	13.7367	-1.16241	9.27681e-05	0.00176523	down
AT1G75750	141.098	285.98	-1.01922	0.000174821	0.00297989	down
AT3G43720	32.656	68.577	-1.07038	3.83053e-10	3.73059e-08	down
AT1G49700	7.74664	15.6305	-1.01272	0.00234755	0.0225655	down
AT1G75388	0.00289567	0.496162	-7.42077	0.00278	0.0257075	down
AT1G02810	1.60371	3.33797	-1.05755	0.00632608	0.0471034	down
AT4G24780	15.561	43.2271	-1.474	2.14603e-06	7.65072e-05	down
AT1G74670	2.23893	6.21677	-1.47336	9.36069e-05	0.00177943	down
AT5G53740	1.58861	5.36342	-1.75539	0.00050584	0.00693419	down
AT3G26320	0.0974047	0.475312	-2.28681	0.00429775	0.0354713	down
AT3G44960	0.0001	0.464257	-12.1807	0.000960069	0.0113712	down
AT4G08040	2.57908	6.48674	-1.33064	2.36444e-06	8.23746e-05	down
AT3G28455	1.19192	3.68982	-1.63026	0.000400909	0.00575264	down
AT1G56045	129.96	305.358	-1.23244	2.25908e-05	0.000548166	down
AT3G60900	1.42905	2.9491	-1.04521	0.00579762	0.0440965	down
AT2G41480	2.39572	5.66084	-1.24056	0.000776825	0.0096853	down
AT3G60550	2.38489	6.08755	-1.35194	0.000123505	0.00224827	down
AT1G16410	11.4874	23.0536	-1.00494	2.70993e-06	9.30498e-05	down
AT5G23870	1.40044	3.37984	-1.27107	5.20858e-05	0.0010995	down
AT2G48080	1.99759	4.62298	-1.21056	0.000181358	0.00306758	down
AT1G22470	1.4791	4.31287	-1.54393	0.000989657	0.0116444	down
AT2G25210	140.277	356.302	-1.34483	8.73681e-06	0.00024759	down
AT3G42725	0.223222	1.22006	-2.4504	0.000898651	0.0108293	down
AT2G32060	191.748	402.062	-1.0682	0.000128005	0.00231055	down
AT3G21670	1.86359	3.96695	-1.08995	3.21008e-05	0.000736394	down
AT3G01345	0.198494	0.963798	-2.27963	0.000188529	0.00315334	down
AT4G34810	2.29872	8.64151	-1.91045	0.000262119	0.00409337	down
AT1G51940	3.9872	8.31202	-1.05982	2.60094e-06	8.97387e-05	down
AT1G14880	0.644214	2.64011	-2.03499	0.000712896	0.00908115	down
AT5G62920	5.82828	12.8025	-1.13529	5.42544e-05	0.00113079	down
AT2G19990	2.55247	7.8031	-1.61216	0.000142322	0.00252225	down
AT3G27400	1.26924	2.64962	-1.06182	0.00187134	0.0191295	down
AT4G17460	3.66459	7.56617	-1.04591	0.00033193	0.00493542	down
AT2G39010	71.6639	149.065	-1.05663	7.88452e-09	5.57537e-07	down
AT1G52700	4.20107	10.0477	-1.25804	5.72025e-05	0.00118075	down
AT4G10300	16.2639	32.7211	-1.00855	0.00142717	0.0154672	down
AT4G00165	19.9935	45.3634	-1.18199	6.72028e-07	2.81999e-05	down
AT1G06475	4.35063	11.6189	-1.41718	0.000106693	0.00197751	down
AT1G64185	4.70727	10.8937	-1.21053	0.00215338	0.0212325	down
AT5G53230	0.00468933	0.383374	-6.35322	0.000790137	0.0098085	down
AT4G17085	10.8343	23.3563	-1.1082	0.00108778	0.0125711	down
AT5G22580	34.0459	68.131	-1.00083	0.000787852	0.00978581	down
AT2G44690	1.45997	3.31192	-1.18173	0.00523864	0.0409784	down
AT1G64390	16.5728	33.3233	-1.00771	1.37162e-05	0.000357522	down
AT3G12610	21.078	49.9731	-1.24542	4.46556e-10	4.25241e-08	down
AT5G65610	3.12405	6.72466	-1.10605	0.000616208	0.00812985	down
AT3G54400	156.737	323.058	-1.04345	8.0236e-07	3.26832e-05	down
AT1G56680	1.06547	2.96334	-1.47574	0.00499381	0.0395847	down
AT4G23680	12.2334	27.4747	-1.16727	1.40907e-06	5.36246e-05	down
AT5G66580	0.908989	3.03467	-1.7392	0.00131698	0.0145078	down
AT2G18010	0.0949423	1.38964	-3.87151	0.00403834	0.0339049	down
AT3G58100	1.61231	4.09869	-1.34603	8.19594e-05	0.00159933	down
AT1G29510	0.764681	2.86517	-1.90569	0.000430166	0.00607964	down
AT4G15830	2.43233	5.66717	-1.22029	0.00150316	0.0161194	down
AT2G23630	0.100682	0.576407	-2.51728	0.00658459	0.0484354	down
AT1G64150	3.57806	8.02477	-1.16528	3.27109e-06	0.000109449	down
AT1G61255	8.82961	20.055	-1.18354	3.84704e-06	0.000125078	down
AT3G22142	20.2078	43.3071	-1.09969	8.45924e-05	0.00164025	down
AT5G07200	0.0122407	0.260298	-4.41041	0.00378166	0.0323133	down
AT5G16350	0.385653	1.12894	-1.54959	0.00352899	0.0308118	down
AT1G68238	12.0817	29.3729	-1.28166	0.00466187	0.0378353	down
AT1G75580	2.00998	5.82589	-1.5353	0.000521243	0.00711801	down
AT2G27402	5.59582	11.2682	-1.00984	0.000205734	0.00337007	down

## Sheet: WTNa_vs_WTCK
Gene id	MeanTPM (WTNa)	MeanTPM (WTCK)	log2FoldChange	pValue	qValue	result
AT1G06620	102.15	13.281	2.94325	6.44021e-07	5.04062e-06	up
AT5G25130	0.361493	0.045544	2.98863	0.00117155	0.0042846	up
AT1G75280	112.173	34.0754	1.71892	0.00202767	0.00696302	up
AT3G56710	18.8659	6.49089	1.53929	1.64124e-05	9.46488e-05	up
AT3G14770	16.5774	7.18048	1.20706	1.47987e-06	1.08535e-05	up
AT4G30270	514.566	202.833	1.34306	4.00345e-10	5.45311e-09	up
AT1G74360	10.9635	2.36075	2.2154	2.44679e-22	1.38014e-20	up
AT2G44360	75.2165	23.9754	1.64949	2.0651e-18	7.93949e-17	up
AT4G20860	83.885	12.4231	2.75539	1.23648e-56	8.19012e-54	up
AT4G09750	9.32606	4.50664	1.04921	4.57793e-07	3.66725e-06	up
AT2G35710	8.23617	3.60306	1.19275	7.40234e-07	5.74133e-06	up
AT3G21870	2.66677	0.340841	2.96792	3.39012e-05	0.000181963	up
AT4G03450	0.710767	0.209756	1.76066	0.00269471	0.00892323	up
AT5G53970	16.5449	7.91253	1.06418	9.83469e-07	7.46799e-06	up
AT5G16120	20.8465	8.95261	1.21943	3.94834e-09	4.5359e-08	up
AT2G02310	1.75687	0.0001	14.1007	2.31344e-10	3.26429e-09	up
AT5G03000	0.366914	0.0157253	4.54428	0.00224871	0.00760938	up
AT4G10110	26.3938	11.3227	1.22098	2.2317e-09	2.68626e-08	up
AT4G15545	122.584	40.782	1.58777	1.46059e-16	4.48488e-15	up
AT1G21940	0.592747	0.0001	12.5332	0.000287655	0.00123586	up
AT4G15540	19.3932	5.24731	1.8859	7.65993e-23	4.56504e-21	up
AT1G73805	7.28038	1.41738	2.36078	7.29494e-11	1.11262e-09	up
AT1G52940	0.263541	0.0001	11.3638	0.000533712	0.00213807	up
AT1G22710	117.931	39.5643	1.57568	7.37677e-12	1.29557e-10	up
AT4G17940	59.1789	18.0516	1.71295	2.63282e-18	1.00555e-16	up
AT1G23390	39.3087	9.12648	2.10672	3.8327e-12	6.97984e-11	up
AT3G46700	8.54587	4.12196	1.0519	0.000134589	0.00062692	up
AT5G65110	18.4016	7.57603	1.28032	3.49536e-09	4.05571e-08	up
AT2G21960	17.9201	7.2733	1.3009	1.89988e-10	2.72724e-09	up
AT5G62460	30.4119	14.6957	1.04924	1.2868e-08	1.35599e-07	up
AT5G21940	37.9079	10.0594	1.91395	4.03796e-10	5.49689e-09	up
AT1G13830	26.1822	12.127	1.11036	0.00141483	0.00505315	up
AT3G10450	8.28674	2.29121	1.8547	1.21045e-11	2.0528e-10	up
AT4G13530	28.2208	12.8594	1.13394	1.87832e-06	1.34773e-05	up
AT1G74710	25.3442	6.3918	1.98736	7.80349e-14	1.7395e-12	up
AT3G47070	75.5471	37.1869	1.02258	8.02217e-06	4.99082e-05	up
AT3G10986	3.03102	0.18718	4.0173	4.62067e-07	3.69765e-06	up
AT4G14080	0.112744	0.0001	10.1388	0.00610726	0.0181612	up
AT4G15975	10.0668	4.46275	1.1736	5.91226e-07	4.65096e-06	up
AT3G02870	34.3667	12.3434	1.47727	6.75015e-15	1.73491e-13	up
AT3G02875	26.3	10.1439	1.37445	1.18406e-07	1.06319e-06	up
AT4G10250	17.7133	0.0769673	7.84637	1.03355e-32	1.37706e-30	up
AT3G55740	17.6033	7.64844	1.20261	2.47295e-08	2.48399e-07	up
AT3G49620	22.0122	1.68112	3.71081	3.91159e-27	3.38367e-25	up
AT3G04110	9.20766	3.29058	1.48449	6.40924e-15	1.65463e-13	up
AT5G20150	148.806	19.1458	2.95834	8.79101e-43	2.26447e-40	up
AT5G26260	43.1531	8.28676	2.38058	3.64218e-14	8.56355e-13	up
AT1G72660	1.69158	0.0676243	4.64469	5.60612e-10	7.44794e-09	up
AT4G35985	8.89177	2.34897	1.92044	6.62505e-12	1.17064e-10	up
AT5G66620	3.3216	1.46271	1.18323	2.43656e-06	1.70706e-05	up
AT4G18930	95.6789	46.3388	1.04598	5.36723e-09	6.00524e-08	up
AT3G03150	166.34	41.3208	2.00919	5.13156e-16	1.49454e-14	up
AT5G39150	2.53529	0.591587	2.09948	0.00030393	0.00129713	up
AT1G16130	5.06992	1.75129	1.53355	4.69058e-09	5.32004e-08	up
AT2G42360	44.8595	10.7408	2.06232	2.65579e-16	7.95467e-15	up
AT1G80840	68.952	15.1537	2.18592	8.56698e-26	6.44832e-24	up
AT4G04740	1.78095	0.821815	1.11576	1.99345e-05	0.000112498	up
AT5G04340	22.1921	10.7355	1.04766	5.57233e-05	0.000283795	up
AT3G25240	22.1018	0.758803	4.8643	3.6102e-06	2.44437e-05	up
AT1G19210	7.07564	0.100807	6.1332	9.75443e-25	6.62911e-23	up
AT5G43630	12.68	6.33797	1.00046	1.21278e-06	9.0706e-06	up
AT2G19970	8.69139	0.832353	3.38432	1.02088e-11	1.75594e-10	up
AT5G47390	8.83345	3.11768	1.50251	1.38879e-08	1.4575e-07	up
AT3G22970	15.2169	6.22182	1.29026	6.69077e-06	4.24499e-05	up
AT3G23080	7.92428	2.8673	1.46659	3.2592e-10	4.50018e-09	up
AT1G58807	9.66774	4.6158	1.0666	2.84665e-05	0.000155533	up
AT3G01760	1.42411	0.176759	3.0102	4.1328e-05	0.000217455	up
AT2G34500	18.5091	5.61786	1.72014	2.83737e-07	2.37468e-06	up
AT1G74100	401.957	186.446	1.10828	5.19511e-06	3.38881e-05	up
AT2G32830	2.02933	1.00571	1.0128	0.00328654	0.0106339	up
AT5G57540	2.74296	1.13259	1.2761	0.0129497	0.0346507	up
AT3G03310	21.9728	5.53259	1.98969	2.38195e-30	2.7069e-28	up
AT5G52320	2.59252	1.15134	1.17104	0.00017511	0.000795336	up
AT2G30990	10.5161	4.33616	1.27812	5.41352e-12	9.69874e-11	up
AT1G44010	1.17137	0.126676	3.20898	0.000401586	0.00165805	up
AT1G59810	0.300117	0.0208637	3.84646	0.0146745	0.038482	up
AT5G20050	43.4321	12.1365	1.83941	6.62914e-25	4.56034e-23	up
AT5G64130	402.012	189.076	1.08827	2.53817e-15	6.85809e-14	up
AT4G33030	103.23	27.7023	1.89779	1.24732e-23	7.83647e-22	up
AT1G74920	99.9347	49.1538	1.02368	1.39044e-10	2.04794e-09	up
AT4G02170	3.28765	0.980085	1.74608	0.000191667	0.000862632	up
AT1G06137	55.0224	0.548896	6.64734	3.41294e-38	5.9941e-36	up
AT1G31580	414.424	89.5833	2.20981	0.00092961	0.00349063	up
AT3G21150	5.94453	0.887441	2.74384	9.12477e-18	3.27461e-16	up
AT5G45280	156.063	28.7644	2.43977	8.89292e-19	3.5607e-17	up
AT1G24580	11.4459	2.25558	2.34326	2.08203e-08	2.12073e-07	up
AT2G04400	148.748	66.1323	1.16944	1.53533e-07	1.35183e-06	up
AT5G58220	48.9252	21.3769	1.19452	1.59252e-10	2.32491e-09	up
AT1G17147	3.31687	1.05799	1.6485	0.000202845	0.00090673	up
AT4G37010	3.65561	1.41179	1.37258	0.00097853	0.00365067	up
AT1G76150	47.5403	20.3765	1.22224	7.70577e-13	1.52166e-11	up
AT1G16720	21.4493	4.68359	2.19524	1.0786e-28	1.05954e-26	up
AT1G65730	13.2152	4.01216	1.71975	7.51692e-16	2.15142e-14	up
AT3G17380	3.91132	1.00133	1.96574	3.38242e-06	2.30157e-05	up
AT3G61890	1.78212	0.7116	1.32446	0.00593259	0.0177076	up
AT1G62420	2.05184	0.503352	2.02727	3.83471e-05	0.000202968	up
AT1G15980	16.1473	4.57235	1.82028	4.66686e-16	1.36262e-14	up
AT3G55310	2.56935	0.816642	1.65362	0.000109202	0.000519812	up
AT4G11480	0.764659	0.116014	2.72051	0.00359278	0.0114774	up
AT2G25510	638.047	101.939	2.64596	0.000133485	0.000622277	up
AT1G52870	12.5678	5.40997	1.21604	3.04748e-06	2.09705e-05	up
AT3G46230	89.6752	5.03995	4.15323	4.75121e-44	1.34326e-41	up
AT2G32200	18.7899	4.16478	2.17364	1.30287e-09	1.63356e-08	up
AT1G03090	8.89203	2.97429	1.57997	1.47751e-11	2.47852e-10	up
AT5G61890	29.127	5.47756	2.41075	1.87902e-25	1.35284e-23	up
AT5G63130	12.4405	4.24009	1.55288	1.23532e-06	9.22038e-06	up
AT5G58910	0.618066	0.157405	1.97328	0.00891176	0.0251738	up
AT5G56510	0.241818	0.0287523	3.07217	0.0074592	0.02157	up
AT4G22710	53.1498	18.2081	1.54548	4.24536e-08	4.08892e-07	up
AT1G78490	24.3728	8.3679	1.54233	2.0604e-14	4.96015e-13	up
AT2G47180	20.7922	1.74466	3.57502	2.7645e-27	2.41847e-25	up
AT3G05770	2.47649	0.613322	2.01358	1.45292e-05	8.47372e-05	up
AT5G55150	118.428	9.03596	3.71219	2.9464e-26	2.30765e-24	up
AT2G37130	172.195	37.9589	2.18153	1.68423e-14	4.09514e-13	up
AT3G28540	3.88999	0.52258	2.89604	2.15872e-09	2.60519e-08	up
AT5G14700	22.2643	5.04191	2.14269	1.23927e-29	1.31187e-27	up
AT1G56060	92.8358	4.71394	4.29968	7.86167e-63	7.00989e-60	up
AT4G04040	23.6866	2.27898	3.37761	3.74355e-49	1.57794e-46	up
AT1G14870	352.283	80.3021	2.13323	3.14525e-17	1.04715e-15	up
AT1G66160	16.3986	7.43445	1.14127	3.67567e-09	4.24579e-08	up
AT2G39420	31.0567	5.78331	2.42494	4.16293e-19	1.7203e-17	up
AT1G04350	12.743	2.84864	2.16136	5.53871e-15	1.44112e-13	up
AT3G19580	21.5503	3.16402	2.76788	2.09454e-16	6.33085e-15	up
AT1G29910	1674.11	362.656	2.20672	2.72207e-26	2.16115e-24	up
AT1G13340	32.0257	2.36287	3.76062	5.51376e-33	7.38876e-31	up
AT3G47780	17.5778	6.51536	1.43184	9.46979e-11	1.42372e-09	up
AT4G37220	1.09753	0.173746	2.65921	0.00149209	0.00529566	up
AT1G10700	40.7743	12.3138	1.72739	1.58198e-11	2.64229e-10	up
AT1G60130	1.27558	0.312541	2.02903	6.59875e-05	0.00033098	up
AT1G51920	31.0799	1.11567	4.8	5.22232e-20	2.35543e-18	up
AT5G19230	107.173	18.0601	2.56906	5.81397e-18	2.1226e-16	up
AT4G38470	22.9696	7.07883	1.69814	2.64741e-13	5.4799e-12	up
AT3G48310	16.743	3.75718	2.15584	2.12864e-21	1.10895e-19	up
AT5G48570	4.15805	0.776754	2.42038	5.11143e-14	1.17675e-12	up
AT4G27740	16.3588	4.48372	1.86729	6.07082e-11	9.38891e-10	up
AT5G11260	21.5644	7.74541	1.47724	3.53098e-09	4.09499e-08	up
AT2G29720	17.6999	6.40672	1.46609	1.29898e-11	2.19973e-10	up
AT2G37750	65.3629	18.3242	1.83472	0.00618849	0.0183641	up
AT2G05100	907.548	42.3146	4.42275	3.36773e-62	2.78836e-59	up
AT5G60630	5.80155	2.11458	1.45607	1.36461e-05	8.01917e-05	up
AT2G35980	108.816	5.7618	4.23923	7.26917e-10	9.50486e-09	up
AT5G55050	21.5372	8.60767	1.32314	2.26156e-05	0.000126124	up
AT2G02180	49.6642	20.0178	1.31093	6.01638e-12	1.06879e-10	up
AT1G13480	83.3062	3.00632	4.79235	1.9133e-45	5.99405e-43	up
AT1G62840	4.61869	0.999013	2.20891	4.55293e-09	5.17405e-08	up
AT5G11920	4.45105	1.51593	1.55394	0.000125746	0.000589461	up
AT3G16770	640.973	212.803	1.59075	4.94026e-18	1.81794e-16	up
AT3G22600	85.1305	39.6084	1.10387	0.000104601	0.000500757	up
AT1G67060	23.569	11.7128	1.00881	8.55765e-07	6.56275e-06	up
AT1G18830	0.425523	0.03276	3.69923	5.19821e-06	3.38988e-05	up
AT1G18835	4.09435	1.45557	1.49205	0.0180913	0.0460485	up
AT3G15450	45.2766	6.48478	2.80364	2.92133e-13	6.01467e-12	up
AT1G51680	190.726	67.7862	1.49244	1.00407e-07	9.11056e-07	up
AT4G12500	3073.26	126.384	4.60388	2.57225e-46	8.51894e-44	up
AT1G56540	0.66732	0.328713	1.02155	0.0131962	0.0352289	up
AT2G31345	12.4185	0.131124	6.56541	1.15201e-25	8.50539e-24	up
AT5G57630	4.05687	1.93633	1.06704	5.30504e-05	0.000271494	up
AT4G24026	83.0314	17.9232	2.21183	7.52384e-19	3.03348e-17	up
AT1G14290	65.3486	13.4803	2.27731	4.74756e-42	1.11175e-39	up
AT1G14740	36.5083	16.9185	1.10963	2.90978e-12	5.39228e-11	up
AT1G44090	0.37953	0.0001	11.89	8.90702e-05	0.000433897	up
AT5G21090	237.286	113.419	1.06496	7.39614e-10	9.65998e-09	up
AT3G19860	23.457	8.79941	1.41454	1.69872e-11	2.82709e-10	up
AT2G32660	6.88538	0.650002	3.40502	2.88277e-21	1.48185e-19	up
AT4G39830	14.195	1.94289	2.8691	2.86635e-20	1.32901e-18	up
AT4G30380	1.50644	0.090493	4.0572	0.000614319	0.00242001	up
AT1G73965	5.87132	1.37047	2.09901	2.23131e-05	0.000124587	up
AT1G70700	58.5497	6.7527	3.11613	1.42065e-42	3.43072e-40	up
AT4G20000	19.6844	4.18143	2.23499	6.04739e-20	2.7065e-18	up
AT4G00970	2.77691	0.429205	2.69374	2.39261e-12	4.4877e-11	up
AT2G44290	85.9579	12.3368	2.80066	9.33834e-43	2.34236e-40	up
AT2G37540	12.7629	3.76421	1.76154	1.20448e-11	2.04718e-10	up
AT2G29310	15.8849	6.78778	1.22665	7.0997e-06	4.48114e-05	up
AT1G16670	10.7863	3.89858	1.46818	2.17206e-10	3.07604e-09	up
AT5G39050	69.0652	33.8165	1.03023	7.78363e-06	4.85597e-05	up
AT2G02220	27.8968	12.4944	1.15882	2.38229e-11	3.89482e-10	up
AT5G16010	104.851	34.8856	1.58763	5.25216e-21	2.61851e-19	up
AT4G38825	11.046	4.55917	1.27669	4.28931e-06	2.85417e-05	up
AT2G05940	32.2135	14.206	1.18117	1.65732e-12	3.15448e-11	up
AT3G20500	33.5034	15.582	1.10443	3.72857e-13	7.62254e-12	up
AT2G43820	66.1458	25.7198	1.36277	3.02977e-07	2.52161e-06	up
AT5G39000	0.870929	0.199682	2.12485	6.38548e-05	0.000321116	up
AT1G12900	245.948	81.1798	1.59916	3.76659e-10	5.15614e-09	up
AT5G05600	92.3179	17.7104	2.38202	2.00521e-16	6.06878e-15	up
AT1G80460	93.9071	34.139	1.45981	6.02294e-10	7.96974e-09	up
AT1G23150	25.0747	9.17968	1.44971	5.34938e-06	3.4816e-05	up
AT3G50270	7.27193	3.53677	1.03991	0.000220036	0.000975354	up
AT3G13433	2.57464	0.186335	3.7884	2.98527e-05	0.000162383	up
AT3G13432	14.5206	1.06745	3.76586	1.7788e-17	6.16411e-16	up
AT3G13437	5.12913	2.53482	1.01683	0.00506226	0.0154398	up
AT5G02120	58.878	22.6112	1.38069	2.38076e-11	3.89482e-10	up
AT2G30730	1.3093	0.0261597	5.64531	2.14692e-07	1.83322e-06	up
AT2G34420	2107.84	321.392	2.71336	4.88943e-24	3.18404e-22	up
AT2G34390	52.2395	5.91244	3.14332	1.78284e-18	6.90008e-17	up
AT3G47480	24.0981	5.56132	2.11542	4.78121e-13	9.67214e-12	up
AT3G57190	9.01681	4.29313	1.07059	7.16239e-06	4.51825e-05	up
AT3G16910	29.8103	14.2418	1.06568	1.21291e-06	9.0706e-06	up
AT3G55980	108.919	27.0651	2.00875	1.72625e-28	1.6537e-26	up
AT1G72540	6.60113	0.870992	2.92198	2.23307e-17	7.5686e-16	up
AT5G24430	18.8442	9.16898	1.03929	1.68475e-09	2.06218e-08	up
AT4G23260	37.5293	9.33332	2.00755	4.42664e-23	2.68646e-21	up
AT4G16820	13.3745	0.266819	5.64748	1.37725e-62	1.18255e-59	up
AT4G22980	5.05139	2.29662	1.13717	1.17451e-06	8.81186e-06	up
AT4G08770	635.344	73.2433	3.11677	1.03253e-23	6.50465e-22	up
AT1G44350	31.8017	3.7845	3.07093	2.49526e-36	3.98949e-34	up
AT5G48485	209.922	74.0717	1.50286	1.37876e-10	2.03462e-09	up
AT1G03600	208.227	84.5024	1.30109	3.5047e-13	7.19022e-12	up
AT4G28850	3.18479	0.760765	2.06567	1.57976e-05	9.14219e-05	up
AT3G51660	55.8242	6.57033	3.08685	3.66704e-41	8.17433e-39	up
AT3G01360	22.6413	10.548	1.10199	0.000310164	0.00131982	up
AT1G30370	23.1739	0.635208	5.18913	4.43226e-65	4.46752e-62	up
AT4G04330	5.56882	2.33739	1.25247	6.01592e-05	0.000304447	up
AT3G09950	1.92898	0.624232	1.62769	0.0170729	0.0438463	up
AT5G14120	71.6949	29.0805	1.30182	1.98977e-10	2.84746e-09	up
AT2G28120	19.5979	5.53404	1.82429	3.35155e-16	9.91059e-15	up
AT2G41231	12.1981	2.10704	2.53336	5.54408e-06	3.58617e-05	up
AT3G26650	607.205	142.281	2.09344	1.18019e-28	1.1496e-26	up
AT3G02040	141.205	18.263	2.9508	9.39894e-19	3.75035e-17	up
AT1G17060	5.57569	2.34065	1.25224	6.45544e-08	6.03654e-07	up
AT2G36020	8.69815	0.0001	16.4084	3.01439e-19	1.26829e-17	up
AT1G77120	2367.77	308.205	2.94157	2.21276e-35	3.39725e-33	up
AT2G44460	3.82918	0.0994193	5.26736	6.60214e-21	3.26348e-19	up
AT1G12250	12.5042	4.2641	1.5521	2.84017e-09	3.35082e-08	up
AT1G26410	29.9603	3.44945	3.11862	9.35005e-20	4.12095e-18	up
AT1G63530	12.5918	3.61025	1.80232	2.70526e-13	5.5847e-12	up
AT4G08230	58.8595	23.9367	1.29805	2.50836e-08	2.5152e-07	up
AT1G64160	20.4711	6.80808	1.58827	2.21075e-05	0.000123617	up
AT2G22970	14.3253	5.30663	1.4327	3.28863e-07	2.7137e-06	up
AT3G61440	584.579	168.192	1.79729	2.05954e-15	5.65045e-14	up
AT5G38710	3.86954	0.633573	2.61058	1.10758e-07	9.98333e-07	up
AT3G17510	13.8156	2.06685	2.74079	5.20634e-26	3.98345e-24	up
AT5G19850	20.4414	7.8835	1.37459	1.34378e-13	2.88988e-12	up
AT5G19855	55.9416	23.8303	1.23113	9.08711e-11	1.37063e-09	up
AT1G66280	49.4586	9.27986	2.41405	1.34698e-13	2.89146e-12	up
AT3G15340	2.12798	0.437465	2.28224	2.25595e-09	2.71404e-08	up
AT2G15080	2.0649	0.541035	1.93228	4.05863e-07	3.28531e-06	up
AT5G47730	20.8217	9.61263	1.11508	5.46486e-06	3.54399e-05	up
AT3G26310	1.08762	0.499396	1.12292	0.0188427	0.0476992	up
AT2G26440	72.5968	22.42	1.69512	1.78571e-13	3.76346e-12	up
AT1G80160	5.50414	1.72985	1.66987	0.00169995	0.00595287	up
AT4G14690	103.813	4.61607	4.49117	9.73754e-66	1.07592e-62	up
AT3G06300	70.4127	22.8841	1.62149	1.25322e-15	3.5038e-14	up
AT4G21120	28.6331	5.71673	2.32442	9.74299e-38	1.68561e-35	up
AT5G58070	483.942	99.6504	2.27989	3.5962e-56	2.25326e-53	up
AT2G30500	47.4197	11.4722	2.04734	6.09198e-34	8.50785e-32	up
AT2G34210	0.648371	0.187395	1.79074	0.000216848	0.000962325	up
AT3G48580	6.04416	1.8486	1.70911	1.01207e-09	1.28846e-08	up
AT1G02450	1.89013	0.333091	2.5045	0.000126639	0.000593224	up
AT5G48850	16.8646	1.11442	3.91964	1.67293e-26	1.35607e-24	up
AT1G09560	883.856	128.165	2.78581	1.08736e-19	4.7743e-18	up
AT5G58330	126.324	41.6013	1.60243	9.02319e-22	4.8761e-20	up
AT1G24340	8.29708	2.79817	1.56812	3.26582e-11	5.26505e-10	up
AT5G18470	20.8505	10.3557	1.00966	4.4188e-08	4.24714e-07	up
AT3G26440	5.35245	2.19145	1.28832	3.63371e-05	0.000193789	up
AT5G43440	9.84788	3.5563	1.46944	5.39272e-08	5.09452e-07	up
AT1G62300	42.9582	16.2066	1.40635	7.37055e-13	1.45795e-11	up
AT1G13080	11.9802	0.409424	4.87092	1.23726e-55	7.35475e-53	up
AT1G77370	157.437	64.6078	1.285	4.2506e-11	6.71265e-10	up
AT1G71030	6.3938	0.654213	3.28884	2.14359e-15	5.85334e-14	up
AT1G67600	18.669	6.84795	1.4469	3.97912e-11	6.30972e-10	up
AT2G02710	8.80089	2.87728	1.61295	3.60672e-12	6.59941e-11	up
AT5G38900	61.2384	14.7743	2.05135	3.11455e-10	4.3133e-09	up
AT1G51840	3.64482	1.38363	1.39739	0.000710806	0.00275747	up
AT2G17780	3.23581	1.02098	1.66417	1.51013e-06	1.10614e-05	up
AT1G04645	0.943016	0.0001	13.2031	1.89403e-05	0.000107568	up
AT3G12040	8.1483	3.96605	1.0388	3.65202e-06	2.47052e-05	up
AT2G42060	17.7205	5.94025	1.57682	3.34546e-05	0.000179949	up
AT2G15780	7.60214	2.56874	1.56534	0.00384415	0.0121614	up
AT3G62380	0.569321	0.0001	12.475	6.89087e-07	5.3752e-06	up
AT3G22210	11.8168	3.66013	1.69087	7.24668e-05	0.000359512	up
AT5G01490	6.58007	0.440073	3.90229	3.8311e-16	1.12568e-14	up
AT5G06640	10.6541	3.15778	1.75443	0.018912	0.0478486	up
AT3G45960	4.91141	1.02303	2.26329	8.33366e-10	1.08114e-08	up
AT1G54020	1.33482	0.252327	2.40327	0.00027724	0.0011951	up
AT1G70250	4.29751	1.95696	1.13489	0.00016849	0.000768312	up
AT1G78000	38.2927	15.8047	1.27672	0.000155849	0.00071517	up
AT2G24550	13.8973	4.12092	1.75377	3.53174e-06	2.39615e-05	up
AT3G13050	10.0973	3.84815	1.39173	5.19886e-11	8.1326e-10	up
AT1G04980	45.167	18.3282	1.3012	9.48154e-14	2.08945e-12	up
AT2G39780	88.611	29.1433	1.60432	9.70511e-18	3.47749e-16	up
AT3G45140	263.05	8.71636	4.91547	3.68878e-53	1.81951e-50	up
AT5G67580	11.1746	5.51985	1.01753	0.000557256	0.00222279	up
AT2G35660	6.32159	2.16629	1.54506	3.00655e-06	2.07196e-05	up
AT2G04650	4.59414	1.40161	1.71271	5.90306e-12	1.05027e-10	up
AT5G42930	2.09631	0.428864	2.28926	8.20695e-06	5.09538e-05	up
AT3G54500	17.5195	0.708813	4.62741	4.11001e-59	2.97758e-56	up
AT2G43535	130.533	35.052	1.89685	1.15473e-13	2.50422e-12	up
AT2G43530	31.974	2.93281	3.44654	4.17157e-22	2.29169e-20	up
AT1G09240	17.08	4.40733	1.95433	5.77841e-09	6.4219e-08	up
AT1G65190	2.22447	1.02065	1.12397	0.00310152	0.0101086	up
AT4G05150	314.036	58.6826	2.41993	6.81137e-24	4.32624e-22	up
AT4G34320	0.758464	0.0395443	4.26154	9.18667e-07	7.0196e-06	up
AT3G21230	42.1647	4.4331	3.24965	7.56366e-26	5.71167e-24	up
AT3G16030	3.62782	1.23563	1.55385	5.89057e-08	5.5361e-07	up
AT4G01700	436.329	39.303	3.4727	3.25109e-90	8.37444e-87	up
AT3G26180	5.58822	0.717678	2.96098	1.64419e-11	2.74224e-10	up
AT2G27430	2.31586	0.811776	1.5124	6.98719e-05	0.000347904	up
AT3G51810	6.93392	0.0001	16.0814	5.9054e-17	1.91744e-15	up
AT2G27389	47.027	9.77331	2.26657	3.04876e-10	4.23738e-09	up
AT1G67100	38.5133	7.12278	2.43484	8.85935e-30	9.46481e-28	up
AT1G53090	3.17338	1.17107	1.43819	1.46597e-08	1.53503e-07	up
AT4G21390	15.5129	7.25183	1.09705	2.81781e-09	3.32614e-08	up
AT3G10740	6.22435	1.546	2.00939	4.07873e-12	7.41045e-11	up
AT5G03210	11.3356	1.81677	2.64142	9.25582e-10	1.18617e-08	up
AT4G37530	50.4673	16.9813	1.5714	6.58074e-10	8.65841e-09	up
AT1G15040	7.3791	0.488364	3.91742	4.14917e-06	2.77205e-05	up
AT3G61280	1.35576	0.433381	1.64539	0.000577869	0.00229632	up
AT1G19610	59.9762	2.49785	4.58563	1.86264e-55	1.07954e-52	up
AT5G67030	16.1311	4.06607	1.98814	1.15974e-16	3.62837e-15	up
AT2G24850	25.5949	0.824399	4.95637	1.53225e-43	4.13047e-41	up
AT1G05300	52.9926	12.831	2.04616	7.47707e-32	9.26849e-30	up
AT1G01680	5.18839	0.697858	2.89428	9.4819e-09	1.01768e-07	up
AT1G13550	1.91502	0.268096	2.83654	1.79233e-07	1.55507e-06	up
AT5G24210	42.6966	7.39548	2.5294	2.45511e-14	5.86168e-13	up
AT1G55230	1.39407	0.224122	2.63695	0.000420498	0.00172477	up
AT2G26560	92.5063	16.9112	2.45157	2.6302e-12	4.89767e-11	up
AT1G09480	6.19801	2.24744	1.46352	5.61232e-08	5.29334e-07	up
AT1G76930	6790.23	421.504	4.00984	2.19625e-38	3.91659e-36	up
AT4G25070	1.55838	0.778242	1.00176	0.0191117	0.0482642	up
AT5G53110	27.2219	6.64238	2.03499	1.49049e-17	5.21178e-16	up
AT2G44390	1.64701	0.243712	2.7566	0.00229129	0.00774443	up
AT3G13700	2.02087	0.703907	1.52152	0.0110852	0.0304398	up
AT4G20830	752.349	178.045	2.07916	4.70273e-20	2.13353e-18	up
AT1G68765	28.4931	1.6933	4.07271	2.6377e-29	2.7299e-27	up
AT1G56240	8.63047	0.457422	4.23784	2.23652e-30	2.55415e-28	up
AT2G47150	1.22529	0.34318	1.83608	0.00878859	0.0248895	up
AT4G22470	1680.93	213.52	2.97682	2.82379e-26	2.22667e-24	up
AT3G04720	1851.26	321.336	2.52635	8.47574e-21	4.14542e-19	up
AT1G16730	8.4041	2.42879	1.79086	3.57522e-08	3.4884e-07	up
AT1G65870	7.11542	0.256846	4.79197	1.26282e-17	4.46962e-16	up
AT5G16110	94.8284	47.2584	1.00475	1.3064e-08	1.3754e-07	up
AT3G16175	1.45594	0.207797	2.80871	0.000153364	0.000704744	up
AT4G35480	17.2891	7.25579	1.25266	0.000544312	0.00217528	up
AT4G15530	36.2605	10.4116	1.80021	4.98707e-09	5.61512e-08	up
AT1G25275	398.05	96.0087	2.05171	3.24472e-20	1.49548e-18	up
AT5G47220	68.3586	9.9185	2.78493	1.93807e-56	1.24807e-53	up
AT3G23240	12.6997	2.16496	2.55238	5.14768e-18	1.88827e-16	up
AT3G23245	1.12263	0.14463	2.95645	0.0125497	0.0337673	up
AT5G46040	0.394625	0.0876647	2.17042	0.013269	0.0353704	up
AT2G27190	74.0796	18.2971	2.01746	8.813e-28	8.07556e-26	up
AT3G15070	8.29652	3.54281	1.22761	3.99055e-07	3.23698e-06	up
AT5G65140	6.23556	2.50537	1.3155	2.44308e-08	2.45505e-07	up
AT5G62490	1.25198	0.0758607	4.04472	3.38392e-05	0.00018168	up
AT1G79040	1538.69	639.793	1.26603	1.01822e-15	2.87413e-14	up
AT5G38210	5.82308	2.59664	1.16513	1.22208e-05	7.28315e-05	up
AT5G22690	5.24051	2.33901	1.16381	2.65262e-08	2.6484e-07	up
AT5G22520	5.98014	0.0912343	6.03446	1.02218e-16	3.21972e-15	up
AT1G19000	47.6425	22.3131	1.09436	1.73697e-08	1.79688e-07	up
AT1G09070	395.611	186.163	1.08752	9.62018e-12	1.65941e-10	up
AT1G58300	1.39473	0.148758	3.22895	6.52457e-06	4.14863e-05	up
AT5G44790	35.2916	15.8071	1.15875	2.44169e-07	2.06817e-06	up
AT1G44160	1.2746	0.503388	1.34031	0.00179987	0.00626146	up
AT2G29110	0.616692	0.0249387	4.62809	4.55226e-07	3.64794e-06	up
AT3G19910	34.8	16.1172	1.11048	1.14979e-12	2.22337e-11	up
AT1G69890	25.2126	10.9263	1.20635	4.80435e-11	7.52563e-10	up
AT1G73540	11.4595	1.72877	2.72872	1.14599e-28	1.12099e-26	up
AT4G32650	17.4796	4.02664	2.11803	1.64701e-26	1.33974e-24	up
AT2G18660	13.7893	1.40074	3.29929	2.0211e-13	4.24029e-12	up
AT4G07820	6.98839	1.75656	1.9922	1.40539e-05	8.23174e-05	up
AT4G01250	63.1789	20.5712	1.61882	4.56451e-16	1.33442e-14	up
AT5G47850	4.68929	0.402227	3.54329	7.10358e-29	7.06791e-27	up
AT2G43910	210.625	70.6496	1.57592	8.66486e-18	3.12406e-16	up
AT5G09876	1.89104	0.101018	4.22649	7.53969e-05	0.000372454	up
AT1G07000	35.4076	10.0816	1.81234	3.43006e-12	6.29106e-11	up
AT1G18730	15.7795	6.19972	1.34777	3.08973e-05	0.000167397	up
AT1G21010	16.757	7.19165	1.22037	1.78055e-07	1.54601e-06	up
AT1G02610	1.09862	0.177882	2.62669	0.00443966	0.0137948	up
AT1G15740	8.92912	3.16186	1.49775	4.03553e-08	3.90955e-07	up
AT3G16450	203.246	67.7041	1.58591	1.88744e-10	2.71274e-09	up
AT3G49160	1.74787	0.43428	2.0089	6.62582e-06	4.20724e-05	up
AT4G25200	57.196	9.38144	2.60803	3.26508e-19	1.36386e-17	up
AT3G26210	20.8698	7.53095	1.47051	1.12952e-13	2.45414e-12	up
AT3G47470	914.37	147.015	2.63682	2.92672e-41	6.65197e-39	up
AT3G14680	59.7864	20.7988	1.52332	9.70751e-07	7.38109e-06	up
AT3G56040	26.2099	7.30554	1.84305	3.743e-15	9.89442e-14	up
AT3G13500	1.1354	0.122316	3.21452	0.0141249	0.0372787	up
AT2G39705	8.89506	3.78186	1.23391	5.58012e-06	3.60546e-05	up
AT1G53160	4.90683	1.40057	1.80878	8.02346e-06	4.99082e-05	up
AT2G26390	4.02398	0.413619	3.28225	7.08113e-15	1.81394e-13	up
AT3G19660	24.2059	8.35356	1.5349	9.06197e-05	0.000440704	up
AT3G16860	19.344	7.3839	1.38943	1.19118e-07	1.06911e-06	up
AT1G32940	33.2158	8.3699	1.98859	6.19332e-14	1.40489e-12	up
AT5G57510	58.9309	1.50173	5.29432	5.4603e-10	7.27088e-09	up
AT2G40520	12.8669	3.13146	2.03876	7.37806e-17	2.35925e-15	up
AT3G05640	3.6064	1.36799	1.3985	0.00015287	0.000702754	up
AT2G32130	2.39216	0.138153	4.11397	3.18806e-08	3.13971e-07	up
AT1G49032	22.0716	10.6832	1.04685	3.06893e-05	0.000166348	up
AT1G49030	8.63198	0.808122	3.41705	3.67803e-11	5.86436e-10	up
AT2G37040	369.923	97.7599	1.91991	1.17326e-19	5.11273e-18	up
AT5G54190	3.43294	0.806295	2.09006	1.40185e-05	8.21308e-05	up
AT2G42885	1.79244	0.483938	1.88903	0.0116688	0.0317994	up
AT2G29320	14.386	4.17636	1.78435	3.03512e-14	7.18726e-13	up
AT5G49730	0.588367	0.255327	1.20437	0.0085004	0.0241768	up
AT5G46500	0.75869	0.151336	2.32576	0.00858356	0.0243834	up
AT1G22370	1.18975	0.465002	1.35534	0.0108846	0.0299617	up
AT1G17190	6.46922	2.61281	1.30799	3.89272e-06	2.61655e-05	up
AT5G18850	11.8149	5.60074	1.07692	0.00204899	0.00702376	up
AT1G29860	2.17601	0.545806	1.99522	0.00340716	0.010969	up
AT1G27290	22.688	6.45483	1.81348	6.86222e-14	1.54154e-12	up
AT4G25810	234.525	89.433	1.39087	3.25186e-10	4.49272e-09	up
AT3G17609	34.1833	7.57508	2.17396	1.10426e-14	2.75269e-13	up
AT4G34400	0.646457	0.208968	1.62927	0.00530752	0.01608	up
AT1G47370	0.41504	0.0112217	5.20889	0.00133707	0.00481697	up
AT2G23000	1.9672	0.896458	1.13383	0.00406314	0.0127671	up
AT1G52220	91.2464	38.143	1.25835	9.49054e-14	2.08945e-12	up
AT1G17830	31.4703	11.2739	1.48101	5.63743e-14	1.28506e-12	up
AT1G54100	174.274	82.4671	1.07947	1.64456e-07	1.43871e-06	up
AT3G10150	0.40694	0.093835	2.11662	0.0139055	0.0367877	up
AT1G61470	2.63987	0.508132	2.37719	8.43085e-05	0.000412608	up
AT1G78290	5.67477	2.18268	1.37846	9.76254e-07	7.41806e-06	up
AT1G17380	16.8435	1.73474	3.2794	3.21279e-37	5.43665e-35	up
AT1G75450	3.90065	1.27274	1.61577	1.85911e-10	2.67701e-09	up
AT1G73110	8.23436	3.34587	1.29927	6.16444e-07	4.83622e-06	up
AT5G10040	112.75	3.86803	4.86538	3.30529e-41	7.43947e-39	up
AT1G42540	9.60343	4.52519	1.08557	1.35889e-06	1.00585e-05	up
AT3G03790	10.5541	4.65773	1.1801	5.79221e-08	5.45192e-07	up
AT3G59300	13.1243	5.14297	1.35156	3.46782e-15	9.18793e-14	up
AT4G23290	13.7292	3.09803	2.14782	1.24777e-31	1.50662e-29	up
AT2G41490	15.1112	7.43304	1.02359	1.33364e-06	9.89367e-06	up
AT1G69490	3.22927	0.666669	2.27617	4.93509e-10	6.62553e-09	up
AT5G39390	1.14656	0.0288077	5.31471	7.01863e-09	7.70056e-08	up
AT2G36210	5.24282	1.14793	2.19131	4.08148e-07	3.30034e-06	up
AT3G56930	5.04958	1.94236	1.37835	3.54561e-08	3.46242e-07	up
AT3G54260	24.0035	9.95263	1.27009	3.55356e-08	3.46872e-07	up
AT4G31950	3.54755	0.0389793	6.50797	4.44004e-20	2.02227e-18	up
AT5G54780	3.46264	1.22242	1.50213	2.34542e-07	1.99255e-06	up
AT5G44400	13.5176	5.92491	1.18997	8.27346e-06	5.13393e-05	up
AT5G16880	37.7413	15.7002	1.26537	2.70458e-11	4.39385e-10	up
AT5G48530	21.5007	6.51661	1.72219	2.71415e-09	3.21901e-08	up
AT5G18670	14.6942	3.03367	2.27611	4.76549e-27	4.07669e-25	up
AT1G73870	1.53089	0.362478	2.0784	0.00407026	0.0127808	up
AT1G30135	18.8582	0.293182	6.00725	1.21808e-09	1.53388e-08	up
AT1G36622	124.445	12.1002	3.3624	3.46008e-26	2.68278e-24	up
AT1G33050	16.8646	5.52192	1.61075	1.28296e-09	1.61033e-08	up
AT1G33055	54.8104	10.4793	2.38691	2.15874e-33	2.9613e-31	up
AT1G26690	36.7435	14.7581	1.31598	3.17533e-15	8.49063e-14	up
AT1G66130	9.99521	3.48363	1.52065	8.68947e-12	1.50897e-10	up
AT1G60730	175.143	70.2081	1.31882	3.40057e-07	2.79657e-06	up
AT1G13310	2.97927	0.0341073	6.44873	1.89387e-18	7.31759e-17	up
AT3G50950	24.5638	9.4674	1.37549	7.8988e-12	1.38098e-10	up
AT5G28510	1.7719	0.147149	3.58995	8.49837e-11	1.2877e-09	up
AT4G38420	43.7312	7.89516	2.46962	6.82995e-19	2.76816e-17	up
AT5G42825	29.2389	14.6041	1.00152	0.000100038	0.000481159	up
AT1G53430	23.2575	7.68859	1.5969	3.03322e-18	1.14901e-16	up
AT3G62760	3.18107	1.39776	1.1864	0.00253927	0.0084641	up
AT5G36790	21.3264	8.93414	1.25524	1.03217e-11	1.77382e-10	up
AT5G24150	1.18796	0.464374	1.35513	0.00882564	0.0249762	up
AT4G16520	88.1471	19.5851	2.17016	1.09871e-15	3.08745e-14	up
AT4G27710	18.74	3.66392	2.35466	3.11416e-25	2.21459e-23	up
AT5G46110	187.698	47.0424	1.99638	1.99089e-19	8.48434e-18	up
AT4G13040	9.37152	4.63553	1.01555	0.000263379	0.00114343	up
AT3G52850	68.5006	31.6488	1.11397	1.1071e-11	1.89416e-10	up
AT3G02360	394.172	186.076	1.08293	3.01815e-08	2.98761e-07	up
AT2G38490	1.15037	0.5515	1.06067	0.0147064	0.0385459	up
AT2G36780	1.25407	0.434668	1.52863	0.00255411	0.00851112	up
AT3G44300	159.153	40.2309	1.98404	0.00618323	0.0183541	up
AT1G68390	9.13136	2.05946	2.14856	1.78026e-13	3.7554e-12	up
AT2G44500	21.1757	10.1555	1.06015	2.11578e-09	2.55729e-08	up
AT1G06135	24.4352	0.103972	7.87663	3.51229e-34	4.99543e-32	up
AT1G73325	2.04172	0.0146377	7.12396	6.22133e-08	5.82744e-07	up
AT5G52050	35.3077	14.1951	1.31459	2.31889e-07	1.9728e-06	up
AT2G37430	39.4833	1.33888	4.88215	6.25512e-81	1.0358e-77	up
AT3G03180	5.68272	2.84069	1.00034	0.00240338	0.0080715	up
AT3G60540	30.5408	8.56627	1.834	4.79769e-11	7.52027e-10	up
AT2G38960	17.7801	6.76047	1.39506	2.0474e-10	2.91912e-09	up
AT1G16160	1.15054	0.105604	3.44557	5.85588e-07	4.61131e-06	up
AT3G09490	4.5379	1.62485	1.48172	1.00575e-05	6.11497e-05	up
AT4G32480	110.076	7.72877	3.83211	6.72277e-40	1.34357e-37	up
AT2G43620	2197.42	564.694	1.96027	4.43505e-14	1.03231e-12	up
AT5G16960	1.97588	0.378784	2.38305	1.06146e-05	6.4016e-05	up
AT1G61520	966.41	355.826	1.44146	4.6829e-15	1.22836e-13	up
AT1G33240	10.3114	4.55567	1.17851	7.23528e-09	7.91952e-08	up
AT3G26740	60.759	21.4647	1.50113	5.75244e-11	8.94425e-10	up
AT4G39770	1.34893	0.615158	1.13278	0.015058	0.0393563	up
AT3G26290	24.8779	8.20579	1.60015	4.24173e-15	1.11745e-13	up
AT5G02940	4.32817	1.27101	1.76778	9.78881e-09	1.04771e-07	up
AT5G40690	25.9386	2.90047	3.16074	6.68285e-29	6.67795e-27	up
AT3G51960	3.90152	1.34517	1.53625	9.00937e-06	5.54155e-05	up
AT5G46960	0.44659	0.0001	12.1247	0.000932038	0.00349805	up
AT4G12550	53.2435	5.41042	3.29879	4.014e-22	2.21563e-20	up
AT5G62200	65.6907	28.6885	1.19522	1.43054e-10	2.103e-09	up
AT5G38310	5.92659	0.41934	3.82101	1.88813e-21	9.90326e-20	up
AT1G33770	0.275237	0.045926	2.58329	0.0158598	0.041141	up
AT5G42830	51.3087	9.26369	2.46955	1.1913e-14	2.9538e-13	up
AT1G21680	28.5006	12.6276	1.17441	1.14797e-05	6.87863e-05	up
AT1G72430	293.899	146.137	1.008	2.73407e-07	2.29319e-06	up
AT1G04540	3.61314	1.40377	1.36394	1.40876e-05	8.24729e-05	up
AT4G11960	8.90262	3.97683	1.16261	2.65939e-09	3.16006e-08	up
AT1G59590	20.4994	1.60796	3.67228	1.01571e-47	3.56775e-45	up
AT1G14730	18.668	9.23803	1.01491	0.000917741	0.00345165	up
AT3G50480	208.942	40.6256	2.36264	1.47224e-33	2.04377e-31	up
AT5G60310	1.81565	0.648362	1.48562	2.61652e-05	0.000144014	up
AT4G27030	16.0525	4.38606	1.8718	1.42183e-15	3.96181e-14	up
AT5G51190	22.5774	7.07229	1.67463	1.37561e-13	2.94739e-12	up
AT1G06430	43.294	15.1674	1.51319	2.20923e-17	7.49878e-16	up
AT1G43800	1863.68	717.832	1.37644	1.89943e-10	2.72724e-09	up
AT2G32610	0.296502	0.0312677	3.2453	0.00699724	0.0204201	up
AT2G38750	15.8009	7.63317	1.04965	4.26598e-06	2.84109e-05	up
AT1G69370	7.10179	3.05602	1.21653	1.34038e-07	1.19287e-06	up
AT2G41380	71.0854	31.8131	1.15993	9.54159e-08	8.69421e-07	up
AT1G33730	0.33318	0.0167533	4.31378	0.00647308	0.0190899	up
AT1G28190	8.10729	3.18253	1.34905	5.26198e-07	4.17768e-06	up
AT1G29640	3.45146	0.816623	2.07946	4.99153e-06	3.26704e-05	up
AT2G02850	122.169	31.252	1.96686	1.85411e-19	7.93058e-18	up
AT5G28020	15.0257	5.78924	1.37599	2.35594e-08	2.37365e-07	up
AT1G21110	20.644	3.90389	2.40274	4.69106e-13	9.50637e-12	up
AT4G11230	1.47391	0.443019	1.73421	4.96348e-07	3.9556e-06	up
AT3G11020	3.46006	0.955581	1.85635	1.54686e-09	1.91666e-08	up
AT1G52800	3.00844	0.055885	5.75041	0.000387572	0.00160649	up
AT2G33100	0.386078	0.068143	2.50225	6.29865e-05	0.0003173	up
AT4G21320	34.6105	2.88404	3.58505	9.2422e-26	6.91168e-24	up
AT1G75100	2.84099	0.626553	2.18088	2.29587e-10	3.24148e-09	up
AT3G13790	266.867	31.8466	3.06691	3.19221e-32	4.04398e-30	up
AT5G66790	7.66414	2.40592	1.67153	1.4917e-09	1.85607e-08	up
AT5G24460	55.7226	22.144	1.33134	3.01521e-09	3.54112e-08	up
AT4G23210	16.3092	6.18011	1.39998	2.1698e-08	2.20142e-07	up
AT3G54150	10.9705	1.63892	2.74281	5.00196e-19	2.05969e-17	up
AT3G09600	34.4125	3.16126	3.44436	1.4768e-48	5.80283e-46	up
AT1G35720	820.785	375.808	1.12701	0.000178126	0.00080733	up
AT1G04300	12.3071	5.61046	1.1333	0.000679152	0.00264574	up
AT1G54790	0.099988	0.0001	9.96561	0.0174113	0.0445679	up
AT2G31862	0.272928	0.0001	11.4143	0.00205229	0.00703092	up
AT2G31865	23.2872	4.22767	2.4616	3.36697e-34	4.82886e-32	up
AT4G33870	2.86144	0.122372	4.5474	0.000594007	0.00235239	up
AT3G29240	54.8351	7.70039	2.83209	9.83418e-44	2.68219e-41	up
AT5G43350	504.92	102.585	2.29923	0.000358243	0.00149994	up
AT2G03310	3.0937	1.0732	1.52741	0.000160552	0.000734717	up
AT1G60140	24.9338	5.46786	2.18905	1.34637e-23	8.43593e-22	up
AT1G20160	7.40584	2.1745	1.76798	2.1687e-10	3.07316e-09	up
AT1G15580	2.51721	0.545553	2.20604	0.00134672	0.00484574	up
AT3G22120	8007.98	3089.05	1.37428	3.11224e-09	3.65137e-08	up
AT2G23320	79.8291	31.1699	1.35676	2.95253e-11	4.77325e-10	up
AT2G26130	2.45718	0.215559	3.51085	2.75993e-09	3.26612e-08	up
AT2G26135	0.273165	0.0001	11.4156	0.00326358	0.0105714	up
AT1G08050	14.2983	7.10473	1.00899	7.79625e-05	0.000383996	up
AT1G66270	122.627	39.4139	1.6375	0.00870599	0.0246888	up
AT5G35926	0.647384	0.169493	1.9334	0.00965637	0.0269845	up
AT2G25440	1.7297	0.142521	3.60127	0.0108951	0.0299871	up
AT5G01700	2.84637	1.0788	1.3997	0.000164906	0.00075375	up
AT5G64510	5.96601	1.87942	1.66648	8.17554e-09	8.8733e-08	up
AT2G32460	0.266276	0.0316857	3.07102	0.00482985	0.0148423	up
AT3G53810	13.0776	6.4965	1.00937	3.20126e-08	3.14966e-07	up
AT1G68830	11.5676	3.78648	1.61116	8.82423e-15	2.22361e-13	up
AT3G52840	6.51085	3.16883	1.0389	3.24546e-06	2.2188e-05	up
AT4G21790	121.299	57.439	1.07846	9.21487e-10	1.18288e-08	up
AT5G07460	181.819	89.0947	1.02909	0.000413319	0.00170046	up
AT1G73010	133.476	5.54104	4.59028	1.99827e-15	5.50663e-14	up
AT1G17420	18.2785	2.78069	2.71663	1.45387e-27	1.30135e-25	up
AT1G72940	41.1707	14.34	1.52157	4.84487e-13	9.78386e-12	up
AT5G11210	8.56471	0.804681	3.41191	8.58521e-25	5.87112e-23	up
AT4G20460	7.81527	1.70568	2.19595	1.16817e-16	3.64827e-15	up
AT3G48000	215.878	105.199	1.03709	5.73675e-09	6.37866e-08	up
AT1G01170	87.485	27.2461	1.68299	1.92507e-16	5.84914e-15	up
AT3G02500	2.37504	0.531927	2.15865	3.84098e-07	3.12331e-06	up
AT2G40000	47.0791	5.59411	3.07311	9.39304e-39	1.70124e-36	up
AT2G47050	0.252048	0.0001	11.2995	0.00240855	0.00808536	up
AT5G61530	34.8674	17.3734	1.005	4.66159e-09	5.28975e-08	up
AT1G26930	21.0349	7.5129	1.48534	1.82184e-11	3.01684e-10	up
AT1G09080	2.7099	0.649941	2.05986	3.56058e-07	2.91646e-06	up
AT5G17300	5.43988	0.671972	3.0171	2.95361e-20	1.36674e-18	up
AT5G48110	2.22093	0.621579	1.83715	2.91578e-05	0.000158976	up
AT4G19520	2.95515	0.801368	1.8827	4.74543e-16	1.38381e-14	up
AT5G42760	7.599	1.64758	2.20546	1.91216e-11	3.15962e-10	up
AT4G01895	4.70901	1.29707	1.86017	8.20252e-05	0.000402371	up
AT1G66920	29.4838	10.3283	1.51332	3.87177e-19	1.60859e-17	up
AT4G02970	314.753	117.45	1.42218	1.81591e-13	3.82363e-12	up
AT1G52560	3.31483	0.264539	3.64738	1.97685e-09	2.40195e-08	up
AT1G52565	2.91844	1.41987	1.03944	0.00756514	0.0218355	up
AT4G14370	4.37225	1.30052	1.74929	1.3416e-14	3.3158e-13	up
AT3G25010	1.18224	0.325248	1.86191	0.000188988	0.000852728	up
AT3G23880	2.46911	0.631654	1.96678	4.2065e-06	2.80631e-05	up
AT1G08930	131.157	60.0761	1.12643	1.07845e-12	2.09219e-11	up
AT1G15790	17.8008	7.50441	1.24613	3.76415e-08	3.65735e-07	up
AT1G18410	0.106857	0.0150267	2.83008	0.0170946	0.043873	up
AT2G23170	157.151	7.66181	4.35833	1.01472e-45	3.26862e-43	up
AT3G15290	23.05	11.0856	1.05607	9.13138e-07	6.98195e-06	up
AT1G75690	78.2316	21.5921	1.85725	3.93065e-19	1.63013e-17	up
AT4G28703	4.43742	0.815956	2.44316	9.50263e-05	0.000459244	up
AT4G31550	176.4	67.9017	1.37733	4.30175e-10	5.82181e-09	up
AT1G76180	146.293	68.931	1.08563	2.22875e-08	2.25432e-07	up
AT5G39080	14.063	3.52437	1.99646	1.11561e-10	1.6579e-09	up
AT4G38540	148.49	51.8975	1.51663	7.84658e-13	1.54815e-11	up
AT1G65490	51.7352	18.4544	1.48718	2.67994e-08	2.67107e-07	up
AT5G44390	39.0419	6.83348	2.51433	2.9333e-42	6.93906e-40	up
AT3G01840	3.96256	0.166569	4.57224	4.88516e-27	4.16371e-25	up
AT4G05160	30.3554	13.4511	1.17422	1.00429e-12	1.95651e-11	up
AT2G23770	3.99881	1.80717	1.14584	0.000626831	0.00246386	up
AT4G16680	1.65727	0.52119	1.66893	5.18095e-09	5.8221e-08	up
AT1G13570	12.8269	5.42019	1.24275	4.10101e-10	5.57618e-09	up
AT3G51840	64.0252	19.719	1.69905	1.1255e-14	2.80264e-13	up
AT3G16900	3.92596	0.357589	3.45667	2.61336e-07	2.20552e-06	up
AT1G32700	13.6965	5.53846	1.30625	8.65391e-11	1.31041e-09	up
AT5G59170	3.21473	1.55237	1.05022	0.00272514	0.00901239	up
AT5G02170	1.44128	0.273315	2.39871	0.000760781	0.00292309	up
AT4G13410	1.74739	0.732196	1.2549	0.00127064	0.00460235	up
AT4G36400	4.49424	2.08031	1.11128	6.46458e-05	0.000324672	up
AT3G48690	437.839	118.904	1.8806	1.68683e-15	4.68334e-14	up
AT1G14070	7.30349	3.03694	1.26597	2.18046e-05	0.000122071	up
AT2G24820	32.352	15.8543	1.02899	2.07214e-09	2.50854e-08	up
AT4G16890	13.4368	4.27435	1.65241	3.61033e-13	7.40038e-12	up
AT1G02305	77.6933	30.5398	1.3471	4.12834e-20	1.884e-18	up
AT3G57460	1.43231	0.555561	1.36632	0.0106471	0.0293958	up
AT5G48430	199.717	14.7158	3.76252	2.69603e-42	6.44352e-40	up
AT1G06680	907.861	334.911	1.4387	7.88048e-17	2.51643e-15	up
AT5G48380	30.157	13.9319	1.1141	2.60039e-09	3.09789e-08	up
AT4G12400	8.79137	2.94089	1.57984	3.95126e-07	3.20736e-06	up
AT1G75220	45.4096	13.7115	1.72761	3.81701e-21	1.94911e-19	up
AT2G32550	1.36569	0.506254	1.4317	0.00163924	0.00576757	up
AT2G30020	27.6275	11.7678	1.23126	1.57044e-09	1.94381e-08	up
AT2G44060	201.527	86.769	1.21572	4.04909e-11	6.41188e-10	up
AT3G27690	93.9299	7.19143	3.70723	4.27825e-40	8.8556e-38	up
AT1G47128	177.685	87.2252	1.0265	2.94603e-05	0.000160474	up
AT2G39210	133.968	23.9869	2.48156	2.81269e-29	2.89807e-27	up
AT5G01640	8.86764	3.79664	1.22383	0.00104302	0.00386327	up
AT2G13810	0.461292	0.0001	12.1715	2.16263e-06	1.53228e-05	up
AT5G40170	12.3801	4.42599	1.48395	2.4394e-09	2.92261e-08	up
AT2G35840	24.7192	10.4818	1.23774	2.62581e-11	4.27487e-10	up
AT3G08870	1.77703	0.47466	1.9045	4.07279e-06	2.72653e-05	up
AT4G34410	14.8868	0.0997573	7.2214	9.10672e-62	7.03737e-59	up
AT1G65845	490.765	70.1056	2.80743	1.07561e-51	4.98719e-49	up
AT4G02520	3677.01	771.913	2.25202	4.2573e-05	0.000223296	up
AT2G42480	0.385348	0.00921967	5.3853	5.51155e-06	3.56911e-05	up
AT1G10150	9.35446	4.08002	1.19708	3.05251e-10	4.24005e-09	up
AT4G39480	4.10282	1.23869	1.7278	1.84751e-10	2.66361e-09	up
AT1G66760	23.3401	6.39859	1.86698	2.17798e-15	5.94025e-14	up
AT4G17920	1.01059	0.039803	4.66617	1.89977e-05	0.000107867	up
AT4G11370	3.65883	1.57313	1.21774	0.000987058	0.00367834	up
AT3G11340	119.412	57.7124	1.049	4.42837e-05	0.000231275	up
AT4G27460	2.20476	0.888543	1.31111	0.00237945	0.00799809	up
AT5G42300	493.661	221.548	1.1559	1.72004e-14	4.17547e-13	up
AT1G01060	10.4234	0.525674	4.30951	5.75616e-44	1.60777e-41	up
AT3G56200	48.0567	12.018	1.99954	3.52582e-18	1.31413e-16	up
AT1G50290	5.23195	1.30426	2.00412	1.63139e-08	1.69827e-07	up
AT5G40230	6.71666	2.79864	1.26302	6.67201e-05	0.000334148	up
AT1G64850	78.4347	35.35	1.14978	2.55221e-09	3.04519e-08	up
AT3G53180	45.0442	19.8789	1.1801	3.35132e-09	3.9042e-08	up
AT3G50980	0.686991	0.0001	12.7461	8.56305e-05	0.000418459	up
AT2G30550	74.7532	23.3343	1.67968	3.6508e-09	4.22128e-08	up
AT4G15990	0.910972	0.082646	3.46239	0.00862891	0.0245002	up
AT1G13110	98.3803	45.7339	1.10511	1.46325e-06	1.07452e-05	up
AT4G23150	1.54115	0.346527	2.15297	0.000258641	0.00112413	up
AT1G02405	9.24706	3.16086	1.54868	5.34201e-06	3.47778e-05	up
AT1G48100	36.0326	9.07584	1.9892	1.91442e-17	6.59465e-16	up
AT5G17380	203.355	80.8573	1.33055	1.05548e-08	1.12398e-07	up
AT1G44130	6.37505	0.424341	3.90914	6.12718e-23	3.68952e-21	up
AT5G44050	4.19975	0.622752	2.75357	2.1032e-15	5.76341e-14	up
AT1G42990	177.102	82.4142	1.10362	1.83486e-07	1.59079e-06	up
AT1G71000	4.35227	0.255429	4.09077	1.64669e-09	2.02399e-08	up
AT2G37970	86.7144	20.2554	2.09796	1.35703e-22	7.90456e-21	up
AT2G06050	68.7473	31.5394	1.12415	0.000101839	0.000488909	up
AT5G26200	21.8644	1.95311	3.48474	2.0644e-53	1.04041e-50	up
AT1G71910	1.24112	0.47538	1.38448	0.0159028	0.0412342	up
AT5G15120	50.6739	23.4132	1.11392	1.32128e-09	1.65218e-08	up
AT2G39530	285.022	42.3162	2.75179	5.16153e-18	1.89036e-16	up
AT4G09010	52.312	25.7904	1.02031	3.72759e-06	2.51724e-05	up
AT1G17600	0.951635	0.360125	1.40191	0.0015547	0.00549513	up
AT3G47160	15.551	7.11908	1.12725	1.24564e-07	1.11411e-06	up
AT1G26762	3.97306	1.25315	1.66469	0.00093545	0.00350745	up
AT4G18950	50.5807	12.475	2.01954	7.12552e-27	6.00694e-25	up
AT2G05510	415.714	100.888	2.04284	1.52272e-10	2.23002e-09	up
AT2G47550	47.2316	4.98837	3.24311	7.65441e-59	5.37734e-56	up
AT1G76070	22.482	6.89268	1.70563	1.13478e-12	2.19779e-11	up
AT1G16260	3.93708	1.11581	1.81903	3.0721e-06	2.11211e-05	up
AT1G51830	8.48624	3.86237	1.13564	4.71095e-05	0.000244606	up
AT4G13860	33.0545	13.0036	1.34594	9.97473e-06	6.07259e-05	up
AT2G17220	21.2378	10.2023	1.05775	5.81456e-11	9.03478e-10	up
AT5G13670	0.156434	0.0001	10.6113	0.00667827	0.0196003	up
AT1G30900	6.00158	1.28271	2.22614	2.54315e-09	3.03594e-08	up
AT1G80820	40.4194	5.62654	2.84473	8.06622e-17	2.5722e-15	up
AT4G39030	20.3678	7.40433	1.45985	1.27268e-07	1.13654e-06	up
AT3G49110	199.297	53.8622	1.88757	1.43237e-10	2.10435e-09	up
AT1G08310	6.4901	0.530076	3.61397	8.50053e-32	1.0372e-29	up
AT3G25770	131.704	16.6965	2.97968	9.53555e-21	4.64418e-19	up
AT5G47040	21.5266	8.01346	1.42562	9.80008e-14	2.15351e-12	up
AT1G54070	0.512418	0.0001	12.3231	0.0139308	0.0368462	up
AT4G12870	29.92	10.3601	1.53007	9.92277e-09	1.06058e-07	up
AT1G73750	2.65861	1.26734	1.06887	0.000834335	0.00317269	up
AT2G39730	932.827	171.498	2.44342	1.91605e-48	7.40328e-46	up
AT5G51970	55.7704	20.62	1.43546	2.21324e-09	2.66681e-08	up
AT1G32970	0.67091	0.0386243	4.11854	1.73182e-07	1.50822e-06	up
AT2G47710	219.084	73.0349	1.58483	7.87935e-10	1.02334e-08	up
AT5G57660	40.4978	8.04153	2.3323	1.85592e-14	4.4959e-13	up
AT5G44575	225.821	81.7753	1.46544	1.214e-06	9.07583e-06	up
AT5G44572	58.3855	13.1091	2.15504	1.0047e-27	9.09841e-26	up
AT4G16600	2.15331	0.953753	1.17487	0.00140402	0.00502072	up
AT1G66330	18.9324	4.85461	1.96343	6.60853e-20	2.94626e-18	up
AT4G01750	86.6996	30.5657	1.50411	1.10936e-09	1.40537e-08	up
AT5G49850	5.34445	2.6697	1.00136	0.00415769	0.0130243	up
AT3G46110	9.99485	4.13982	1.27162	6.27125e-07	4.91336e-06	up
AT5G39610	28.9894	14.1145	1.03834	1.841e-05	0.000104916	up
AT1G64405	7.6669	3.78932	1.0167	0.0138831	0.0367412	up
AT1G64400	8.53717	1.65374	2.36802	2.71462e-26	2.16115e-24	up
AT1G13990	26.4551	8.61252	1.61904	4.42928e-12	8.00344e-11	up
AT1G49900	0.705668	0.138884	2.34511	2.0224e-06	1.44263e-05	up
AT2G15830	14.2945	6.82052	1.06751	0.000417115	0.00171332	up
AT1G53540	51.4585	1.7978	4.8391	3.16974e-37	5.40324e-35	up
AT1G61120	5.46928	0.0292967	7.54447	9.04691e-43	2.30478e-40	up
AT1G14345	54.8172	26.6005	1.04317	2.98888e-08	2.96116e-07	up
AT1G80610	17.0586	7.48239	1.18893	3.84224e-06	2.58787e-05	up
AT2G33380	9.37532	0.389866	4.58782	2.79049e-19	1.17622e-17	up
AT1G23550	4.22432	1.17106	1.8509	8.54759e-06	5.28424e-05	up
AT1G02380	3.24033	1.40287	1.20776	0.000344481	0.00144859	up
AT3G50470	2.18388	1.06645	1.03408	0.0168244	0.0433089	up
AT1G17860	135.233	16.3822	3.04525	1.79854e-31	2.16039e-29	up
AT1G13520	25.0375	2.93169	3.09429	1.34701e-13	2.89146e-12	up
AT3G53920	6.55352	3.10792	1.07632	1.12565e-05	6.75539e-05	up
AT3G18400	3.28815	1.47555	1.15603	0.0087118	0.0246992	up
AT4G12480	9655.97	1944.57	2.31197	1.32466e-20	6.30585e-19	up
AT5G53160	86.5517	42.4556	1.02761	1.79545e-07	1.5572e-06	up
AT4G28420	6.36376	0.872848	2.86608	0.000610826	0.0024087	up
AT2G26870	4.88055	1.95498	1.31989	9.76938e-07	7.42082e-06	up
AT1G73120	1.55954	0.545689	1.51497	0.0155922	0.040565	up
AT1G56600	0.643836	0.226363	1.50806	0.0128859	0.0345037	up
AT1G77710	220.712	108.84	1.01996	6.64637e-13	1.32147e-11	up
AT5G61440	10.5432	3.77993	1.47988	6.16266e-10	8.14997e-09	up
AT4G37760	69.6128	8.18754	3.08785	1.34761e-53	7.10037e-51	up
AT5G44290	22.1939	8.94178	1.31153	1.09221e-13	2.38425e-12	up
AT1G34050	1.22123	0.0539587	4.50034	3.22625e-11	5.20489e-10	up
AT5G52640	22.0381	6.63094	1.73271	6.82182e-19	2.76816e-17	up
AT5G19550	1367.74	400.355	1.77244	2.19341e-20	1.02727e-18	up
AT5G44430	7.48145	0.419995	4.15487	0.00941282	0.0263675	up
AT4G34230	248.491	109.069	1.18795	1.47905e-06	1.08509e-05	up
AT5G19880	2.13866	0.558352	1.93746	0.000137868	0.000640244	up
AT3G21320	0.230592	0.00725033	4.99115	0.000217485	0.000964596	up
AT4G19410	339.645	110.055	1.6258	1.21878e-18	4.80526e-17	up
AT4G00300	43.8711	19.278	1.18632	4.09081e-12	7.42656e-11	up
AT5G04080	23.8655	11.2102	1.09011	7.07175e-05	0.000351812	up
AT1G67856	9.25965	1.1911	2.95866	8.75722e-11	1.32432e-09	up
AT1G66100	14.2672	0.713177	4.3223	8.08576e-15	2.05991e-13	up
AT5G40720	2.17007	0.780558	1.47516	2.0282e-06	1.44587e-05	up
AT1G32060	175.483	39.2056	2.1622	4.22785e-30	4.62331e-28	up
AT3G46090	25.9528	1.67307	3.95532	2.48545e-34	3.60127e-32	up
AT5G42380	63.047	3.31004	4.25151	8.09327e-48	2.93166e-45	up
AT3G14225	2.91728	0.819938	1.83104	0.000270437	0.00116926	up
AT5G42810	6.71	2.71689	1.30436	3.85987e-07	3.13757e-06	up
AT1G60190	1.04766	0.157996	2.7292	4.85263e-07	3.87525e-06	up
AT5G22570	4.74266	0.888196	2.41675	1.54213e-07	1.35627e-06	up
AT2G22990	12.5185	2.69563	2.21536	8.42673e-13	1.65557e-11	up
AT4G22200	0.713002	0.281055	1.34306	0.00661467	0.019453	up
AT5G24160	12.5929	2.54261	2.30823	2.06697e-08	2.10817e-07	up
AT1G18300	43.064	8.68475	2.30993	5.59513e-36	8.7055e-34	up
AT1G02220	12.3956	6.08419	1.02669	0.000111339	0.00052893	up
AT4G29050	2.56018	0.587999	2.12236	4.06771e-09	4.65917e-08	up
AT3G57690	2.29316	0.695311	1.72161	0.00897831	0.0253217	up
AT4G26270	16.4061	5.27616	1.63667	4.03214e-16	1.18176e-14	up
AT1G68190	2.57284	0.443789	2.53541	1.56045e-10	2.27951e-09	up
AT4G12360	0.547282	0.0623413	3.13402	0.00677731	0.0198482	up
AT5G58670	2.12625	0.686728	1.6305	1.3775e-05	8.08676e-05	up
AT5G13820	6.3625	1.53652	2.04993	1.22604e-10	1.81272e-09	up
AT3G15630	27.4287	8.04032	1.77036	9.40087e-16	2.67084e-14	up
AT4G33930	0.754243	0.206743	1.86719	0.0128641	0.0344614	up
AT5G20900	81.4067	36.833	1.14415	2.30862e-08	2.32901e-07	up
AT2G28210	0.615098	0.0001	12.5866	4.44277e-05	0.00023187	up
AT5G26280	214.782	55.7502	1.94582	1.01627e-11	1.75168e-10	up
AT3G44350	1.11969	0.087604	3.67596	0.000356981	0.00149519	up
AT2G18690	171.16	19.8646	3.10707	5.50248e-34	7.73116e-32	up
AT4G23610	3.04948	0.303751	3.3276	7.67305e-10	9.9711e-09	up
AT4G33150	9.4669	2.52775	1.90504	2.1875e-15	5.95919e-14	up
AT1G67520	5.34763	0.878662	2.60552	1.29656e-17	4.57507e-16	up
AT1G15890	0.686764	0.244067	1.49254	0.00556359	0.0167334	up
AT1G71697	11.1159	2.69846	2.04242	1.90023e-18	7.32996e-17	up
AT2G03290	0.604773	0.0911417	2.73021	0.00978697	0.0273067	up
AT5G02230	21.3845	6.7493	1.66375	1.60301e-09	1.97944e-08	up
AT1G71520	17.8043	1.9588	3.18418	9.19564e-28	8.39301e-26	up
AT5G02580	6.94515	2.24959	1.62635	8.4873e-07	6.51748e-06	up
AT2G21330	325.838	91.6344	1.83019	5.29274e-26	4.03624e-24	up
AT1G13490	1.01402	0.168718	2.5874	0.000131401	0.000613427	up
AT5G18270	9.27614	3.61757	1.3585	1.45505e-07	1.287e-06	up
AT4G15248	0.990908	0.0001	13.2745	9.46014e-06	5.784e-05	up
AT5G18490	11.4558	3.98411	1.52375	7.33309e-07	5.69143e-06	up
AT5G41750	8.71234	1.46931	2.56792	4.07765e-32	5.13761e-30	up
AT1G79690	29.8193	14.2638	1.06389	5.28404e-09	5.92359e-08	up
AT4G16260	648.443	167.735	1.9508	0.000408807	0.00168454	up
AT4G26070	9.14867	4.34291	1.0749	7.70253e-05	0.00037977	up
AT4G17790	27.5445	12.9236	1.09176	4.9057e-09	5.53425e-08	up
AT3G46680	2.58416	0.454589	2.50706	3.04704e-08	3.01106e-07	up
AT1G07985	3.15049	0.635488	2.30964	5.60989e-05	0.000285582	up
AT5G63580	6.67884	2.32909	1.51983	3.31731e-06	2.26392e-05	up
AT5G44585	60.7131	7.20122	3.07569	1.21411e-25	8.93545e-24	up
AT3G48450	35.2038	12.1622	1.53333	4.23242e-05	0.000222293	up
AT2G24000	0.206008	0.0001	11.0085	0.000503251	0.00203079	up
AT4G36530	18.2438	8.42347	1.11492	1.44377e-08	1.51247e-07	up
AT1G08980	42.6483	17.2409	1.30665	1.47346e-09	1.83454e-08	up
AT3G62010	11.029	3.99065	1.4666	1.19882e-11	2.03904e-10	up
AT2G32140	11.6315	0.468156	4.6349	4.4724e-40	9.01596e-38	up
AT5G59720	84.205	1.30633	6.01031	4.35341e-100	1.68208e-96	up
AT1G55390	1.81085	0.633076	1.51621	0.000204378	0.000912227	up
AT3G03990	44.7937	15.5914	1.52254	4.13356e-10	5.61056e-09	up
AT5G48545	14.7204	5.75649	1.35455	2.94071e-10	4.09457e-09	up
AT3G50760	10.8269	5.28367	1.03501	0.000305319	0.00130234	up
AT1G74940	16.8291	5.88873	1.51493	4.72686e-11	7.41426e-10	up
AT5G20380	16.4763	8.19237	1.00804	1.2309e-05	7.32817e-05	up
AT5G45110	13.5106	6.75005	1.00112	2.10178e-06	1.49511e-05	up
AT5G12340	12.4745	2.10291	2.56852	9.97215e-15	2.50199e-13	up
AT1G68010	79.1753	17.89	2.1459	6.60163e-30	7.15166e-28	up
AT4G30090	1.74818	0.873957	1.00022	0.00268225	0.00888575	up
AT2G38760	5.71963	2.15776	1.40639	4.82567e-08	4.60913e-07	up
AT3G29000	12.9988	0.889735	3.86886	3.22865e-15	8.61334e-14	up
AT1G61820	3.50625	1.58931	1.14153	0.00297751	0.00974278	up
AT5G49760	22.8361	9.34828	1.28855	9.17259e-13	1.79148e-11	up
AT4G36670	235.92	14.1964	4.0547	4.93424e-162	1.14391e-157	up
AT5G14650	5.38384	0.804097	2.74319	5.20601e-08	4.93623e-07	up
AT1G66880	14.7451	4.47676	1.71971	8.5957e-13	1.68591e-11	up
AT4G23000	3.1534	0.62776	2.32862	2.44303e-12	4.57487e-11	up
AT3G60940	2.0563	0.45516	2.1756	1.32288e-05	7.80959e-05	up
AT5G39030	1.0762	0.378527	1.50748	0.00023079	0.00101564	up
AT4G37070	2.61194	1.22968	1.08684	0.0177903	0.0453921	up
AT3G23920	41.3647	14.902	1.4729	4.73108e-09	5.35288e-08	up
AT5G02790	91.8619	42.8184	1.10123	5.0211e-13	1.01221e-11	up
AT5G47980	1.60071	0.313316	2.35302	0.000159737	0.000731276	up
AT1G20270	42.584	20.6907	1.04133	1.15401e-09	1.45954e-08	up
AT4G19810	116.354	24.2078	2.26498	3.32243e-12	6.10815e-11	up
AT5G46520	2.49003	1.18356	1.07303	1.31217e-06	9.7469e-06	up
AT2G22890	6.74657	3.16865	1.09029	5.57394e-05	0.000283815	up
AT4G38840	22.2724	9.88693	1.17166	0.000545762	0.00218032	up
AT5G42440	10.575	4.80587	1.13779	1.53304e-06	1.12067e-05	up
AT3G60966	2.28668	0.656571	1.80023	0.000802172	0.00306207	up
AT3G27770	292.359	52.0896	2.48867	3.46781e-30	3.88378e-28	up
AT1G13610	0.231779	0.0001	11.1785	0.000707767	0.00274715	up
AT1G53890	1.93424	0.537395	1.84771	0.00109501	0.00402753	up
AT5G25440	33.1937	13.3347	1.31572	6.8255e-14	1.53478e-12	up
AT5G01540	18.1473	6.28125	1.53063	2.12476e-11	3.49598e-10	up
AT4G27260	62.9987	20.1285	1.64609	5.76956e-13	1.15706e-11	up
AT3G57240	6.1955	1.06303	2.54304	0.0107335	0.0296022	up
AT3G01060	14.5157	3.65169	1.99097	1.36018e-17	4.7705e-16	up
AT2G27360	11.0289	4.80604	1.19837	2.06419e-08	2.10625e-07	up
AT3G47560	5.5424	1.77249	1.64474	1.70288e-08	1.76556e-07	up
AT5G65080	1.46484	0.548755	1.41651	0.00592128	0.017683	up
AT4G28350	8.99651	2.95129	1.60802	6.89846e-07	5.37931e-06	up
AT2G33130	1.63477	0.277327	2.55943	0.00822107	0.0234658	up
AT1G23205	93.0985	35.3301	1.39786	1.02683e-09	1.30509e-08	up
AT1G73655	31.4901	15.4388	1.02833	2.79237e-06	1.93471e-05	up
AT1G73650	33.936	11.1258	1.6089	6.97927e-12	1.22949e-10	up
AT3G10815	14.1302	2.1391	2.7237	3.7433e-09	4.31961e-08	up
AT2G30790	3.08699	0.558341	2.46698	1.58537e-07	1.3906e-06	up
AT5G62020	5.6151	1.84948	1.60219	3.73115e-10	5.1183e-09	up
AT3G48640	2.64976	0.874627	1.59912	0.00122984	0.00447517	up
AT1G72210	13.5769	3.24919	2.06301	7.13305e-14	1.59773e-12	up
AT4G29740	4.04785	0.847399	2.25604	7.34046e-15	1.87623e-13	up
AT3G20100	30.381	13.5674	1.16303	8.35216e-09	9.05227e-08	up
AT1G65510	14.6838	3.35125	2.13146	2.56523e-10	3.59333e-09	up
AT5G21170	31.4849	14.5337	1.11526	4.94043e-07	3.93858e-06	up
AT1G34580	1.47613	0.729927	1.016	0.0121666	0.0329163	up
AT5G18600	6.8336	1.69772	2.00905	1.59481e-07	1.39783e-06	up
AT5G36930	2.09641	0.920653	1.18719	0.00037251	0.00155294	up
AT2G45130	12.8096	0.61393	4.38301	2.81522e-32	3.586e-30	up
AT2G45135	11.5919	2.26036	2.35849	8.8571e-09	9.55042e-08	up
AT5G14180	2.02297	0.341332	2.56723	1.40493e-07	1.246e-06	up
AT2G39400	24.9885	4.99647	2.32228	1.10232e-14	2.75082e-13	up
AT1G32350	150.323	2.4479	5.94038	1.18487e-20	5.72267e-19	up
AT2G41250	17.1119	2.96541	2.52869	2.11622e-27	1.8797e-25	up
AT1G22110	0.785523	0.284895	1.46322	0.00309243	0.0100818	up
AT1G33910	3.89883	0.0001	15.2508	6.22196e-14	1.40726e-12	up
AT5G43300	1.06502	0.238487	2.1589	3.57811e-05	0.000190956	up
AT1G62200	20.8253	8.98487	1.21277	7.10768e-11	1.08549e-09	up
AT5G44820	19.2581	4.75603	2.01763	4.01612e-13	8.19594e-12	up
AT4G19370	2.70333	0.626184	2.11008	3.53864e-06	2.40013e-05	up
AT1G28375	1.39822	0.0001	13.7713	8.07703e-08	7.45421e-07	up
AT1G28370	18.9924	7.68077	1.3061	5.57879e-08	5.2641e-07	up
AT4G23890	37.1836	17.4491	1.09152	3.20249e-07	2.65154e-06	up
AT4G19990	2.41786	0.955907	1.33879	2.9762e-07	2.48013e-06	up
AT1G60110	2.55184	0.702607	1.86075	2.0854e-06	1.48391e-05	up
AT4G39720	7.68984	2.43116	1.66131	5.01627e-07	3.99629e-06	up
AT1G19380	95.3612	34.7714	1.4555	3.68746e-13	7.55181e-12	up
AT4G01350	8.20177	2.35019	1.80316	1.23178e-08	1.30395e-07	up
AT2G15390	10.1093	2.35176	2.10387	1.54692e-10	2.26118e-09	up
AT3G22460	6.22088	2.63477	1.23944	0.000390141	0.00161598	up
AT3G25600	16.7464	6.98099	1.26235	6.00513e-09	6.6611e-08	up
AT5G25250	70.457	13.7924	2.35287	3.48606e-27	3.02687e-25	up
AT2G17880	6.77467	2.04739	1.72636	6.47276e-11	9.97725e-10	up
AT4G25692	5.02835	2.08063	1.27306	0.00886891	0.0250772	up
AT4G13010	81.0057	29.1811	1.47299	7.66282e-18	2.77574e-16	up
AT3G18690	49.5008	14.0369	1.81823	8.05944e-16	2.29535e-14	up
AT2G29740	20.1323	9.66938	1.05802	6.65808e-05	0.000333523	up
AT5G54810	521.213	140.641	1.88986	1.94399e-14	4.69944e-13	up
AT3G03280	3.36141	0.493265	2.76863	2.31965e-09	2.7849e-08	up
AT1G68690	14.444	4.01695	1.8463	7.70915e-15	1.96613e-13	up
AT5G61560	6.82667	2.74095	1.3165	1.67247e-08	1.73636e-07	up
AT4G37400	5.72168	2.07507	1.46328	3.2584e-06	2.22699e-05	up
AT5G50600	0.2286	0.0001	11.1586	0.00169275	0.00593065	up
AT5G20410	15.991	4.85934	1.71843	1.81939e-10	2.62633e-09	up
AT5G52760	23.754	0.996315	4.57542	4.72882e-49	1.95765e-46	up
AT1G09500	2.25524	0.671365	1.74811	0.011039	0.0303329	up
AT2G41870	3.23647	1.46092	1.14754	0.000780874	0.00299272	up
AT2G38250	22.1658	9.82411	1.17393	4.40571e-07	3.54521e-06	up
AT1G48280	6.6779	3.32634	1.00546	7.43503e-05	0.000367597	up
AT1G22630	10.9843	1.65244	2.73277	1.31633e-07	1.17281e-06	up
AT3G23530	23.0786	9.81043	1.23417	5.54309e-09	6.18707e-08	up
AT4G18740	9.22983	3.10084	1.57364	3.85932e-06	2.59711e-05	up
AT5G05410	6.032	1.09439	2.4625	5.07162e-18	1.86332e-16	up
AT3G27190	33.3929	16.4192	1.02415	2.25222e-05	0.000125724	up
AT3G60650	1.71337	0.324026	2.40266	0.00958336	0.0267966	up
AT2G11810	11.1989	0.987094	3.50402	2.9929e-22	1.67595e-20	up
AT5G39720	0.998534	0.051013	4.29087	0.000392367	0.00162404	up
AT5G48000	10.0224	3.83818	1.38473	0.00017241	0.000784798	up
AT3G14300	0.699901	0.0217493	5.00811	0.00711825	0.0207107	up
AT3G44510	6.31285	1.34435	2.23138	5.31692e-09	5.95757e-08	up
AT2G43350	37.1738	10.4024	1.83737	2.32667e-27	2.05875e-25	up
AT5G28770	5.75693	1.70187	1.75818	3.43067e-11	5.50023e-10	up
AT2G17760	30.312	12.3898	1.29073	6.2044e-10	8.19582e-09	up
AT5G57655	22.7018	6.35322	1.83724	2.07126e-18	7.95e-17	up
AT4G26890	2.72019	0.745829	1.86679	3.92817e-09	4.51496e-08	up
AT4G24000	0.361585	0.0695183	2.37887	0.00519831	0.0157883	up
AT1G08900	3.99794	1.65158	1.27541	9.81471e-06	5.98302e-05	up
AT5G25930	23.0201	5.93599	1.95533	3.03799e-16	9.00635e-15	up
AT1G56660	5.34376	1.17124	2.18982	3.74437e-11	5.95784e-10	up
AT1G61050	1.18775	0.287004	2.04909	0.000743724	0.00286741	up
AT5G64370	25.6221	11.3109	1.17968	5.69549e-09	6.33861e-08	up
AT1G71890	4.0072	1.153	1.79721	4.06162e-08	3.9299e-07	up
AT3G06750	32.998	15.1982	1.11848	8.49268e-06	5.25449e-05	up
AT3G18710	11.5949	2.85823	2.02029	8.31868e-12	1.44784e-10	up
AT1G74440	9.32787	2.77141	1.75093	2.60129e-13	5.39408e-12	up
AT3G28930	157.541	52.3004	1.59083	5.39516e-14	1.23349e-12	up
AT4G31500	832.063	261.669	1.66895	3.39788e-10	4.6833e-09	up
AT4G00955	15.1223	5.18121	1.54531	4.12404e-15	1.08892e-13	up
AT2G41530	133.955	65.0117	1.04298	3.92131e-11	6.23083e-10	up
AT4G22680	0.885219	0.180512	2.29394	0.000136008	0.000632511	up
AT1G29290	34.8779	7.22681	2.27088	2.03734e-17	6.96631e-16	up
AT3G08940	482.278	191.259	1.33434	5.43332e-11	8.48792e-10	up
AT5G13200	23.8197	5.55426	2.10049	1.36132e-10	2.01016e-09	up
AT2G38870	608.396	40.3426	3.91463	1.10253e-72	1.59749e-69	up
AT4G37610	2.54919	0.639903	1.99411	3.88537e-09	4.47242e-08	up
AT5G45410	132.471	59.3587	1.15814	2.37533e-08	2.39111e-07	up
AT5G54170	61.4016	15.8868	1.95045	3.94054e-21	2.00337e-19	up
AT1G19130	135.724	66.3021	1.03355	1.04371e-11	1.7916e-10	up
AT3G11580	8.10223	2.80658	1.52951	2.70433e-08	2.69306e-07	up
AT1G21850	47.6481	0.00956467	12.2824	5.01257e-30	5.45569e-28	up
AT1G18265	1.06896	0.182408	2.55097	0.00018238	0.000824839	up
AT3G23180	4.84464	2.20681	1.13443	0.00793856	0.0227828	up
AT5G02810	7.25901	1.24904	2.53896	3.43605e-26	2.67309e-24	up
AT3G15770	17.7991	5.38774	1.72405	1.81472e-09	2.21541e-08	up
AT4G12735	59.7931	26.2414	1.18814	2.45465e-07	2.07687e-06	up
AT3G06510	63.145	29.3953	1.10308	3.13321e-12	5.77862e-11	up
AT5G28630	7.1365	1.48885	2.26102	1.103e-05	6.63318e-05	up
AT3G61190	13.8342	5.16146	1.42239	2.65143e-08	2.64835e-07	up
AT1G20735	0.252436	0.0001	11.3017	0.000730538	0.00282221	up
AT3G17040	14.7434	7.19253	1.0355	3.88357e-05	0.000205367	up
AT3G61220	18.3429	3.80955	2.26753	4.2985e-11	6.78367e-10	up
AT1G79180	1.73536	0.578212	1.58556	0.00405144	0.0127372	up
AT3G44720	199.174	62.5118	1.67183	6.85833e-12	1.21002e-10	up
AT5G57190	2.94667	1.33665	1.14047	5.42628e-05	0.000277392	up
AT1G72520	47.3295	2.19859	4.42809	1.2562e-65	1.32375e-62	up
AT1G19670	78.6779	13.0821	2.58836	4.97014e-21	2.48325e-19	up
AT4G16840	29.5166	12.5142	1.23796	3.45331e-09	4.01495e-08	up
AT2G32020	27.521	5.50861	2.32077	1.82473e-21	9.59248e-20	up
AT2G15880	34.8687	2.0155	4.11273	1.18275e-42	2.90822e-40	up
AT1G09390	7.27965	2.00207	1.86237	6.48618e-14	1.46046e-12	up
AT1G54740	7.50298	3.71529	1.01399	3.12492e-06	2.14525e-05	up
AT1G03660	5.40235	1.81121	1.57664	0.00205494	0.00703793	up
AT3G42180	4.79448	1.42308	1.75236	0.000495069	0.00199986	up
AT3G51680	1.93181	0.341074	2.5018	0.000239422	0.00104925	up
AT3G21630	42.6164	18.5416	1.20064	8.93079e-14	1.9756e-12	up
AT5G51040	89.748	39.9387	1.16809	1.15642e-08	1.22809e-07	up
AT2G26500	110.183	50.8356	1.11599	2.9954e-08	2.96636e-07	up
AT3G30460	1.37398	0.0001	13.7461	1.99035e-07	1.71151e-06	up
AT5G54400	4.36157	1.58861	1.45708	0.000285554	0.00122797	up
AT4G18990	0.87829	0.0343303	4.67714	1.31981e-06	9.79737e-06	up
AT4G39955	35.6451	17.145	1.05592	1.30762e-05	7.72943e-05	up
AT4G39950	261.493	126.2	1.05106	0.000492056	0.00198803	up
AT2G38530	2025.42	996.511	1.02327	3.4361e-07	2.82279e-06	up
AT3G59940	26.9157	8.35017	1.68857	7.0205e-15	1.8004e-13	up
AT2G04500	0.980207	0.144965	2.75738	0.00010461	0.000500757	up
AT3G26590	23.4996	7.11112	1.72449	7.82767e-12	1.37165e-10	up
AT1G63880	11.5801	5.29062	1.13013	1.18412e-07	1.06319e-06	up
AT2G43140	36.7407	13.5679	1.43719	5.98885e-14	1.36117e-12	up
AT3G60130	24.682	6.86553	1.84602	2.17319e-17	7.39811e-16	up
AT2G02010	47.8376	22.9179	1.06167	6.13877e-07	4.81934e-06	up
AT4G35790	51.8172	25.2697	1.03602	1.11938e-09	1.41729e-08	up
AT5G15770	16.2117	7.84552	1.04709	9.86504e-06	6.00897e-05	up
AT4G35420	4.09067	1.74774	1.22685	0.000349182	0.00146677	up
AT1G08550	12.605	5.81146	1.11702	2.22178e-06	1.56987e-05	up
AT1G05700	8.65139	2.06399	2.06749	4.52886e-11	7.12781e-10	up
AT5G37740	69.1865	31.9937	1.11271	1.43125e-05	8.36415e-05	up
AT3G11930	201.288	21.0927	3.25444	4.44538e-40	9.01596e-38	up
AT3G23220	1.99162	0.0001	14.2817	1.56878e-07	1.37761e-06	up
AT4G27450	1016.78	117.473	3.11361	1.19174e-42	2.90822e-40	up
AT3G51440	20.9467	4.83814	2.1142	4.04382e-09	4.63639e-08	up
AT4G21850	471.136	137.704	1.77457	1.03776e-20	5.03312e-19	up
AT2G23590	0.529574	0.0872357	2.60184	0.0078808	0.0226395	up
AT3G14415	159.137	52.9611	1.58726	7.95521e-20	3.53306e-18	up
AT3G06490	3.51802	0.317405	3.47037	5.23246e-14	1.19866e-12	up
AT4G13360	25.4411	12.5715	1.017	1.42882e-07	1.26526e-06	up
AT5G07430	0.255833	0.0001	11.321	0.000649308	0.00254134	up
AT2G30520	77.434	22.3156	1.79492	5.03158e-25	3.50292e-23	up
AT1G53620	8.05549	0.268114	4.90905	8.21929e-20	3.64336e-18	up
AT1G53625	87.8102	12.3714	2.82738	5.48259e-34	7.73116e-32	up
AT3G43790	1.49219	0.492183	1.60017	5.07944e-05	0.000261333	up
AT1G19220	2.86703	1.2739	1.17031	5.1969e-08	4.92962e-07	up
AT1G74010	108.675	28.7767	1.91705	1.11072e-12	2.153e-11	up
AT3G02550	369.424	112.608	1.71397	6.47266e-20	2.89125e-18	up
AT3G44970	2.48637	0.728829	1.77039	1.43641e-05	8.39012e-05	up
AT4G36220	130.944	60.596	1.11165	8.9376e-08	8.18004e-07	up
AT1G75830	22.9591	1.57861	3.86234	3.42266e-12	6.28246e-11	up
AT1G76560	32.5724	13.8187	1.23703	4.99452e-08	4.75516e-07	up
AT1G70920	1.33123	0.300043	2.14952	0.000291291	0.00124986	up
AT3G57640	2.46091	0.516546	2.25222	3.31689e-07	2.73455e-06	up
AT5G54300	7.41024	3.45917	1.0991	1.97599e-06	1.41169e-05	up
AT5G58680	5.94393	2.4466	1.28064	1.46394e-07	1.29388e-06	up
AT5G59080	4.15391	1.43297	1.53546	8.71132e-05	0.000424899	up
AT5G16400	30.3402	12.0343	1.33408	1.42269e-13	3.03704e-12	up
AT2G01540	22.7446	9.84234	1.20845	1.26849e-05	7.52684e-05	up
AT5G58350	40.0593	17.7325	1.17574	1.01717e-08	1.08568e-07	up
AT4G04490	29.8113	0.738167	5.33577	1.40897e-48	5.63174e-46	up
AT4G08870	148.95	12.6035	3.56293	1.01514e-45	3.26862e-43	up
AT2G29460	19.8544	5.35774	1.88976	4.92364e-11	7.70727e-10	up
AT5G50100	7.12153	2.70745	1.39525	9.92581e-07	7.5309e-06	up
AT1G17990	5.815	2.15711	1.43068	5.56844e-06	3.59891e-05	up
AT2G47560	8.15695	2.73569	1.57613	5.78989e-06	3.72439e-05	up
AT1G66970	25.4099	11.9782	1.08499	0.00116631	0.00426745	up
AT1G16180	219.96	85.1087	1.36986	1.12684e-11	1.92368e-10	up
AT1G05100	3.28984	1.58411	1.05435	0.000713745	0.00276701	up
AT1G29100	1.61032	0.14473	3.47591	0.000746314	0.00287596	up
AT1G51860	11.8027	3.7474	1.65516	4.83913e-21	2.42301e-19	up
AT5G16360	7.52031	3.23934	1.21509	0.000403556	0.001665	up
AT3G13910	68.2077	31.0293	1.1363	2.5894e-05	0.000142623	up
AT5G23380	15.3497	5.71589	1.42516	2.49415e-10	3.50435e-09	up
AT3G48890	133.442	64.3235	1.05279	1.53204e-08	1.59916e-07	up
AT1G09740	52.058	24.4353	1.09115	2.63642e-07	2.22255e-06	up
AT2G20520	1.2985	0.315221	2.04242	0.00490951	0.0150452	up
AT3G14595	108.716	26.2294	2.0513	3.14273e-19	1.31989e-17	up
AT3G14620	29.9424	5.07806	2.55984	1.61376e-16	4.93558e-15	up
AT4G24600	0.478943	0.0001	12.2256	0.0126495	0.0340044	up
AT1G68240	0.89114	0.103334	3.10834	0.000449934	0.0018335	up
AT4G35165	0.559657	0.100682	2.47473	0.0118544	0.032226	up
AT4G23550	49.4233	17.3818	1.50762	6.68419e-09	7.35451e-08	up
AT2G32880	1.76224	0.667948	1.3996	0.00125334	0.00454784	up
AT4G33560	1068.31	312.257	1.77452	2.52023e-19	1.06618e-17	up
AT5G58800	32.0474	11.6082	1.46506	1.28233e-16	3.97438e-15	up
AT1G78850	679.381	236.919	1.51983	4.18805e-13	8.53929e-12	up
AT3G19010	97.4369	12.6137	2.94948	2.44048e-81	4.35212e-78	up
AT1G71480	25.394	9.74238	1.38214	2.77951e-10	3.87476e-09	up
AT5G50760	21.9807	3.91847	2.48787	5.68255e-11	8.84151e-10	up
AT4G32770	11.1311	5.39273	1.04551	4.15115e-09	4.74771e-08	up
AT3G54520	1.51163	0.0001	13.8838	3.21596e-09	3.75974e-08	up
AT2G43510	503.233	218.959	1.20057	3.56824e-05	0.000190561	up
AT5G52400	3.51096	0.0945833	5.21414	1.97673e-25	1.4144e-23	up
AT4G31870	4.79602	0.482385	3.31358	1.90276e-09	2.31801e-08	up
AT4G39640	80.1331	7.72088	3.37556	6.39869e-41	1.39944e-38	up
AT5G45490	104.974	32.328	1.69918	1.12137e-16	3.51783e-15	up
AT1G61610	0.86067	0.137939	2.64143	8.99301e-06	5.53304e-05	up
AT4G01720	21.2839	8.03743	1.40495	8.38499e-08	7.71386e-07	up
AT2G29340	75.7291	8.92632	3.08471	9.35911e-44	2.583e-41	up
AT4G11170	5.71489	0.614294	3.21773	2.31517e-39	4.43575e-37	up
AT1G66830	1.4012	0.413762	1.75979	2.09517e-05	0.000117614	up
AT1G35910	9.91136	0.710275	3.80263	2.87757e-26	2.26138e-24	up
AT1G50180	3.27763	1.1823	1.47106	4.01908e-08	3.89525e-07	up
AT1G79270	5.9824	2.65036	1.17454	8.29038e-07	6.381e-06	up
AT3G47340	9.28414	0.232512	5.31939	2.72275e-48	1.03478e-45	up
AT4G35830	234.056	110.283	1.08564	1.08729e-06	8.1893e-06	up
AT4G37550	21.5142	10.5975	1.02156	1.56932e-05	9.08854e-05	up
AT5G23020	60.9073	29.66	1.03809	0.000524908	0.00210791	up
AT3G49590	8.44057	4.14173	1.02711	8.27939e-06	5.13624e-05	up
AT4G10340	1086	299.126	1.8602	7.48502e-25	5.13388e-23	up
AT1G44446	28.602	8.61714	1.73083	6.31648e-17	2.031e-15	up
AT3G43850	1.43638	0.191354	2.90812	1.15749e-05	6.92482e-05	up
AT1G55210	296.922	125.912	1.23767	6.79904e-15	1.74554e-13	up
AT3G54890	412.478	80.3182	2.36052	1.89861e-17	6.54994e-16	up
AT2G34600	18.559	0.822206	4.49647	2.46378e-27	2.17178e-25	up
AT5G58120	3.07397	0.417674	2.87965	1.16447e-26	9.67594e-25	up
AT1G75290	4.35342	1.46366	1.57257	5.62121e-05	0.000286096	up
AT5G65320	5.95568	1.74058	1.7747	6.5858e-08	6.14895e-07	up
AT4G33880	3.54632	0.19981	4.14962	5.16681e-14	1.18596e-12	up
AT4G12470	9927.64	2667.41	1.89601	8.26737e-17	2.62911e-15	up
AT4G30280	225.583	36.2851	2.63621	4.79853e-48	1.79426e-45	up
AT5G15850	23.0536	10.5139	1.1327	4.22732e-06	2.81777e-05	up
AT3G44190	44.8253	16.6521	1.42861	1.77523e-15	4.9111e-14	up
AT2G26800	28.8618	10.6808	1.43414	3.99365e-14	9.33314e-13	up
AT2G44370	123.956	10.2546	3.59548	4.05875e-85	7.84116e-82	up
AT5G23920	51.9191	25.4671	1.02763	1.93652e-09	2.35543e-08	up
AT1G63800	19.2217	8.17237	1.23391	6.10902e-09	6.76662e-08	up
AT3G45710	5.53994	1.83965	1.59044	4.86195e-06	3.19124e-05	up
AT2G47130	34.0586	14.0777	1.27461	1.75651e-05	0.000100695	up
AT1G78955	0.589376	0.222688	1.40417	0.00941155	0.0263671	up
AT3G21860	1.51728	0.307303	2.30375	0.00515249	0.0156862	up
AT4G03460	11.6578	1.87204	2.63861	1.1789e-24	7.92188e-23	up
AT4G37710	11.3214	0.115326	6.61719	1.80993e-05	0.000103349	up
AT5G45510	43.082	21.5289	1.00081	1.86983e-07	1.62049e-06	up
AT1G65230	12.6638	5.13296	1.30285	1.20234e-06	9.00025e-06	up
AT4G02330	83.8358	33.8481	1.30849	8.69953e-08	7.97789e-07	up
AT4G01026	18.034	3.4805	2.37335	3.43402e-33	4.683e-31	up
AT3G25573	1.64808	0.258728	2.67128	0.00174323	0.00609091	up
AT1G73810	9.64056	4.42586	1.12316	0.0028442	0.00935677	up
AT2G21910	0.449349	0.059439	2.91835	0.000865925	0.00328323	up
AT1G51790	37.7454	11.1727	1.75633	5.9214e-18	2.15842e-16	up
AT5G65690	2.34231	0.175785	3.73605	0.0049181	0.0150628	up
AT1G76600	78.7849	12.0951	2.7035	3.85811e-35	5.84592e-33	up
AT5G66190	142.753	55.2492	1.3695	1.86614e-10	2.6838e-09	up
AT2G24240	1.83343	0.796326	1.20312	0.000420356	0.00172449	up
AT3G02885	50.0115	4.03113	3.633	1.06735e-26	8.90081e-25	up
AT5G22545	0.744422	0.0001	12.8619	4.03177e-05	0.00021267	up
AT5G22540	2.18584	0.0932987	4.55018	9.13198e-17	2.88822e-15	up
AT1G19020	89.8794	25.7632	1.80268	1.3838e-24	9.24513e-23	up
AT3G59080	13.1521	5.81175	1.17824	4.66746e-10	6.29103e-09	up
AT5G51720	13.5108	5.38985	1.32579	0.000107875	0.000514368	up
AT4G26200	86.9849	17.9846	2.274	5.55537e-21	2.76374e-19	up
AT3G19930	61.1699	18.6314	1.71509	9.72349e-13	1.89588e-11	up
AT2G30395	3.80775	1.69416	1.16837	0.00326548	0.0105761	up
AT2G37060	26.5232	11.643	1.18779	1.49639e-09	1.8591e-08	up
AT2G38470	92.1432	21.9187	2.07171	3.67034e-24	2.41732e-22	up
AT4G15690	1.92412	0.478242	2.00839	0.00153441	0.00543668	up
AT1G68620	20.6173	5.21761	1.98239	6.49662e-10	8.55259e-09	up
AT3G07310	14.1551	4.72571	1.58272	4.2137e-15	1.11133e-13	up
AT5G66630	5.49849	2.26231	1.28124	2.2862e-08	2.3074e-07	up
AT1G26730	10.5066	3.08665	1.76718	1.09221e-15	3.07289e-14	up
AT2G43020	8.7474	2.59945	1.75065	2.76832e-09	3.27438e-08	up
AT2G35910	26.6748	8.50502	1.64909	4.23012e-10	5.73156e-09	up
AT5G13330	50.1738	23.078	1.12042	1.57207e-06	1.1468e-05	up
AT4G13830	8.0113	3.59309	1.15681	0.000186881	0.000844043	up
AT4G37900	5.19738	1.799	1.53059	7.06872e-08	6.5752e-07	up
AT5G62430	2.97849	1.02845	1.53411	1.55884e-06	1.13784e-05	up
AT4G27310	29.83	9.78989	1.6074	2.26563e-20	1.05895e-18	up
AT1G67980	7.41855	3.08133	1.26758	0.00551552	0.016606	up
AT5G59820	109.143	18.3257	2.57428	4.16047e-30	4.57119e-28	up
AT4G13195	7.34636	3.31913	1.14622	0.000148069	0.000682848	up
AT1G33760	4.4679	0.463161	3.27001	2.95169e-12	5.45686e-11	up
AT3G18950	10.9299	2.75422	1.98857	5.66476e-10	7.52154e-09	up
AT1G72450	55.9446	24.6133	1.18456	8.47248e-13	1.66315e-11	up
AT5G23510	36.9541	11.3094	1.70821	1.36549e-22	7.93387e-21	up
AT3G16800	5.28607	2.22889	1.24587	0.000840064	0.00319318	up
AT1G04380	0.371447	0.0001	11.8589	2.0803e-05	0.000116887	up
AT2G32800	4.28467	1.81386	1.24012	0.000220199	0.000975889	up
AT5G39580	598.653	61.5805	3.28117	3.32709e-93	9.64149e-90	up
AT4G36500	69.087	22.7293	1.60386	8.66728e-14	1.92281e-12	up
AT5G26920	36.0367	10.709	1.75065	4.89674e-14	1.13521e-12	up
AT1G32928	16.639	3.33999	2.31665	8.2362e-12	1.43564e-10	up
AT5G57530	4.13265	1.38292	1.57935	0.00959603	0.0268256	up
AT4G11900	1.23057	0.556905	1.14382	0.00530728	0.01608	up
AT5G52330	0.11814	0.0001	10.2063	0.00581198	0.0173947	up
AT3G56891	8.6455	0.4127	4.38879	2.745e-21	1.41416e-19	up
AT1G44020	0.918232	0.088607	3.37337	9.5444e-08	8.69421e-07	up
AT1G49010	10.3971	3.13673	1.72885	5.44727e-09	6.08598e-08	up
AT1G59860	3.72332	1.45004	1.36049	0.000486656	0.00196896	up
AT5G64120	6708.72	313.867	4.41782	2.01014e-58	1.37062e-55	up
AT4G33020	5.16225	0.474676	3.44299	1.10918e-13	2.41758e-12	up
AT1G74930	22.4381	0.436578	5.68357	1.49716e-67	1.82677e-64	up
AT1G30190	0.855035	0.0001	13.0618	4.90488e-07	3.91159e-06	up
AT4G28140	1.00901	0.105238	3.2612	6.27253e-06	4.00485e-05	up
AT2G40970	36.4148	16.0717	1.18001	9.86773e-08	8.9676e-07	up
AT1G70130	1.48513	0.198714	2.90182	1.61356e-09	1.98974e-08	up
AT4G17500	195.057	42.2039	2.20845	1.53632e-28	1.48402e-26	up
AT5G10260	4.3022	1.39042	1.62955	0.00107044	0.00395222	up
AT5G15960	28.1616	7.76301	1.85904	1.35681e-05	7.97538e-05	up
AT3G07500	5.62896	1.91594	1.55482	1.01929e-05	6.18432e-05	up
AT1G77210	2.22015	0.769743	1.52821	0.000126293	0.000591841	up
AT5G01900	7.73514	0.598447	3.69213	4.22327e-11	6.67403e-10	up
AT1G63460	48.3475	21.6253	1.16072	2.3952e-10	3.37351e-09	up
AT1G10920	1.44106	0.62619	1.20246	0.00200673	0.00690238	up
AT1G16370	10.559	3.64058	1.53623	3.08891e-10	4.28546e-09	up
AT5G16080	10.7612	2.74743	1.96969	2.87962e-12	5.34066e-11	up
AT3G62280	6.88982	2.84372	1.27669	7.38857e-05	0.000365456	up
AT2G21510	4.27848	0.789707	2.43771	9.23848e-10	1.18526e-08	up
AT3G16530	325.829	133.929	1.28265	9.27737e-06	5.68837e-05	up
AT2G32210	102.062	33.8825	1.59083	2.00169e-14	4.82885e-13	up
AT4G21920	5.99713	0.536554	3.48248	4.41961e-11	6.97005e-10	up
AT2G29500	58.9598	4.15408	3.82713	9.12786e-26	6.84826e-24	up
AT1G07500	12.2622	2.51827	2.28371	3.54543e-07	2.90643e-06	up
AT1G73680	12.6171	3.82802	1.72071	4.76657e-15	1.24863e-13	up
AT1G68470	8.7069	2.492	1.80486	1.8768e-07	1.62553e-06	up
AT2G04080	7.36287	2.96456	1.31245	1.38383e-07	1.22917e-06	up
AT1G77765	0.90791	0.221684	2.03404	0.00449522	0.0139434	up
AT1G59124	9.95839	4.81849	1.04733	2.2169e-05	0.000123902	up
AT1G58290	113.566	26.9392	2.07575	1.33233e-29	1.40397e-27	up
AT5G61412	11.785	3.98687	1.56362	1.58247e-05	9.15557e-05	up
AT5G20250	39.8866	18.8364	1.08238	1.51033e-08	1.57791e-07	up
AT5G54230	2.46529	0.687361	1.84262	9.44731e-05	0.000456856	up
AT2G41905	11.1419	2.21041	2.33361	1.86198e-06	1.33766e-05	up
AT4G04960	26.8732	7.89127	1.76784	8.62501e-17	2.73161e-15	up
AT3G21351	139.856	63.014	1.1502	1.88395e-07	1.6309e-06	up
AT4G34880	2.70559	0.961088	1.4932	8.91631e-06	5.49314e-05	up
AT2G18150	23.0133	7.05876	1.70498	2.57347e-09	3.06896e-08	up
AT1G14860	5.09651	1.78391	1.51447	0.000146121	0.00067467	up
AT1G29920	1643.04	43.4347	5.24138	3.97413e-97	1.31618e-93	up
AT2G22240	9.92586	2.86309	1.79362	6.87308e-21	3.39019e-19	up
AT1G33920	0.364455	0.0001	11.8315	0.00777218	0.0223579	up
AT1G50732	3.44423	1.46657	1.23173	0.00744505	0.0215344	up
AT1G29690	45.0147	20.7932	1.11428	3.8501e-09	4.43843e-08	up
AT5G57010	7.23352	1.22627	2.56042	5.92425e-19	2.41374e-17	up
AT1G17290	701.496	148.713	2.23791	4.78639e-39	8.80658e-37	up
AT5G19240	230.327	39.4911	2.54408	3.098e-18	1.16782e-16	up
AT1G19530	109.203	8.84935	3.6253	1.90733e-32	2.47026e-30	up
AT3G55800	120.727	56.5382	1.09445	3.78926e-12	6.9116e-11	up
AT5G36220	42.2555	11.1494	1.92217	1.66922e-18	6.51473e-17	up
AT3G63520	42.219	18.1251	1.2199	6.17562e-12	1.0954e-10	up
AT4G27480	3.09017	1.1393	1.43953	4.9744e-05	0.000256441	up
AT4G16500	233.521	36.0326	2.69618	2.17997e-18	8.35343e-17	up
AT3G58750	44.4374	16.517	1.42782	1.65652e-13	3.50394e-12	up
AT3G50560	1.68665	0.598139	1.49561	0.00167554	0.00587921	up
AT5G35940	17.071	1.73858	3.29556	1.94705e-19	8.31278e-18	up
AT4G27730	67.0717	24.8478	1.43259	4.37462e-18	1.62008e-16	up
AT1G06570	43.0476	18.2496	1.23806	3.50689e-10	4.82207e-09	up
AT3G54990	7.45262	2.87077	1.37631	3.81007e-07	3.10035e-06	up
AT5G25260	22.1097	2.52091	3.13267	3.20829e-31	3.79479e-29	up
AT3G10320	2.45164	0.627012	1.96718	7.75244e-06	4.84173e-05	up
AT1G30720	74.1329	2.36238	4.9718	4.73939e-86	9.98848e-83	up
AT3G13672	2.74981	1.01604	1.43638	0.00487938	0.0149693	up
AT3G14130	9.55538	4.67399	1.03166	7.72007e-08	7.13614e-07	up
AT4G24110	271.797	70.8288	1.94012	2.51564e-28	2.39016e-26	up
AT5G12890	17.9231	8.19877	1.12834	6.71662e-07	5.24988e-06	up
AT4G30430	7.86842	0.648472	3.60096	7.15292e-27	6.00819e-25	up
AT3G44320	34.7058	11.0347	1.65313	4.61893e-12	8.31371e-11	up
AT3G12145	53.1571	23.1038	1.20213	1.28855e-05	7.63024e-05	up
AT1G72920	13.1632	4.72058	1.47947	3.34285e-07	2.75399e-06	up
AT1G73340	1.37483	0.226862	2.59937	4.23963e-06	2.82516e-05	up
AT3G29970	70.3644	1.77344	5.31022	1.29911e-32	1.7112e-30	up
AT1G47960	18.2124	3.89417	2.22554	9.85274e-15	2.47471e-13	up
AT4G29690	11.7196	4.82534	1.28021	0.000248393	0.00108549	up
AT2G19590	85.5282	33.4511	1.35435	9.34882e-06	5.72612e-05	up
AT3G07970	0.710958	0.190751	1.89807	0.00804601	0.0230399	up
AT2G03710	1.51503	0.610717	1.31077	0.00259153	0.00861972	up
AT1G69570	4.58026	0.761428	2.58865	1.62878e-11	2.7185e-10	up
AT1G14330	18.9094	8.42287	1.16672	2.40785e-13	5.01538e-12	up
AT4G29520	30.9971	14.3686	1.10922	4.03519e-11	6.39424e-10	up
AT5G01380	3.95483	0.379984	3.3796	3.58427e-20	1.63894e-18	up
AT4G02075	3.15377	0.313368	3.33115	2.8698e-08	2.84928e-07	up
AT4G18230	25.8937	7.62309	1.76416	1.0715e-13	2.34345e-12	up
AT4G34180	342.583	74.1401	2.20813	1.19206e-22	6.96109e-21	up
AT5G17330	142.836	65.9237	1.11549	0.000275552	0.00118827	up
AT1G24620	1.19485	0.293533	2.02524	0.00408443	0.0128184	up
AT4G15210	10.3478	0.729813	3.82566	2.3276e-05	0.000129403	up
AT1G32170	25.1761	9.93606	1.34131	1.89118e-08	1.9434e-07	up
AT1G05675	8.09682	1.14754	2.81882	1.10398e-19	4.82896e-18	up
AT5G01210	122.909	47.8884	1.35985	2.02084e-05	0.000113794	up
AT4G12530	2.50623	0.114283	4.45484	2.08518e-05	0.000117133	up
AT1G23850	11.0445	3.59284	1.62013	2.44916e-07	2.07374e-06	up
AT5G23840	4.22968	1.55789	1.44095	0.000873896	0.00330984	up
AT3G16220	14.6004	6.98921	1.06281	1.19565e-06	8.95597e-06	up
AT1G43000	3.066	0.193412	3.98661	6.87507e-08	6.40614e-07	up
AT2G25900	7.60025	2.00472	1.92265	4.06738e-10	5.5337e-09	up
AT4G04510	2.20479	0.0370157	5.89636	3.10154e-22	1.72429e-20	up
AT3G57380	3.51764	1.62053	1.11814	0.00165483	0.00581712	up
AT5G25140	1.45225	0.249111	2.54343	2.36689e-06	1.66127e-05	up
AT2G47950	21.2401	4.87901	2.12213	1.1618e-12	2.24263e-11	up
AT2G05440	551.472	227.27	1.27888	9.25304e-06	5.67646e-05	up
AT4G33666	12.1471	2.59413	2.22729	3.05562e-10	4.24182e-09	up
AT4G33660	19.4961	3.29659	2.56414	1.10389e-17	3.93111e-16	up
AT2G02250	1.43052	0.084482	4.08175	2.36137e-05	0.000131091	up
AT3G20395	28.9373	5.47887	2.40098	1.49577e-18	5.8674e-17	up
AT4G38830	0.984549	0.218403	2.17247	1.53114e-06	1.11976e-05	up
AT2G27690	17.825	7.01843	1.34468	2.75585e-06	1.91055e-05	up
AT5G18360	3.14169	1.05988	1.56764	1.66607e-09	2.04362e-08	up
AT1G53840	72.6998	32.6309	1.15571	4.63654e-13	9.4041e-12	up
AT2G45510	11.6378	4.05522	1.52096	8.70086e-12	1.50982e-10	up
AT1G03370	18.1072	8.38512	1.11066	5.3375e-07	4.2333e-06	up
AT3G22800	21.1503	7.34623	1.5256	4.69148e-05	0.000243753	up
AT5G02840	45.8123	9.80341	2.22438	1.46949e-26	1.20378e-24	up
AT3G46280	951.888	455.687	1.06275	7.01802e-07	5.46519e-06	up
AT3G50260	36.6431	11.6117	1.65796	4.04573e-06	2.71154e-05	up
AT3G06560	0.140591	0.0001	10.4573	0.00749762	0.0216622	up
AT2G30720	12.4936	4.81471	1.37567	4.9949e-10	6.69345e-09	up
AT2G34430	396.56	27.7021	3.83947	1.03724e-08	1.10609e-07	up
AT2G25200	1.67687	0.251089	2.7395	4.94378e-05	0.000255191	up
AT5G56870	10.2212	1.88614	2.43807	6.104e-13	1.21886e-11	up
AT1G16110	6.33001	1.11976	2.49902	1.35295e-17	4.75235e-16	up
AT5G38520	24.7058	11.2603	1.1336	1.63586e-08	1.70139e-07	up
AT4G23270	33.0774	13.6126	1.2809	6.28741e-15	1.62861e-13	up
AT1G55790	1.37495	0.132439	3.37598	6.58336e-09	7.2539e-08	up
AT5G64040	322.311	113.376	1.50734	1.18787e-17	4.21077e-16	up
AT5G48490	33.2308	8.96548	1.89007	9.55614e-11	1.43299e-09	up
AT1G06040	111.788	21.9021	2.35162	2.43656e-44	7.15021e-42	up
AT4G04710	0.807754	0.132019	2.61317	9.31591e-05	0.000451538	up
AT5G12030	74.3191	3.81253	4.28491	2.49541e-43	6.57399e-41	up
AT2G38500	1.11423	0.241792	2.20421	9.5877e-05	0.00046297	up
AT5G49450	4.82744	1.74578	1.46739	0.00101308	0.00376382	up
AT1G48980	0.756402	0.0001	12.8849	7.56215e-10	9.84353e-09	up
AT3G24170	90.981	34.2415	1.40982	3.56215e-12	6.52302e-11	up
AT1G26420	60.6302	7.5785	3.00005	6.12985e-52	2.90017e-49	up
AT1G31820	5.48585	1.82397	1.58864	2.67781e-07	2.25035e-06	up
AT5G19440	716.128	335.991	1.0918	2.52613e-08	2.53192e-07	up
AT2G35820	34.4368	16.5379	1.05817	3.34645e-06	2.28044e-05	up
AT2G42790	41.9864	17.613	1.25328	3.08311e-07	2.56277e-06	up
AT5G38895	5.75358	2.71427	1.0839	6.31392e-05	0.000317862	up
AT5G24640	83.0302	12.3148	2.75324	3.65175e-35	5.56963e-33	up
AT1G80920	29.6143	3.99951	2.8884	1.15424e-22	6.75724e-21	up
AT2G45220	178.121	11.4628	3.95782	4.538e-06	2.99899e-05	up
AT3G11900	10.5469	4.63461	1.1863	1.35586e-06	1.00393e-05	up
AT4G00050	7.29442	3.17203	1.20139	2.43164e-05	0.000134605	up
AT3G48920	8.66594	1.69247	2.35623	6.18694e-09	6.84639e-08	up
AT5G05110	17.2887	8.03609	1.10526	5.31034e-08	5.02283e-07	up
AT3G25655	16.1033	0.41048	5.2939	9.3311e-35	1.38669e-32	up
AT2G25460	2.98272	0.539841	2.46602	4.81592e-14	1.11759e-12	up
AT3G15370	0.780415	0.20445	1.93249	0.0134397	0.0357605	up
AT4G17670	11.98	5.33561	1.16691	0.00202805	0.00696331	up
AT3G53830	2.38444	1.02276	1.22118	0.000117105	0.000553483	up
AT3G14420	285.441	113.411	1.33164	3.1249e-18	1.17605e-16	up
AT4G28530	0.410374	0.0344163	3.57577	0.00939122	0.0263197	up
AT4G26460	10.8984	1.00167	3.44364	1.42803e-11	2.40073e-10	up
AT3G53160	2.55086	0.777053	1.7149	7.81856e-05	0.000384918	up
AT1G74020	128.752	39.9355	1.68885	7.13633e-09	7.8199e-08	up
AT2G37720	0.908453	0.123756	2.87591	0.000539023	0.00215642	up
AT1G43790	6.39444	1.53415	2.05937	7.50891e-05	0.000371012	up
AT1G72070	13.8468	2.24072	2.62751	6.91999e-19	2.79976e-17	up
AT2G04160	93.2801	31.7638	1.55419	4.1796e-09	4.77083e-08	up
AT2G40790	0.302856	0.0001	11.5644	0.00206931	0.00708609	up
AT5G61510	85.0563	41.9324	1.02035	4.10248e-12	7.44192e-11	up
AT5G13550	23.0367	10.6409	1.11431	2.33088e-05	0.000129553	up
AT5G16450	38.4402	13.8415	1.47361	3.93777e-12	7.16557e-11	up
AT5G59070	1.79735	0.679116	1.40414	0.00347116	0.0111549	up
AT5G54080	14.8621	6.39297	1.21708	8.59932e-08	7.90163e-07	up
AT5G12200	23.4789	10.9025	1.10671	5.18592e-08	4.92121e-07	up
AT4G30170	134.89	47.8978	1.49375	1.04763e-05	6.32807e-05	up
AT3G27415	1.93784	0.689751	1.4903	0.00146812	0.00521854	up
AT4G18170	7.55864	1.56603	2.27101	1.08188e-19	4.75926e-18	up
AT2G05070	759.34	36.0953	4.39486	1.92024e-61	1.43603e-58	up
AT2G03980	19.6606	9.05436	1.11862	8.20792e-07	6.32594e-06	up
AT3G22160	52.3239	25.6475	1.02865	3.75607e-05	0.000199489	up
AT2G21185	31.9086	14.8013	1.10822	0.000112724	0.000534587	up
AT4G37310	19.1532	8.12181	1.23771	5.86023e-10	7.76774e-09	up
AT3G25070	53.7368	22.9746	1.22587	2.41931e-13	5.03422e-12	up
AT1G31290	1.53473	0.521107	1.55833	4.60339e-06	3.03614e-05	up
AT1G51850	50.7087	20.6741	1.29441	1.86e-13	3.90937e-12	up
AT5G27520	32.0758	11.482	1.48212	2.05245e-13	4.2944e-12	up
AT4G25900	71.3722	15.4314	2.2095	2.58659e-27	2.2714e-25	up
AT5G09570	37.9194	9.74451	1.96027	6.11175e-13	1.21935e-11	up
AT1G14200	14.5219	5.60677	1.37299	1.01365e-06	7.67952e-06	up
AT2G23110	1.92859	0.0902323	4.41776	1.32876e-05	7.83433e-05	up
AT1G55365	3.72502	1.28315	1.53756	0.00246944	0.00826103	up
AT1G66550	0.201141	0.0001	10.974	0.0116992	0.0318747	up
AT4G27670	9.27533	0.0225437	8.68453	7.18748e-16	2.06222e-14	up
AT1G31885	8.79925	2.76082	1.67228	0.000451195	0.00183832	up
AT1G31880	2.7913	1.14823	1.28153	0.000202009	0.000903391	up
AT4G25290	6.90578	2.84589	1.27893	1.31811e-06	9.78786e-06	up
AT3G56650	16.2354	7.85334	1.04776	5.16136e-05	0.000265077	up
AT3G18290	19.1754	9.31015	1.04238	1.7096e-07	1.49223e-06	up
AT4G30370	10.3262	5.13084	1.00905	5.19271e-05	0.00026651	up
AT2G18210	4.99781	1.33805	1.90116	4.63126e-05	0.000240786	up
AT1G73260	223.405	57.0044	1.97052	0.00179414	0.00624529	up
AT5G63030	77.4401	25.9647	1.57653	1.58818e-16	4.86379e-15	up
AT2G40180	5.20098	0.830558	2.64663	2.27322e-17	7.67104e-16	up
AT2G03020	1.55478	0.393021	1.98403	0.000278166	0.00119887	up
AT2G38823	2.37508	1.08811	1.12615	0.0164529	0.0424657	up
AT2G38820	3.86606	0.927084	2.06009	4.16797e-12	7.54891e-11	up
AT1G55000	40.2786	13.7085	1.55494	1.08402e-13	2.3686e-12	up
AT2G43520	15.2365	6.97492	1.12729	0.000299747	0.00128164	up
AT5G52450	38.1175	18.4492	1.04689	4.84351e-08	4.62277e-07	up
AT3G05360	17.617	8.55917	1.04142	9.66535e-07	7.3548e-06	up
AT2G42690	28.2043	8.21418	1.77973	2.27101e-17	7.67104e-16	up
AT2G18970	0.915269	0.0001	13.16	1.27987e-05	7.58467e-05	up
AT4G00240	1.56285	0.548091	1.51169	0.00017862	0.000809412	up
AT4G16660	28.6062	14.234	1.00698	6.07832e-09	6.73584e-08	up
AT3G11080	3.06847	1.11444	1.46121	0.00042695	0.00174783	up
AT3G47800	72.9457	22.5453	1.694	2.80023e-15	7.5398e-14	up
AT5G06320	517.18	106.955	2.27366	8.11959e-28	7.4697e-26	up
AT4G21380	8.67477	1.89695	2.19315	1.62972e-23	1.01291e-21	up
AT1G23870	10.9137	3.56154	1.61556	5.75355e-10	7.6307e-09	up
AT1G11572	1.2458	0.0001	13.6048	2.79314e-07	2.3402e-06	up
AT5G09980	9.51197	2.74809	1.79132	1.10981e-05	6.6689e-05	up
AT1G14010	110.607	50.3236	1.13613	4.46175e-09	5.0779e-08	up
AT3G51360	0.654654	0.214176	1.61194	0.0124891	0.0336277	up
AT1G13540	2.59713	0.277118	3.22835	5.67379e-11	8.83381e-10	up
AT5G60270	24.8309	11.1784	1.15143	8.27818e-08	7.61862e-07	up
AT1G34000	59.0818	28.6876	1.04228	1.18446e-11	2.01758e-10	up
AT4G32810	1.43678	0.671304	1.0978	0.00358646	0.0114621	up
AT5G48410	4.9895	1.18176	2.07796	2.15246e-21	1.11885e-19	up
AT3G05165	37.8836	17.6522	1.10172	2.59959e-06	1.81306e-05	up
AT3G05160	4.23725	1.7822	1.24947	5.17454e-05	0.000265695	up
AT5G20830	158.894	61.0439	1.38014	2.80432e-08	2.78904e-07	up
AT3G10250	11.0547	4.66932	1.24337	7.53915e-08	6.98004e-07	up
AT2G32530	6.88716	2.62361	1.39235	1.45228e-09	1.81073e-08	up
AT5G59220	5.60743	2.74598	1.03002	0.000585326	0.00232237	up
AT1G12780	21.8688	8.71116	1.32794	3.29859e-08	3.23346e-07	up
AT3G59910	33.8442	16.2811	1.05571	2.28383e-05	0.000127244	up
AT1G77150	7.87529	0.869326	3.17936	1.05134e-07	9.52075e-07	up
AT2G40880	43.6577	18.8152	1.21434	3.15859e-06	2.16595e-05	up
AT4G20820	0.765353	0.122145	2.64753	9.5609e-05	0.000461964	up
AT5G17290	9.65259	4.21561	1.19518	8.7768e-07	6.71527e-06	up
AT4G02890	228.903	86.0791	1.411	0.0105492	0.0291735	up
AT4G22460	14.5941	4.68434	1.63947	2.59733e-06	1.81204e-05	up
AT3G05440	0.553675	0.0001	12.4348	0.00395332	0.0124643	up
AT3G60180	11.9903	5.67162	1.08003	3.49248e-06	2.37159e-05	up
AT1G65240	5.86199	1.05354	2.47615	1.15046e-17	4.08439e-16	up
AT3G27809	0.573543	0.0001	12.4857	0.00154547	0.00546667	up
AT3G28580	4.05686	0.713718	2.50694	1.06632e-12	2.07039e-11	up
AT1G58190	2.98708	0.715051	2.06262	1.63801e-10	2.3868e-09	up
AT5G16830	14.6029	5.33843	1.45177	1.54177e-10	2.25507e-09	up
AT1G21900	63.1402	26.0388	1.2779	3.26027e-14	7.69682e-13	up
AT3G04350	26.4868	11.6376	1.18648	4.79788e-09	5.42053e-08	up
AT5G05730	83.049	31.5421	1.39669	3.44178e-09	4.00356e-08	up
AT3G26380	8.89001	3.73318	1.25178	6.96018e-10	9.13691e-09	up
AT5G46780	83.2973	20.0235	2.05658	2.27258e-17	7.67104e-16	up
AT1G52900	0.394515	0.0001	11.9459	0.00187405	0.00649516	up
AT4G17900	26.9126	12.3303	1.12607	5.26331e-10	7.02877e-09	up
AT2G22470	460.948	159.388	1.53206	1.61147e-12	3.07227e-11	up
AT5G40780	295.244	92.6365	1.67226	1.72585e-12	3.27418e-11	up
AT1G73920	12.5174	5.70336	1.13405	4.64619e-09	5.27486e-08	up
AT2G16060	604.964	125.503	2.26913	5.9015e-17	1.91744e-15	up
AT1G75000	6.51345	3.11883	1.06242	0.00676818	0.0198265	up
AT3G15510	7.03319	1.46352	2.26473	2.33009e-09	2.79598e-08	up
AT3G15518	63.6298	13.2991	2.25837	3.9697e-33	5.35056e-31	up
AT1G51760	159.628	50.3368	1.66502	2.42592e-11	3.96057e-10	up
AT2G30570	629.381	235.971	1.41533	5.40134e-17	1.76365e-15	up
AT1G20620	1667.13	584.724	1.51154	2.42508e-06	1.69994e-05	up
AT4G25470	6.05968	0.170875	5.14823	4.726e-06	3.10929e-05	up
AT5G38200	7.55848	3.69811	1.03131	0.00108912	0.00400763	up
AT3G44630	6.57128	1.92445	1.77173	5.99527e-14	1.3613e-12	up
AT3G48530	62.5719	22.9545	1.44674	6.57623e-09	7.24949e-08	up
AT3G59700	22.1344	3.25849	2.76402	4.73211e-29	4.79059e-27	up
AT1G24330	0.986611	0.487069	1.01835	0.00460984	0.0142634	up
AT1G68170	0.665111	0.112469	2.56407	0.00425489	0.0132761	up
AT2G29100	0.276613	0.0666213	2.05381	0.00492216	0.015072	up
AT5G26220	25.9442	2.79045	3.21684	5.14927e-17	1.68372e-15	up
AT1G33590	339.564	56.1227	2.59702	7.00513e-28	6.49599e-26	up
AT3G07340	2.39952	0.975616	1.29836	0.000324379	0.00137428	up
AT2G36770	5.82858	1.49419	1.96378	6.44455e-15	1.66189e-13	up
AT3G54050	82.8539	40.6517	1.02725	1.62595e-12	3.09732e-11	up
AT2G18670	11.3593	2.90938	1.9651	2.26031e-21	1.17227e-19	up
AT2G05530	0.773893	0.0274143	4.81913	0.000628372	0.00246908	up
AT5G39110	2.87038	0.579337	2.30876	0.000147135	0.000678812	up
AT4G37390	68.5916	7.03714	3.28497	9.975e-27	8.34839e-25	up
AT2G43010	6.63771	2.15321	1.6242	9.45769e-07	7.20768e-06	up
AT4G13800	1.07949	0.167853	2.68508	1.93203e-05	0.000109378	up
AT4G37970	3.45055	1.70652	1.01577	0.00105427	0.00389937	up
AT1G20350	11.2421	1.39172	3.01397	3.43197e-15	9.10335e-14	up
AT3G17790	152.714	28.5622	2.41865	1.07064e-24	7.21533e-23	up
AT1G20970	9.58975	3.72415	1.36458	3.88986e-14	9.10896e-13	up
AT1G52000	4.06787	0.647498	2.65132	1.53629e-20	7.26852e-19	up
AT5G46080	5.2706	1.52408	1.79003	2.33849e-07	1.98875e-06	up
AT3G27610	6.24855	2.68172	1.22036	6.73204e-06	4.26768e-05	up
AT3G22060	334.759	27.2379	3.61944	1.62536e-36	2.61672e-34	up
AT2G23260	0.761116	0.116138	2.71228	0.00353254	0.0113255	up
AT5G41730	0.592614	0.03007	4.3007	1.29097e-05	7.64069e-05	up
AT3G51730	112.662	48.8166	1.20656	2.17653e-08	2.20728e-07	up
AT3G26220	4.36071	0.626749	2.7986	3.83432e-18	1.42226e-16	up
AT3G10040	54.7949	25.1925	1.12105	1.01488e-07	9.20502e-07	up
AT5G59810	0.106909	0.0001	10.0622	0.00217546	0.00740193	up
AT2G30432	1.96499	0.328761	2.57941	0.00257112	0.00856167	up
AT4G31020	12.3234	2.41614	2.35062	1.20737e-19	5.24167e-18	up
AT3G44860	42.9811	0.14062	8.25576	3.14106e-18	1.18021e-16	up
AT2G33830	45.4642	19.9484	1.18846	0.00137246	0.00492688	up
AT5G24530	30.6265	13.0353	1.23236	3.30782e-05	0.000178172	up
AT4G23300	16.664	2.3679	2.81506	3.24761e-45	9.90649e-43	up
AT1G76650	41.1968	6.97232	2.56282	2.66289e-13	5.50213e-12	up
AT2G32120	4.21658	1.78464	1.24044	7.3033e-06	4.59714e-05	up
AT1G09180	3.47087	1.38372	1.32675	0.00329056	0.0106454	up
AT4G33070	903.334	165.066	2.45222	1.08904e-25	8.06619e-24	up
AT3G57020	20.85	3.10437	2.74768	6.01347e-20	2.69652e-18	up
AT1G69920	36.0076	5.43294	2.7285	1.10168e-16	3.46543e-15	up
AT5G51105	1.07438	0.0001	13.3912	1.87054e-05	0.000106443	up
AT5G59730	19.4956	7.44047	1.38968	2.52004e-14	5.99816e-13	up
AT4G39610	0.336878	0.015065	4.48295	0.0019899	0.00685263	up
AT2G05310	37.4234	10.1395	1.88395	2.57689e-17	8.64543e-16	up
AT5G11140	23.7255	0.171352	7.11333	4.12231e-41	9.10166e-39	up
AT1G22360	51.7838	16.6822	1.63419	3.21162e-10	4.43978e-09	up
AT1G16858	22.5904	8.83662	1.35414	2.36745e-08	2.38421e-07	up
AT1G16850	31.1606	14.5509	1.09862	0.00295571	0.00968376	up
AT4G34588	3.67566	0.000206333	14.1207	0.00487335	0.0149542	up
AT5G04770	5.73411	2.7777	1.04568	6.77101e-05	0.000338084	up
AT1G11310	51.0401	20.8261	1.29324	6.03412e-11	9.34462e-10	up
AT1G35710	4.56873	1.9168	1.25309	0.000720565	0.00278926	up
AT3G55970	143.567	6.63257	4.43601	5.24068e-35	7.88927e-33	up
AT3G62410	65.9837	6.19726	3.41241	3.3899e-36	5.31001e-34	up
AT1G53560	43.7594	8.40048	2.38105	1.44614e-15	4.02471e-14	up
AT3G61850	5.5108	2.61111	1.0776	1.03164e-05	6.2429e-05	up
AT2G05400	0.200248	0.0001	10.9676	0.0113528	0.0310696	up
AT1G14360	41.8806	15.5466	1.42968	1.49888e-13	3.18843e-12	up
AT4G01430	10.5446	3.00936	1.80897	1.27857e-12	2.45577e-11	up
AT2G23010	2.97613	1.36492	1.12463	0.000182481	0.000825132	up
AT1G09430	84.3327	33.2674	1.34198	7.18693e-15	1.83901e-13	up
AT2G22760	4.46504	0.0295443	7.23965	3.22463e-19	1.3494e-17	up
AT3G01080	0.407027	0.055433	2.87631	0.0178468	0.0455262	up
AT5G64660	29.6364	9.74016	1.60535	1.55113e-11	2.59639e-10	up
AT3G01550	6.40264	0.7649	3.06532	1.41551e-22	8.18349e-21	up
AT1G75460	9.36435	1.85659	2.33452	1.25843e-16	3.9055e-15	up
AT5G07310	1.34609	0.569067	1.2421	0.0156724	0.0407232	up
AT1G78280	8.09166	3.02612	1.41897	1.11964e-10	1.66282e-09	up
AT5G23990	0.400902	0.0133797	4.90514	9.7921e-05	0.000472151	up
AT2G34350	1.14453	0.157119	2.86482	0.000720431	0.0027892	up
AT5G56550	1.84643	0.328072	2.49265	0.000138929	0.000644159	up
AT4G22750	49.6926	24.1314	1.04212	8.16426e-07	6.29857e-06	up
AT4G22753	9.832	3.46182	1.50595	1.60525e-12	3.06293e-11	up
AT2G44490	79.8792	30.4145	1.39306	1.80063e-19	7.71609e-18	up
AT2G36220	74.9879	32.5547	1.20379	3.22402e-08	3.16705e-07	up
AT1G30515	7.27709	1.63807	2.15137	7.19761e-09	7.88201e-08	up
AT1G70820	2.88317	1.30123	1.14777	0.00234702	0.00790284	up
AT4G34210	13.8024	3.42844	2.0093	1.37279e-07	1.2203e-06	up
AT1G66800	1.85784	0.300097	2.63013	6.04814e-05	0.000305877	up
AT5G53220	0.881455	0.272141	1.69553	0.0119396	0.0324138	up
AT1G25400	26.4503	9.12318	1.53567	7.66543e-15	1.95713e-13	up
AT1G26665	59.2258	27.7438	1.09406	6.7302e-10	8.85004e-09	up
AT5G42010	5.03057	2.46329	1.03014	0.00118697	0.00433621	up
AT1G22750	25.9248	8.59038	1.59354	2.92733e-08	2.90391e-07	up
AT1G13300	22.3926	4.65735	2.26544	6.69361e-23	4.00977e-21	up
AT3G46070	1.02508	0.0001	13.3234	1.08464e-05	6.52952e-05	up
AT5G01050	2.82771	0.829001	1.77019	3.08777e-05	0.00016733	up
AT2G23680	29.7258	13.9845	1.08788	5.63858e-08	5.31595e-07	up
AT1G06290	35.8539	16.8446	1.08985	1.27233e-05	7.54382e-05	up
AT1G10740	20.5674	9.79548	1.07017	2.95269e-07	2.46231e-06	up
AT4G24340	21.6043	3.78082	2.51455	5.28115e-19	2.16695e-17	up
AT5G56795	26.909	12.6165	1.09277	0.00052988	0.00212603	up
AT3G52430	10.2277	3.66267	1.48152	1.48583e-05	8.65263e-05	up
AT2G17660	10.1058	1.00542	3.32932	6.22644e-16	1.80434e-14	up
AT1G02930	1737.69	268.352	2.69497	6.89023e-26	5.22013e-24	up
AT1G21130	93.7565	41.8196	1.16474	1.49745e-07	1.32048e-06	up
AT5G24140	1.4613	0.39964	1.87048	0.000125313	0.000587844	up
AT1G42970	336.572	161.083	1.06311	1.48439e-10	2.17664e-09	up
AT1G30757	7.73522	2.42865	1.67129	1.86729e-05	0.00010631	up
AT1G30755	13.8216	3.89199	1.82834	1.74782e-26	1.40693e-24	up
AT4G33950	25.7506	7.08318	1.86214	5.55818e-25	3.84643e-23	up
AT5G22920	8.78779	3.17333	1.4695	4.12309e-08	3.98771e-07	up
AT2G33780	24.0944	0.223253	6.75387	3.84386e-45	1.1573e-42	up
AT1G70660	61.3877	27.8545	1.14004	1.70397e-10	2.47824e-09	up
AT2G36440	16.8452	0.0001	17.362	1.18206e-14	2.93716e-13	up
AT1G68150	6.65719	2.42987	1.45403	5.40664e-05	0.000276449	up
AT1G32640	21.8407	5.45915	2.00027	3.74621e-30	4.15542e-28	up
AT5G56960	0.701335	0.170433	2.0409	0.0170462	0.0437972	up
AT5G14940	1.63912	0.665865	1.29962	0.00901476	0.0254152	up
AT2G03760	111.575	49.7121	1.16635	4.02547e-07	3.26189e-06	up
AT3G09260	1088.31	528.335	1.04257	1.04419e-05	6.30893e-05	up
AT5G55090	10.8042	1.59936	2.75602	3.18761e-18	1.19577e-16	up
AT1G11180	7.42694	3.5562	1.06243	8.55274e-07	6.56116e-06	up
AT4G04700	5.12986	2.26366	1.18026	0.000191743	0.000862806	up
AT4G18195	3.75799	0.618027	2.60422	9.31362e-14	2.0544e-12	up
AT4G39580	5.32135	1.89115	1.49253	0.000195565	0.000876941	up
AT1G66620	15.3753	7.55608	1.02491	4.39678e-05	0.000229936	up
AT1G19250	7.55677	0.877119	3.10692	9.09749e-05	0.000442246	up
AT5G46910	3.44592	1.41277	1.28637	2.77257e-07	2.32381e-06	up
AT5G42200	36.8289	11.0667	1.73461	6.20915e-14	1.40573e-12	up
AT4G12545	53.4659	9.17703	2.54252	0.000143071	0.000661841	up
AT3G25990	0.524556	0.102422	2.35657	0.0122526	0.0331024	up
AT3G21790	24.7925	10.3188	1.26463	9.02717e-10	1.1603e-08	up
AT3G17810	47.9882	14.4994	1.72669	6.15974e-09	6.81954e-08	up
AT3G55950	5.9625	2.5758	1.2109	1.07095e-05	6.45382e-05	up
AT2G20825	2.64419	0.872961	1.59884	0.00030072	0.00128509	up
AT1G79310	1.70449	0.358481	2.24937	4.43003e-06	2.93594e-05	up
AT3G49780	113.091	26.6118	2.08735	2.38766e-20	1.11151e-18	up
AT1G23800	28.0575	12.9242	1.11832	3.00161e-06	2.07041e-05	up
AT1G21320	18.524	8.14779	1.18492	2.20809e-08	2.2344e-07	up
AT1G04530	22.0486	7.66696	1.52396	2.25802e-10	3.18998e-09	up
AT1G59580	23.4126	9.69563	1.27188	1.25187e-09	1.57472e-08	up
AT5G63650	9.61122	4.63411	1.05243	4.87225e-06	3.1971e-05	up
AT1G58180	4.72689	2.06916	1.19184	1.30687e-05	7.72888e-05	up
AT4G22030	1.99891	0.156294	3.67688	9.61044e-09	1.03005e-07	up
AT3G57530	17.9407	7.4234	1.27309	5.06567e-10	6.78437e-09	up
AT5G64170	9.05635	1.34623	2.75	1.08522e-36	1.78431e-34	up
AT2G26370	3.72055	0.950795	1.96831	0.00154357	0.00546162	up
AT4G04540	3.07017	0.16677	4.20239	4.12799e-22	2.27314e-20	up
AT2G38740	32.0861	14.0575	1.19061	1.48183e-10	2.17425e-09	up
AT5G49740	1.31486	0.273385	2.26591	5.31456e-07	4.21654e-06	up
AT5G15930	7.87891	3.17689	1.31038	1.38316e-10	2.0398e-09	up
AT5G11720	15.1424	6.58013	1.20241	3.74104e-08	3.63642e-07	up
AT2G18530	0.565014	0.0300503	4.23283	0.0170861	0.0438568	up
AT3G60961	1.09399	0.172448	2.66537	0.00605579	0.0180243	up
AT1G17100	267.403	88.93	1.58828	1.91749e-22	1.09491e-20	up
AT3G04000	22.2233	8.83695	1.33045	9.30783e-07	7.10281e-06	up
AT4G03380	0.274452	0.0001	11.4223	0.00971079	0.0271203	up
AT5G02400	3.70481	1.13743	1.70362	6.21386e-11	9.58988e-10	up
AT5G06980	20.3383	1.23286	4.04411	1.48856e-25	1.0852e-23	up
AT4G13920	4.03643	1.29827	1.63649	3.01978e-06	2.0797e-05	up
AT5G44306	13.8802	2.39062	2.53757	1.69556e-07	1.4811e-06	up
AT5G47960	6.28387	2.19225	1.51924	1.93015e-06	1.38192e-05	up
AT3G17690	1.57365	0.685721	1.19842	0.000669529	0.0026122	up
AT1G21120	27.2841	9.60298	1.50651	7.53926e-10	9.81925e-09	up
AT1G53870	1.74559	0.48261	1.85479	0.00210452	0.00719179	up
AT3G22290	28.6488	14.2186	1.0107	4.72662e-09	5.35288e-08	up
AT5G01560	13.9555	5.557	1.32846	5.95391e-11	9.23274e-10	up
AT3G09790	1.02256	0.233609	2.13002	3.55898e-05	0.000190154	up
AT3G47500	9.50866	3.64701	1.38253	1.12021e-08	1.19019e-07	up
AT2G24600	11.709	4.5851	1.35259	2.07321e-10	2.95229e-09	up
AT5G26340	160.646	44.0666	1.86613	5.91676e-20	2.66271e-18	up
AT3G56170	17.2802	3.70834	2.22027	3.00666e-22	1.6796e-20	up
AT2G30770	16.6308	0.307999	5.75479	2.52413e-39	4.75748e-37	up
AT2G34460	76.0039	35.885	1.08269	3.8552e-09	4.4421e-08	up
AT4G09460	12.8116	5.85422	1.12991	2.42579e-05	0.000134314	up
AT2G24180	92.9315	43.4391	1.09717	0.000230181	0.00101373	up
AT3G49570	14.7422	3.53146	2.06161	3.5852e-10	4.92683e-09	up
AT5G24470	10.6803	2.62423	2.02499	2.79251e-18	1.06478e-16	up
AT1G55450	75.972	17.9068	2.08496	8.08879e-29	8.01378e-27	up
AT4G23220	6.12662	1.09062	2.48994	6.49443e-13	1.29459e-11	up
AT4G28811	3.53929	0.315106	3.48955	2.49335e-21	1.29025e-19	up
AT5G51390	2.52033	0.849326	1.56922	0.0023989	0.00805878	up
AT1G17710	33.6041	0.759659	5.46714	7.52803e-62	6.01801e-59	up
AT2G18700	6.54152	1.60328	2.0286	1.63108e-21	8.63317e-20	up
AT1G67470	7.75573	3.15182	1.29908	1.93335e-08	1.98322e-07	up
AT4G37150	3.14107	1.07336	1.54912	0.00123946	0.00450452	up
AT1G11925	0.778911	0.0265107	4.87681	0.000376334	0.00156606	up
AT1G12740	1.1247	0.385856	1.54341	0.0193	0.0487132	up
AT2G43120	24.3799	8.86677	1.45921	7.43922e-10	9.71078e-09	up
AT1G19540	10.7741	2.57034	2.06753	7.76553e-14	1.73271e-12	up
AT4G35440	4.98035	2.25738	1.1416	9.62177e-07	7.3255e-06	up
AT1G52315	1.89153	0.464024	2.02728	9.69638e-06	5.92179e-05	up
AT4G11521	8.55483	4.26299	1.00487	6.75657e-05	0.000337654	up
AT3G25597	3.39119	1.57244	1.10878	0.0131464	0.0351082	up
AT2G15042	0.95405	0.176905	2.43109	9.78245e-05	0.000471784	up
AT5G05140	14.3157	5.12419	1.4822	1.77087e-13	3.73899e-12	up
AT2G34930	20.8102	4.32563	2.26631	2.47051e-30	2.79384e-28	up
AT2G25450	196.274	39.4477	2.31486	6.06372e-17	1.9606e-15	up
AT4G21830	146.834	11.9067	3.62434	6.43658e-24	4.11072e-22	up
AT2G26480	1.33644	0.599615	1.15629	0.00878456	0.024884	up
AT1G03400	10.3398	3.10295	1.7365	8.45735e-10	1.09473e-08	up
AT4G14560	7.87891	2.10113	1.90683	4.48776e-08	4.30806e-07	up
AT1G68300	91.8784	38.2415	1.26459	4.966e-08	4.73188e-07	up
AT1G72950	2.5493	0.693194	1.87877	1.4447e-05	8.43429e-05	up
AT2G29290	2.59218	0.87543	1.5661	9.04734e-06	5.56204e-05	up
AT2G39660	60.7728	29.03	1.06588	6.20325e-10	8.19582e-09	up
AT1G47990	2.14263	0.835579	1.35854	0.00704604	0.0205392	up
AT5G49520	17.175	8.0887	1.08633	1.98549e-09	2.41119e-08	up
AT3G09405	14.5325	2.87519	2.33756	5.90315e-16	1.7171e-14	up
AT2G02410	5.43432	1.90024	1.51592	1.71883e-06	1.24213e-05	up
AT5G52740	1.61711	0.284465	2.5071	0.0138085	0.0365855	up
AT4G34150	264.583	78.2939	1.75675	1.02101e-11	1.75594e-10	up
AT2G44010	9.23631	3.97799	1.21528	0.000233646	0.00102646	up
AT3G23510	1.37008	0.24903	2.45987	2.70265e-11	4.3938e-10	up
AT5G40590	66.3163	13.8201	2.2626	3.67657e-11	5.86436e-10	up
AT1G50590	4.03328	1.71484	1.23388	0.000167503	0.000764274	up
AT4G14365	50.5215	19.4887	1.37426	3.63034e-07	2.96868e-06	up
AT4G14368	0.965103	0.0259123	5.21897	0.00183874	0.00637946	up
AT5G23810	9.4967	3.28225	1.53274	8.19637e-11	1.24356e-09	up
AT2G17740	175.348	16.5679	3.40376	2.14793e-54	1.15803e-51	up
AT5G25910	2.6118	0.523669	2.31832	2.47797e-14	5.91016e-13	up
AT2G14210	2.08201	0.416089	2.32301	5.47739e-05	0.000279747	up
AT5G56100	4.06347	0.535445	2.9239	3.10861e-06	2.13468e-05	up
AT4G15100	0.807902	0.0001	12.98	1.69925e-08	1.76259e-07	up
AT3G59660	15.7348	7.62448	1.04525	2.37892e-09	2.85311e-08	up
AT3G22360	5.04885	0.0177043	8.15571	8.31922e-13	1.63583e-11	up
AT1G14780	6.53542	2.80822	1.21862	0.000298171	0.00127584	up
AT1G18400	17.1654	5.59162	1.61817	2.68442e-12	4.9906e-11	up
AT3G54620	63.3996	29.9545	1.0817	7.55844e-08	6.99231e-07	up
AT3G43110	11.0561	1.38791	2.99386	1.37372e-14	3.38797e-13	up
AT5G01100	10.4658	3.17353	1.72152	3.27838e-15	8.73593e-14	up
AT1G70290	8.22041	1.34377	2.61293	1.5492e-18	6.05653e-17	up
AT3G18773	1.34103	0.379475	1.82126	5.18426e-05	0.000266135	up
AT4G28710	3.21803	1.53684	1.06621	7.4011e-08	6.8577e-07	up
AT2G26690	31.3899	15.2816	1.03851	0.000508152	0.00204807	up
AT5G11410	1.90809	0.434594	2.13439	0.000256692	0.00111754	up
AT2G39030	48.0121	0.300737	7.31875	3.26473e-25	2.3075e-23	up
AT4G30690	14.1647	7.07795	1.00089	1.06465e-05	6.41753e-05	up
AT2G23120	122.91	47.5947	1.36873	2.22544e-05	0.000124319	up
AT2G19190	66.6665	7.70851	3.11244	3.40855e-50	1.49095e-47	up
AT3G07680	209.047	88.0891	1.24679	3.47205e-12	6.36305e-11	up
AT2G04690	11.575	5.05528	1.19514	2.55778e-06	1.78713e-05	up
AT5G36925	251.611	49.6975	2.33995	6.4639e-29	6.51533e-27	up
AT2G40200	2.0086	0.837093	1.26273	0.00908772	0.0255747	up
AT5G13220	29.62	5.48609	2.43272	8.34992e-39	1.52422e-36	up
AT5G39090	2.67981	0.813531	1.71986	0.000854195	0.00324317	up
AT1G78830	346.317	24.4212	3.82589	1.79797e-11	2.98156e-10	up
AT5G44380	117.062	21.4546	2.44791	3.94922e-28	3.72174e-26	up
AT4G03560	24.4796	12.0286	1.02511	8.43714e-09	9.12305e-08	up
AT1G65484	4.56106	1.77243	1.36364	0.00350793	0.0112591	up
AT1G65486	230.231	82.7706	1.47589	4.12683e-10	5.60471e-09	up
AT1G65481	12.5622	4.30191	1.54604	6.73405e-09	7.39884e-08	up
AT1G30420	3.5983	1.60966	1.16056	4.0104e-06	2.68942e-05	up
AT4G35090	106.02	34.3749	1.6249	2.28568e-08	2.3074e-07	up
AT1G14540	144.259	6.0503	4.57551	4.15446e-12	7.53033e-11	up
AT4G16690	13.0806	1.56631	3.06198	4.76981e-17	1.56405e-15	up
AT1G22990	4.51145	1.0452	2.10981	1.61207e-05	9.31519e-05	up
AT5G02830	4.01427	1.76346	1.18673	3.82132e-05	0.000202491	up
AT5G64870	10.0988	2.40289	2.07135	2.76718e-22	1.55331e-20	up
AT1G23110	16.4522	0.869504	4.24194	7.67934e-30	8.28047e-28	up
AT4G17250	7.26338	2.13148	1.76879	1.0186e-15	2.87413e-14	up
AT5G65020	89.2881	35.2153	1.34226	3.97253e-07	3.22349e-06	up
AT5G02160	53.3477	12.0805	2.14274	6.8061e-22	3.70389e-20	up
AT5G28610	2.30939	0.541453	2.0926	0.00151621	0.00537549	up
AT2G31020	2.60998	1.1222	1.2177	0.000119693	0.00056445	up
AT4G15150	21.5675	5.04049	2.09723	3.25146e-07	2.68538e-06	up
AT2G24100	29.3467	13.777	1.09094	6.67027e-09	7.34268e-08	up
AT1G60260	8.69411	2.2379	1.95789	2.25099e-12	4.23234e-11	up
AT4G24230	17.1511	3.76803	2.18642	1.86069e-20	8.76756e-19	up
AT1G15330	0.764014	0.0298263	4.67894	3.41293e-05	0.000183068	up
AT5G63750	0.172115	0.0119667	3.84628	0.0084087	0.0239424	up
AT1G01640	13.2085	5.01124	1.39823	2.9627e-05	0.000161268	up
AT3G54120	11.4908	5.32555	1.10947	3.03192e-08	2.99867e-07	up
AT1G07400	35.558	9.28449	1.93728	2.38122e-17	8.01217e-16	up
AT2G32540	9.78835	2.44017	2.00408	6.73877e-15	1.73391e-13	up
AT3G28850	8.59964	2.46923	1.80022	6.29157e-09	6.95222e-08	up
AT2G35000	5.19253	2.54041	1.03138	0.000383028	0.00158993	up
AT2G39200	189.623	29.4107	2.68872	1.0468e-39	2.03932e-37	up
AT1G33600	133.86	35.11	1.93078	4.55083e-14	1.05713e-12	up
AT4G23700	15.5164	1.97853	2.97129	0.000193119	0.000867818	up
AT5G06860	434.812	75.638	2.52321	1.36479e-14	3.36952e-13	up
AT5G41080	10.5477	3.0509	1.78962	1.44711e-06	1.06435e-05	up
AT5G44260	6.0957	2.82541	1.10933	0.000104607	0.000500757	up
AT5G53905	7.3611	2.59346	1.50504	0.000458443	0.00186392	up
AT1G21240	1.34057	0.395886	1.75969	0.00325343	0.0105434	up
AT1G24148	2.79008	0.57202	2.28617	1.9024e-05	0.000107991	up
AT1G08570	30.0941	9.88097	1.60676	1.93295e-12	3.64915e-11	up
AT1G24140	20.6706	3.13663	2.72029	1.30903e-20	6.26088e-19	up
AT1G24147	3.25825	0.582729	2.4832	0.00107078	0.00395285	up
AT1G24145	11.2631	1.40871	2.99915	1.04407e-11	1.7916e-10	up
AT5G37760	0.641079	0.0679797	3.23733	0.0136766	0.0362775	up
AT3G25510	0.494028	0.240238	1.04013	0.00401576	0.0126422	up
AT5G64840	17.5804	4.63682	1.92276	5.79928e-17	1.89092e-15	up
AT1G14890	114.96	51.5199	1.15793	4.801e-09	5.42142e-08	up
AT1G25230	16.2393	6.67467	1.28272	4.87269e-07	3.88859e-06	up
AT4G27470	15.741	4.90325	1.68272	8.15517e-08	7.51327e-07	up
AT5G05850	11.7281	5.57407	1.07316	1.74599e-06	1.26117e-05	up
AT4G16330	42.1083	19.1329	1.13805	3.91764e-10	5.34251e-09	up
AT3G06470	52.5133	18.4731	1.50726	6.69152e-12	1.18149e-10	up
AT3G10930	36.6157	5.12983	2.83548	2.53933e-13	5.27029e-12	up
AT2G30540	7.59128	2.26995	1.74168	5.80322e-07	4.57139e-06	up
AT4G20410	16.0648	6.77958	1.24463	1.02354e-09	1.30162e-08	up
AT1G73066	0.406925	0.126496	1.68568	0.0177256	0.045242	up
AT5G38250	0.325759	0.0199057	4.03255	0.000880979	0.00333122	up
AT3G18830	205.947	84.7746	1.28057	1.01832e-08	1.08642e-07	up
AT5G64910	2.36654	0.942044	1.32891	0.00207497	0.00710231	up
AT1G59960	63.0363	24.9232	1.33869	1.29696e-16	4.01436e-15	up
AT1G42980	4.03697	0.421492	3.25969	9.81253e-14	2.1542e-12	up
AT1G07135	93.259	31.242	1.57776	5.78072e-23	3.49907e-21	up
AT5G48180	223.963	88.5757	1.33828	8.92599e-09	9.61577e-08	up
AT1G51915	10.4945	0.548027	4.25924	1.94717e-21	1.01897e-19	up
AT5G45000	1.3774	0.422859	1.7037	0.00174437	0.00609401	up
AT5G58375	284.523	81.5748	1.80235	1.5441e-21	8.19152e-20	up
AT5G22670	0.223167	0.0001	11.1239	0.000777817	0.002982	up
AT4G15680	1.95922	0.646195	1.60023	0.0122111	0.0330094	up
AT4G18940	32.2167	2.46681	3.70709	1.74429e-18	6.78487e-17	up
AT1G67640	0.137297	0.0001	10.4231	0.0101575	0.0282149	up
AT1G51800	109.93	41.6003	1.40192	1.56693e-13	3.32657e-12	up
AT1G61340	12.0527	3.49358	1.78657	4.38792e-08	4.22096e-07	up
AT3G49120	1030.46	198.537	2.37581	4.36217e-05	0.000228229	up
AT2G14290	4.8136	0.0884627	5.7659	2.49572e-28	2.381e-26	up
AT1G13700	19.6415	2.4507	3.00264	1.11893e-27	1.00543e-25	up
AT3G43190	113.429	22.6265	2.3257	0.000878553	0.00332314	up
AT5G64790	7.40102	0.0301837	7.93781	3.37627e-08	3.30681e-07	up
AT3G18260	1.43811	0.557186	1.36795	0.0156036	0.0405856	up
AT5G07550	3.6855	0.0001	15.1696	2.65353e-12	4.93714e-11	up
AT4G37240	28.5757	13.7207	1.05843	4.66296e-08	4.46332e-07	up
AT3G47430	8.30119	3.56294	1.22025	2.17152e-06	1.53764e-05	up
AT3G56000	0.728439	0.184475	1.98138	0.000762795	0.00292973	up
AT3G12320	11.8821	0.782213	3.92508	9.39654e-43	2.34236e-40	up
AT5G66490	18.5663	4.75241	1.96596	2.03831e-10	2.91154e-09	up
AT5G64890	16.5021	1.30971	3.65533	6.6693e-29	6.67795e-27	up
AT2G47700	48.0874	22.1563	1.11794	1.9345e-07	1.66658e-06	up
AT3G09520	2.87433	0.489555	2.55368	4.39707e-10	5.94041e-09	up
AT1G26800	4.6104	1.46347	1.6555	8.43903e-05	0.000412921	up
AT1G66860	0.139529	0.0001	10.4463	0.0138369	0.0366398	up
AT3G01830	19.989	1.98837	3.32955	2.52393e-17	8.48002e-16	up
AT1G10370	312.869	136.032	1.20162	4.39702e-06	2.91913e-05	up
AT5G44568	87.3934	26.6009	1.71605	8.35945e-15	2.11569e-13	up
AT3G28740	7.57136	1.68264	2.16982	9.99981e-16	2.83059e-14	up
AT5G42650	133.586	44.1317	1.59788	2.11225e-10	3.00235e-09	up
AT1G27730	278.286	43.4861	2.67794	7.8376e-35	1.17225e-32	up
AT1G11580	498.437	141.977	1.81175	1.5371e-10	2.24966e-09	up
AT1G23730	47.2841	13.9152	1.76469	0.00706678	0.0205867	up
AT1G21770	79.6266	31.3157	1.34637	7.19338e-10	9.41639e-09	up
AT5G23000	3.48747	0.229857	3.92337	2.9939e-16	8.88703e-15	up
AT1G05340	30.7044	9.33088	1.71836	3.9248e-11	6.23209e-10	up
AT1G03970	21.133	8.05331	1.39185	7.4902e-10	9.76084e-09	up
AT3G54700	0.299763	0.032398	3.20985	0.0123393	0.03329	up
AT3G58670	20.7867	9.97753	1.05891	1.35642e-07	1.20621e-06	up
AT2G34620	7.37144	3.03242	1.28147	0.000177653	0.000805502	up
AT5G25120	3.98726	0.500341	2.99441	7.66865e-12	1.3448e-10	up
AT3G50280	2.03333	0.713586	1.51068	0.000849826	0.00322764	up
AT4G25030	175.793	75.3584	1.22203	4.50287e-08	4.319e-07	up
AT1G03020	2.28666	0.51157	2.16024	0.00752953	0.0217435	up
AT1G30620	23.4769	11.5716	1.02065	1.75122e-10	2.54377e-09	up
AT1G70390	0.633716	0.0001	12.6296	1.3978e-06	1.03103e-05	up
AT4G12490	7359.49	635.946	3.53263	2.84392e-09	3.35246e-08	up
AT2G33630	61.1926	26.9374	1.18375	5.61852e-07	4.44099e-06	up
AT5G15870	19.1249	7.45767	1.35866	4.93393e-09	5.56069e-08	up
AT4G36950	6.20847	0.420702	3.88337	4.52157e-28	4.22676e-26	up
AT3G19450	151.327	71.7425	1.07677	6.13233e-12	1.08856e-10	up
AT4G23470	242.26	116.596	1.05504	6.69586e-08	6.24668e-07	up
AT5G11680	41.3444	17.2816	1.25846	8.09049e-13	1.59221e-11	up
AT3G45730	28.676	11.3117	1.34203	1.22448e-06	9.14534e-06	up
AT2G04790	2.77027	0.913313	1.60085	0.00170288	0.00596161	up
AT2G04795	6.42801	2.47239	1.37846	0.000790866	0.00302303	up
AT4G22780	13.4572	3.82011	1.81669	1.19031e-11	2.02606e-10	up
AT1G69450	11.3108	3.73629	1.59802	4.83603e-13	9.77451e-12	up
AT5G55120	56.3931	21.3787	1.39934	4.75721e-13	9.63199e-12	up
AT2G46240	2.56235	1.21156	1.08061	2.50658e-06	1.75506e-05	up
AT4G37770	11.25	0.673076	4.06301	4.99099e-06	3.26704e-05	up
AT2G40740	20.039	0.243774	6.36112	1.20597e-37	2.07096e-35	up
AT3G01970	76.0405	16.1338	2.23669	1.44096e-14	3.54249e-13	up
AT1G63350	2.18587	0.974564	1.16538	6.4671e-05	0.000324728	up
AT2G45740	19.2209	8.02121	1.26078	2.93611e-11	4.75334e-10	up
AT4G10120	5.37762	1.04856	2.35856	4.8451e-19	1.99865e-17	up
AT4G11650	498.416	139.764	1.83436	0.00262788	0.00872061	up
AT1G26380	61.4931	21.143	1.54024	0.00708811	0.0206411	up
AT1G22890	12.3745	0.852988	3.8587	2.65468e-19	1.12101e-17	up
AT4G18430	37.3712	8.05421	2.21411	3.40155e-15	9.03301e-14	up
AT1G23380	5.68629	2.3239	1.29094	5.50519e-06	3.56699e-05	up
AT1G51402	1.26821	0.0253397	5.64525	0.00149126	0.00529351	up
AT1G51400	172.301	70.4314	1.29064	4.69896e-10	6.32981e-09	up
AT5G65100	0.20991	0.0001	11.0356	0.000229915	0.00101275	up
AT2G21970	60.6566	27.5275	1.13979	4.94902e-10	6.63965e-09	up
AT1G53310	271.283	103.118	1.3955	5.09975e-07	4.05722e-06	up
AT3G10420	22.7955	7.16401	1.66991	6.34834e-17	2.03842e-15	up
AT5G03350	118.193	11.1366	3.40775	9.6521e-05	0.000465885	up
AT1G02940	2.03904	0.298683	2.7712	0.00104692	0.00387588	up
AT3G45530	1.5981	0.283126	2.49684	6.60418e-07	5.16722e-06	up
AT5G27420	107.966	15.3487	2.81438	3.93586e-51	1.78912e-48	up
AT3G52400	111.828	19.1299	2.54738	5.92658e-20	2.66271e-18	up
AT1G05060	10.8963	5.37639	1.01913	7.04773e-06	4.45076e-05	up
AT5G23210	10.293	4.60533	1.16029	1.4042e-07	1.24583e-06	up
AT1G11080	0.732575	0.268579	1.44763	0.00366184	0.0116627	up
AT1G30780	1.40203	0.0001	13.7752	9.77068e-11	1.46232e-09	up
AT4G28085	11.6841	5.45534	1.09881	0.000518345	0.0020848	up
AT4G28080	16.4346	6.6516	1.30496	1.33812e-08	1.40688e-07	up
AT5G54500	366.016	181.419	1.01258	5.76372e-07	4.54336e-06	up
AT4G12350	1.55378	0.50837	1.61183	0.00660964	0.0194407	up
AT2G37980	1.50985	0.69553	1.11822	0.00192283	0.00665129	up
AT5G52900	9.36904	1.32258	2.82455	4.27863e-23	2.60345e-21	up
AT5G11520	129.255	56.7462	1.18763	3.12406e-09	3.66338e-08	up
AT1G32690	16.5893	7.85241	1.07904	3.94141e-06	2.64698e-05	up
AT4G33120	3.79028	0.78803	2.26598	1.72024e-05	9.87628e-05	up
AT2G19570	41.8429	20.3648	1.0389	0.000108619	0.000517599	up
AT2G35930	54.4199	9.40852	2.53209	1.56145e-26	1.27461e-24	up
AT1G27040	0.308058	0.0368753	3.06247	0.00139586	0.00499772	up
AT1G65970	282.456	30.1833	3.22621	5.31003e-07	4.21439e-06	up
AT5G53820	6.64219	1.04604	2.66672	3.3474e-07	2.75676e-06	up
AT5G38410	2036.94	781.34	1.38238	3.13488e-10	4.33694e-09	up
AT1G65390	9.08555	3.50421	1.37448	3.68082e-07	3.00678e-06	up
AT4G37925	4.73706	1.11147	2.09152	2.98766e-09	3.5141e-08	up
AT3G55515	5.11837	1.78386	1.52068	0.00614805	0.0182638	up
AT4G18250	7.79484	1.3137	2.56888	6.46071e-16	1.86756e-14	up
AT2G21320	10.5294	2.56345	2.03826	1.68519e-14	4.09514e-13	up
AT5G01220	66.9777	23.7357	1.49662	3.14832e-08	3.10321e-07	up
AT3G25250	22.5361	2.90753	2.95438	5.01522e-27	4.2589e-25	up
AT1G19200	19.0958	1.65492	3.52841	1.28411e-19	5.56438e-18	up
AT3G25780	54.1945	21.1136	1.35998	1.7555e-10	2.54839e-09	up
AT1G53903	2.16974	0.201731	3.42702	2.31979e-05	0.000129061	up
AT5G61550	1.09324	0.129878	3.07339	3.24711e-08	3.18704e-07	up
AT1G23020	15.5353	3.80108	2.03107	1.94921e-14	4.70714e-13	up
AT3G46690	10.7661	1.05451	3.35185	9.74138e-32	1.18238e-29	up
AT1G23840	2.8889	1.15012	1.32874	0.00614755	0.0182638	up
AT1G57630	70.2397	13.889	2.33834	3.24161e-23	1.98286e-21	up
AT2G31335	7.73165	0.595825	3.69782	2.56437e-08	2.56803e-07	up
AT1G21310	3328.89	483.514	2.78341	3.74827e-05	0.000199121	up
AT5G66640	1.78003	0.297207	2.58236	1.48653e-07	1.31135e-06	up
AT5G64810	7.12234	1.20543	2.5628	2.84445e-09	3.35246e-08	up
AT1G44000	50.9571	20.7708	1.29473	1.16208e-13	2.51337e-12	up
AT4G27070	45.7751	20.6446	1.1488	3.42129e-06	2.32604e-05	up
AT3G50770	11.1822	2.36256	2.24279	1.6402e-14	4.00681e-13	up
AT5G64100	408.515	43.1504	3.24294	3.20728e-05	0.000173239	up
AT1G74950	89.816	27.9918	1.68197	3.63792e-16	1.073e-14	up
AT5G50200	250.045	106.308	1.23394	1.91905e-08	1.96943e-07	up
AT3G29034	52.8973	19.3464	1.45113	1.6134e-06	1.17363e-05	up
AT4G31330	3.19047	0.826674	1.94838	1.37801e-07	1.22447e-06	up
AT5G43290	7.73272	2.79709	1.46705	1.37831e-06	1.0199e-05	up
AT1G59740	11.8184	5.35513	1.14204	1.01302e-05	6.15111e-05	up
AT2G02810	25.0552	11.0975	1.17487	1.05664e-08	1.1247e-07	up
AT5G02780	11.3603	1.34851	3.07456	1.86163e-10	2.67897e-09	up
AT4G37680	57.0731	23.9474	1.25294	6.43515e-10	8.4813e-09	up
AT5G41100	18.6239	8.016	1.2162	7.79228e-07	6.03368e-06	up
AT1G65720	363.658	123.535	1.55766	2.29711e-12	4.31205e-11	up
AT2G22880	340.096	73.6473	2.20724	1.95152e-21	1.01897e-19	up
AT5G04830	37.4694	11.1399	1.74998	9.41624e-09	1.0111e-07	up
AT4G38850	2.31033	0.816516	1.50055	0.0111136	0.0305052	up
AT2G13360	130.841	33.3194	1.97338	2.18707e-32	2.81683e-30	up
AT3G16510	12.5879	2.89752	2.11915	1.27457e-09	1.60241e-08	up
AT4G24890	1.6104	0.425408	1.9205	3.41694e-05	0.000183241	up
AT1G66400	7.10718	2.12479	1.74196	1.24914e-05	7.42531e-05	up
AT1G16150	1.97919	0.192	3.36573	6.54421e-12	1.15724e-10	up
AT2G01880	1.35359	0.324102	2.06227	0.00580999	0.0173909	up
AT5G01550	17.9614	1.02112	4.13668	3.19817e-25	2.26737e-23	up
AT4G24700	2.25103	0.747687	1.59008	0.00893524	0.0252247	up
AT1G78400	0.146449	0.0001	10.5162	0.0118278	0.0321685	up
AT1G75490	3.71317	0.315169	3.55845	2.13379e-17	7.27465e-16	up
AT2G41100	250.855	81.002	1.63082	9.77939e-25	6.62911e-23	up
AT1G05550	0.402751	0.0838547	2.26393	0.0176049	0.0449933	up
AT1G69720	2.267	0.952715	1.25067	0.00752586	0.0217356	up
AT1G78460	78.4111	30.3513	1.3693	3.96513e-06	2.66214e-05	up
AT1G43670	35.9033	9.92307	1.85526	2.36039e-25	1.68372e-23	up
AT1G55480	37.9605	13.5112	1.49034	3.0932e-15	8.29014e-14	up
AT1G48598	14.844	0.039748	8.54478	3.42642e-49	1.47101e-46	up
AT3G09640	2.16937	0.0316087	6.10082	1.65884e-11	2.7647e-10	up
AT1G02520	16.9072	5.91105	1.51615	1.39175e-10	2.04856e-09	up
AT4G29770	0.809368	0.040263	4.32927	1.30662e-05	7.72888e-05	up
AT1G75960	2.47312	0.976478	1.34067	0.00109787	0.00403549	up
AT2G47190	8.51218	0.958618	3.1505	3.30996e-25	2.33237e-23	up
AT5G20230	1160.51	67.2529	4.10902	1.96706e-72	2.6825e-69	up
AT1G76430	3.44046	0.486972	2.82069	8.98381e-08	8.21909e-07	up
AT4G29190	24.9824	10.917	1.19433	7.27189e-09	7.95584e-08	up
AT5G48400	3.73472	1.10265	1.76002	7.20232e-06	4.53973e-05	up
AT5G45820	0.433246	0.0001	12.081	1.59025e-06	1.15897e-05	up
AT5G45630	4.87835	0.194694	4.64712	7.18087e-13	1.42286e-11	up
AT5G18630	11.4595	2.49467	2.19962	8.60399e-21	4.19929e-19	up
AT5G14730	53.6052	8.71862	2.6202	8.93731e-19	3.5723e-17	up
AT2G38340	8.09333	1.38954	2.54213	2.41686e-16	7.2578e-15	up
AT5G45310	0.234082	0.0001	11.1928	0.00040729	0.00167862	up
AT4G35110	12.6571	1.71736	2.88168	1.33207e-16	4.10657e-15	up
AT1G22810	11.5305	0.28876	5.31944	2.11465e-35	3.26826e-33	up
AT3G04210	6.38644	2.08001	1.61842	3.90869e-07	3.17391e-06	up
AT1G74310	11.7527	3.86667	1.60383	1.37439e-16	4.2314e-15	up
AT1G33900	4.87298	0.135164	5.17202	5.87043e-19	2.40025e-17	up
AT3G11840	16.8501	2.49357	2.75647	4.61576e-21	2.31617e-19	up
AT1G50750	0.98448	0.377203	1.38402	0.00135181	0.00486328	up
AT3G53420	351.481	133.203	1.39981	1.96389e-11	3.2428e-10	up
AT5G07100	11.619	1.94682	2.57729	6.26174e-15	1.62378e-13	up
AT5G38780	1.82842	0.577597	1.66246	0.00020744	0.000925002	up
AT5G19220	12.7271	6.09349	1.06256	1.3243e-05	7.81401e-05	up
AT5G27350	19.3662	5.09214	1.9272	4.24245e-12	7.67781e-11	up
AT1G04040	343.735	141.614	1.27933	2.08571e-14	5.01587e-13	up
AT3G48320	11.8434	2.21269	2.42021	9.98091e-26	7.41627e-24	up
AT4G39730	622.606	270.878	1.20067	3.70786e-13	7.58688e-12	up
AT5G24110	35.1468	0.422075	6.37975	8.08196e-56	4.93063e-53	up
AT1G18390	30.1198	13.562	1.15114	1.06333e-11	1.82331e-10	up
AT3G54420	99.5524	26.9474	1.88531	1.17748e-16	3.66903e-15	up
AT3G50500	70.6522	31.6358	1.15918	2.0927e-07	1.79155e-06	up
AT1G66230	2.35818	0.213409	3.46598	2.19714e-13	4.59299e-12	up
AT3G23700	19.1366	7.45969	1.35915	7.25122e-10	9.48673e-09	up
AT2G25735	48.4782	6.37892	2.92595	1.90582e-33	2.62992e-31	up
AT1G30700	118.375	21.5059	2.46056	2.59306e-18	9.91995e-17	up
AT4G26400	33.629	14.5462	1.20907	1.87852e-09	2.29088e-08	up
AT5G53050	20.9074	4.63149	2.17447	6.40621e-25	4.42009e-23	up
AT4G13000	1.05933	0.367683	1.52661	0.00819141	0.0233897	up
AT5G61900	25.964	8.51618	1.60824	8.85808e-19	3.55289e-17	up
AT5G11250	3.68856	1.689	1.12689	1.46743e-05	8.55313e-05	up
AT1G70420	8.4902	1.34394	2.65933	1.10078e-20	5.32766e-19	up
AT3G21600	6.73697	2.20508	1.61127	5.16848e-10	6.91407e-09	up
AT3G08720	28.7122	7.72953	1.89321	1.54089e-18	6.0342e-17	up
AT2G04100	15.342	4.60562	1.73602	3.14053e-07	2.60583e-06	up
AT1G69550	2.60023	1.24126	1.06684	5.72967e-05	0.000291288	up
AT1G55670	1170.07	506.604	1.20767	1.57523e-06	1.14874e-05	up
AT4G02050	18.5854	3.8409	2.27466	5.64912e-21	2.80436e-19	up
AT4G15236	1.60096	0.158054	3.34045	3.92808e-22	2.17338e-20	up
AT4G15233	12.0069	4.60249	1.38337	2.62805e-09	3.12602e-08	up
AT5G53550	48.8613	15.0691	1.6971	7.72893e-28	7.13864e-26	up
AT2G01340	18.3622	9.00453	1.02801	7.3308e-07	5.69143e-06	up
AT1G61560	15.4899	3.89151	1.99293	4.11698e-09	4.71329e-08	up
AT3G11230	23.5109	8.05849	1.54474	4.34944e-13	8.85278e-12	up
AT1G67920	14.4825	1.86119	2.96002	1.69411e-12	3.21922e-11	up
AT4G16760	178.64	47.3148	1.91669	9.75927e-30	1.03784e-27	up
AT3G51920	161.612	35.6488	2.18061	1.33317e-24	8.93263e-23	up
AT1G67070	1.32855	0.417577	1.66974	0.000168125	0.000766801	up
AT4G17490	89.6511	14.6107	2.6173	1.96448e-16	5.96106e-15	up
AT1G20510	67.2871	15.1833	2.14785	6.86942e-18	2.49614e-16	up
AT4G37370	139.476	21.3908	2.70496	1.76331e-34	2.571e-32	up
AT4G24030	3.60944	0.0897263	5.3301	2.87626e-07	2.40463e-06	up
AT3G52520	21.4511	10.2499	1.06544	0.00509036	0.0155153	up
AT1G03800	9.46441	2.54101	1.89711	2.41549e-12	4.52694e-11	up
AT5G24090	26.0671	5.95266	2.13063	3.12729e-11	5.04874e-10	up
AT1G49700	15.6305	6.82943	1.19452	9.7197e-05	0.000468953	up
AT4G29305	3.98529	0.453747	3.13473	0.00162319	0.00571716	up
AT3G46930	6.44173	2.93956	1.13185	2.98046e-06	2.05826e-05	up
AT4G12250	22.4579	10.7276	1.0659	9.38439e-10	1.19999e-08	up
AT3G01290	196.563	61.8146	1.66897	1.66066e-10	2.41828e-09	up
AT1G75380	16.8893	4.61699	1.87108	4.14599e-08	4.00652e-07	up
AT1G75388	0.496162	0.001321	8.55304	0.00204365	0.00701056	up
AT5G12930	11.812	3.05327	1.95182	1.32646e-15	3.70051e-14	up
AT2G04495	4.36225	0.75756	2.52564	2.30888e-09	2.77341e-08	up
AT3G02242	1.71037	0.078794	4.44008	0.000580204	0.00230442	up
AT3G02240	49.2999	2.99439	4.04125	3.30238e-38	5.8442e-36	up
AT3G44260	81.3271	30.3171	1.42361	6.17791e-16	1.79252e-14	up
AT4G30640	3.19144	0.884846	1.85071	0.000423287	0.00173498	up
AT5G63090	10.0105	4.58696	1.12591	7.3385e-06	4.61553e-05	up
AT4G31510	16.6153	5.4496	1.60829	5.23076e-09	5.87523e-08	up
AT1G67270	1.58058	0.0387377	5.35057	2.2326e-15	6.06781e-14	up
AT1G56510	4.2046	0.949308	2.14702	1.32006e-17	4.65091e-16	up
AT3G08970	7.26761	2.07954	1.80522	1.46895e-15	4.08329e-14	up
AT3G04070	17.5372	4.54975	1.94656	8.70745e-12	1.50983e-10	up
AT5G47910	62.6174	19.3275	1.69591	1.86906e-25	1.34986e-23	up
AT5G67340	12.1165	3.16435	1.937	5.49891e-11	8.57882e-10	up
AT4G19880	60.0424	23.5493	1.3503	8.66746e-15	2.18886e-13	up
AT3G62260	15.1606	6.01638	1.33336	2.50028e-10	3.51084e-09	up
AT1G53820	0.286125	0.0001	11.4824	0.00116601	0.00426703	up
AT1G18290	3.82599	1.90161	1.00862	0.0028339	0.00932949	up
AT2G27310	22.8937	6.88689	1.73303	4.61536e-12	8.31371e-11	up
AT4G17840	26.0679	12.9732	1.00674	2.74452e-07	2.30113e-06	up
AT1G23140	25.1838	5.93763	2.08453	1.99999e-15	5.50663e-14	up
AT3G15760	4.12855	0.960005	2.10452	2.89246e-07	2.41556e-06	up
AT5G05340	303.035	6.13976	5.62516	2.7082e-15	7.30898e-14	up
AT3G50820	216.217	69.7488	1.63224	1.40755e-16	4.32775e-15	up
AT3G06500	15.2521	6.46559	1.23815	5.87242e-11	9.11857e-10	up
AT3G61210	2.98267	1.11574	1.4186	0.000411623	0.00169466	up
AT1G04280	17.3173	6.81997	1.34438	3.54047e-07	2.90339e-06	up
AT5G56850	2.47108	1.0919	1.1783	0.0109632	0.0301601	up
AT3G03020	27.9418	11.5346	1.27646	6.94802e-07	5.41432e-06	up
AT1G72280	8.75294	2.4772	1.82106	1.38555e-13	2.9632e-12	up
AT2G32030	7.4325	1.16204	2.67719	3.07622e-18	1.16339e-16	up
AT1G53580	34.2393	14.3146	1.25816	4.4408e-09	5.05653e-08	up
AT5G67080	19.6298	1.05973	4.21127	7.16725e-41	1.55288e-38	up
AT1G03610	44.7662	8.63249	2.37456	1.45831e-25	1.0665e-23	up
AT4G01010	6.216	2.45952	1.33761	2.92441e-07	2.44048e-06	up
AT1G09940	25.4428	5.97107	2.0912	1.37763e-29	1.44514e-27	up
AT1G34510	4.16098	1.20792	1.78439	0.000292732	0.00125465	up
AT3G09940	150.452	23.4491	2.6817	1.24496e-16	3.87407e-15	up
AT3G27810	0.533681	0.0001	12.3818	5.24379e-06	3.41576e-05	up
AT5G53740	5.36342	0.678892	2.9819	1.04166e-07	9.44421e-07	up
AT5G52830	6.99611	2.09193	1.74172	1.66559e-09	2.04362e-08	up
AT1G16030	19.4491	3.73658	2.37991	1.45268e-26	1.19424e-24	up
AT1G12790	3.60776	1.19707	1.5916	2.33696e-06	1.64125e-05	up
AT1G17050	10.2176	4.20978	1.27923	5.33372e-08	5.04289e-07	up
AT1G62290	13.5018	5.98922	1.17271	8.72207e-07	6.67789e-06	up
AT1G35670	12.7055	3.69924	1.78015	8.42026e-12	1.46442e-10	up
AT1G29090	0.768777	0.152319	2.33547	0.000712354	0.00276255	up
AT1G64170	24.9544	3.9469	2.66051	2.2914e-23	1.41657e-21	up
AT3G60120	1.5301	0.0615593	4.6355	1.05724e-14	2.64686e-13	up
AT1G65800	2.06737	0.59371	1.79997	2.54329e-07	2.14873e-06	up
AT5G46490	3.21449	1.05886	1.60208	5.25782e-09	5.8999e-08	up
AT5G64260	342.856	71.6726	2.25811	8.42599e-14	1.87287e-12	up
AT3G15354	6.2941	2.16002	1.54296	5.69799e-09	6.33861e-08	up
AT3G15356	225.873	19.5494	3.53032	1.05547e-21	5.66409e-20	up
AT4G11330	10.6271	2.91358	1.86688	2.00387e-17	6.86199e-16	up
AT3G51450	49.3978	5.50172	3.16649	4.79689e-42	1.11206e-39	up
AT5G41610	11.067	3.67073	1.59212	1.7265e-15	4.78773e-14	up
AT5G48540	302.001	49.8176	2.59983	3.45569e-44	1.00142e-41	up
AT5G65600	1.93449	0.630606	1.61714	0.000286601	0.00123202	up
AT1G50250	37.8318	16.2957	1.21511	2.66757e-16	7.96937e-15	up
AT3G12520	6.77999	1.97052	1.7827	1.0878e-06	8.19048e-06	up
AT5G10695	30.3586	6.56903	2.20835	3.01451e-17	1.00699e-15	up
AT4G23190	24.6073	6.84819	1.84529	1.22173e-15	3.4207e-14	up
AT1G02440	2.54721	0.607864	2.0671	0.000135895	0.000632444	up
AT1G63720	9.86789	3.63813	1.43954	1.51558e-09	1.88093e-08	up
AT4G08040	6.48674	1.46064	2.15089	5.0596e-13	1.01909e-11	up
AT3G21780	5.51104	1.34615	2.03348	2.02675e-11	3.34421e-10	up
AT1G07160	38.4802	6.95216	2.46858	5.80901e-17	1.89144e-15	up
AT3G28450	14.1551	5.79206	1.28918	1.08772e-11	1.86376e-10	up
AT4G04480	0.837406	0.0001	13.0317	1.162e-07	1.04575e-06	up
AT4G35250	37.9223	14.9385	1.34401	1.52611e-17	5.32827e-16	up
AT2G29470	5.36892	1.05121	2.35258	0.000295027	0.00126379	up
[truncated: 2,873 more rows]

## Sheet: MUABA_vs_MUCK
Gene id	MeanTPM (MUABA)	MeanTPM (MUCK)	log2FoldChange	pValue	qValue	result
AT3G09770	38.7872	15.0752	1.36341	1.16405e-17	3.42431e-16	up
AT3G14770	19.9555	7.56217	1.39992	1.414e-09	1.83266e-08	up
AT5G61810	21.726	9.84713	1.14164	4.62647e-10	6.40175e-09	up
AT4G30270	949.499	270.279	1.81272	4.33385e-20	1.50915e-18	up
AT4G36945	21.1609	9.08621	1.21965	1.95516e-11	3.19711e-10	up
AT5G23950	3.85256	0.45133	3.09356	3.6048e-08	3.80248e-07	up
AT1G68795	23.9293	10.6557	1.16715	7.25841e-07	6.08959e-06	up
AT4G09750	12.6995	5.24878	1.27472	1.17499e-08	1.31756e-07	up
AT4G33700	52.7282	23.5944	1.16013	2.40961e-15	5.87711e-14	up
AT1G32560	4.19816	0.0766367	5.77558	0.00263721	0.00961184	up
AT1G64660	283.753	41.9315	2.75853	9.3023e-29	5.5867e-27	up
AT3G05400	27.9351	2.28088	3.61441	2.21465e-19	7.31531e-18	up
AT5G53970	67.934	10.1701	2.73981	5.59503e-44	6.34158e-42	up
AT1G49450	121.597	0.453075	8.06814	1.13244e-209	3.27304e-206	up
AT2G46270	39.0255	9.40872	2.05235	6.54074e-43	7.20167e-41	up
AT5G16120	26.8466	12.3202	1.12371	5.10933e-13	9.86949e-12	up
AT4G38730	13.3452	3.77726	1.82091	2.46383e-16	6.54062e-15	up
AT5G14780	1040.98	162.138	2.68265	5.36466e-44	6.11043e-42	up
AT5G15780	150.134	56.1272	1.41948	3.68192e-12	6.51364e-11	up
AT1G01070	10.8213	3.22691	1.74565	2.31118e-09	2.89486e-08	up
AT3G46700	15.6908	5.4534	1.52469	8.8269e-08	8.7582e-07	up
AT5G65110	26.9415	10.3293	1.38309	2.25008e-07	2.07525e-06	up
AT5G62460	34.9811	14.712	1.24958	2.94371e-13	5.8125e-12	up
AT3G10450	14.3133	2.66484	2.42524	6.93282e-15	1.63679e-13	up
AT4G19390	146.78	30.3664	2.2731	1.67757e-42	1.81256e-40	up
AT4G13530	30.291	14.4327	1.06955	5.03946e-08	5.20422e-07	up
AT3G12580	243.536	60.1311	2.01795	1.75616e-27	9.9281e-26	up
AT2G31260	10.5095	5.08359	1.04778	1.50409e-09	1.94072e-08	up
AT3G02875	37.5828	12.9578	1.53625	2.51095e-10	3.63774e-09	up
AT4G10250	7.56968	0.146705	5.68925	1.20075e-34	9.64021e-33	up
AT3G48390	1.52192	0.34439	2.14378	5.66514e-11	8.82677e-10	up
AT3G51240	308.369	40.6376	2.92377	8.82713e-32	6.18488e-30	up
AT5G54510	102.269	14.5947	2.80884	2.58056e-28	1.50676e-26	up
AT3G05936	5.53837	0.705489	2.97277	1.96385e-11	3.20905e-10	up
AT2G38465	15.0654	3.44137	2.13019	8.93316e-10	1.18913e-08	up
AT1G69260	85.7796	2.46753	5.11949	1.14386e-111	7.14822e-109	up
AT3G55090	5.60774	1.53776	1.86659	2.8178e-08	3.0066e-07	up
AT1G72660	0.428968	0.104714	2.03442	0.0090644	0.0273577	up
AT2G39330	1.7181	0.41586	2.04664	0.000179633	0.000910652	up
AT5G66620	5.64567	1.72679	1.70905	2.27883e-13	4.55412e-12	up
AT4G23630	570.926	237.186	1.26728	1.90817e-09	2.4136e-08	up
AT1G68610	1.4768	0.0327287	5.49578	2.13511e-05	0.000135218	up
AT3G03150	186.82	45.3351	2.04295	7.88282e-38	7.34945e-36	up
AT4G08300	24.8313	3.6372	2.77126	1.49265e-47	1.96097e-45	up
AT2G19500	0.158404	0.0001	10.6294	0.00455686	0.0152745	up
AT2G04190	2.24784	0.0001	14.4563	9.45184e-14	1.96711e-12	up
AT2G02100	1766.83	822.299	1.10343	3.05834e-10	4.35705e-09	up
AT5G55360	0.358414	0.0524043	2.77387	0.00486216	0.0161256	up
AT1G13130	0.720051	0.0485577	3.89033	4.61437e-06	3.33209e-05	up
AT4G39360	0.554394	0.0716423	2.95203	0.00891702	0.0269692	up
AT3G55500	248.846	16.407	3.92287	3.08331e-36	2.71073e-34	up
AT4G39090	601.739	160.799	1.90388	2.29211e-23	9.9062e-22	up
AT5G04340	66.6901	25.5408	1.38467	1.61441e-08	1.77669e-07	up
AT3G29590	23.1242	1.23635	4.22524	6.04033e-70	1.55183e-67	up
AT1G76020	17.9561	8.63108	1.05686	1.03733e-07	1.01719e-06	up
AT3G23080	9.65063	4.11405	1.23006	2.22471e-08	2.40036e-07	up
AT2G21880	5.46824	1.17847	2.21417	6.86724e-14	1.44087e-12	up
AT3G51990	19.6134	8.42451	1.21917	1.10787e-09	1.46064e-08	up
AT4G12580	125.183	0.95145	7.03969	5.62065e-108	3.24902e-105	up
AT4G26580	0.626336	0.220814	1.5041	0.00563428	0.0182715	up
AT2G34500	21.4662	4.85363	2.14493	4.15613e-13	8.10269e-12	up
AT3G52310	1.00127	0.0275633	5.18294	8.97043e-13	1.69456e-11	up
AT5G23340	31.4598	13.1842	1.2547	1.30305e-08	1.4527e-07	up
AT1G55510	16.8627	7.61995	1.14599	1.13958e-11	1.91911e-10	up
AT3G03310	15.9465	7.54019	1.08057	6.61143e-09	7.69348e-08	up
AT5G52320	2.88212	1.36416	1.07912	9.43072e-05	0.000514286	up
AT3G21150	4.89267	1.75474	1.47937	3.61602e-06	2.66613e-05	up
AT3G57062	101.502	41.7247	1.28254	3.12711e-09	3.83784e-08	up
AT1G24580	23.0638	1.14324	4.33442	9.37514e-53	1.42613e-50	up
AT5G15970	2213.32	320.637	2.7872	2.75225e-26	1.43328e-24	up
AT2G40420	6.37867	2.33218	1.45158	5.62129e-10	7.6863e-09	up
AT1G76150	43.3082	17.5935	1.2996	3.14608e-21	1.19252e-19	up
AT1G65730	17.4054	5.5619	1.64588	1.20837e-09	1.5875e-08	up
AT3G61890	34.1905	2.16913	3.97841	1.32925e-67	3.26967e-65	up
AT5G24770	187.801	5.01291	5.22741	1.24817e-115	9.30971e-113	up
AT3G55310	2.63414	0.606812	2.11801	6.68867e-09	7.77553e-08	up
AT4G18050	8.02848	2.5366	1.66223	2.2102e-15	5.41359e-14	up
AT3G46230	33.5258	6.93282	2.27376	2.50056e-09	3.11519e-08	up
AT4G21930	6.54812	0.545543	3.58531	1.7784e-25	8.7304e-24	up
AT5G07680	15.4442	1.96973	2.97099	5.94997e-41	6.14175e-39	up
AT2G33150	548.726	133.903	2.0349	1.1074e-28	6.58236e-27	up
AT5G63130	26.8199	8.35615	1.68239	4.59443e-13	8.9196e-12	up
AT2G41170	42.0731	16.4771	1.35243	1.46778e-11	2.43808e-10	up
AT1G77770	28.8826	14.4252	1.00161	1.1752e-07	1.1422e-06	up
AT2G47180	5.54696	2.14622	1.3699	5.69876e-05	0.000327697	up
AT5G13750	56.6004	17.7681	1.67152	3.94521e-18	1.20823e-16	up
AT4G34250	12.8675	4.95823	1.37583	2.96111e-06	2.21862e-05	up
AT3G21690	197.162	80.6359	1.28989	2.41094e-11	3.90103e-10	up
AT1G27950	2566.8	875.295	1.55213	2.11984e-08	2.29794e-07	up
AT1G73880	93.3846	21.5125	2.11801	1.98148e-17	5.70556e-16	up
AT5G14700	43.2065	8.50837	2.34429	4.1937e-32	2.97444e-30	up
AT5G11060	37.4355	16.3027	1.1993	1.2719e-14	2.89458e-13	up
AT3G11410	321.904	16.9856	4.24425	5.62879e-144	6.84994e-141	up
AT3G19580	11.9577	5.17221	1.20908	9.34161e-08	9.21881e-07	up
AT3G55870	0.317436	0.0001	11.6322	9.24288e-07	7.57582e-06	up
AT3G52470	280.515	125.572	1.15956	2.04647e-12	3.72293e-11	up
AT3G55290	23.4943	5.9679	1.97702	2.36845e-16	6.30188e-15	up
AT5G06760	821.379	0.909845	9.81821	0	0	up
AT3G01650	17.8059	8.6893	1.03504	3.13827e-08	3.33317e-07	up
AT4G25672	104.678	46.5069	1.17044	4.1302e-06	3.01067e-05	up
AT3G13660	0.891236	0.161703	2.46246	0.00938256	0.0281379	up
AT2G30360	15.4274	5.8042	1.41033	3.39311e-11	5.39955e-10	up
AT5G59960	39.6084	6.76343	2.54998	6.84961e-49	9.3714e-47	up
AT5G60630	5.68714	2.64564	1.10409	0.000333719	0.00158055	up
AT4G37420	1.02318	0.049826	4.36002	0.00594827	0.0191181	up
AT4G06744	55.6581	17.4523	1.67318	3.31847e-09	4.05762e-08	up
AT2G45630	15.2821	6.52605	1.22756	7.01126e-11	1.08004e-09	up
AT5G09640	0.535044	0.0001	12.3854	1.06595e-07	1.04259e-06	up
AT3G63060	67.7369	5.03125	3.75095	1.19383e-61	2.44282e-59	up
AT3G22600	351.996	36.7346	3.26035	4.85355e-28	2.80559e-26	up
AT4G19680	0.995783	0.256621	1.95619	0.00482982	0.0160384	up
AT1G28960	38.4773	13.4788	1.51332	6.84597e-27	3.75101e-25	up
AT4G16750	11.8963	2.33066	2.3517	3.0336e-23	1.29894e-21	up
AT1G18830	0.466938	0.0745567	2.64682	0.000156812	0.000807168	up
AT4G17480	3.18163	0.974338	1.70727	1.39615e-09	1.81358e-08	up
AT4G27830	65.1184	26.896	1.27568	1.54933e-14	3.49499e-13	up
AT5G08250	0.686575	0.0864257	2.98989	1.0851e-05	7.27236e-05	up
AT5G67370	58.7869	12.5083	2.2326	2.42291e-27	1.35648e-25	up
AT3G56620	26.2526	11.8185	1.15141	5.23711e-09	6.18134e-08	up
AT5G20940	9.27196	1.78273	2.37879	2.03053e-26	1.06948e-24	up
AT1G09850	28.6989	14.128	1.02244	6.3433e-13	1.22123e-11	up
AT5G05870	13.8258	5.31163	1.38014	6.25372e-11	9.69159e-10	up
AT1G70700	27.8229	7.42478	1.90585	8.31541e-30	5.25325e-28	up
AT3G28917	1.68495	0.487163	1.79023	0.000858805	0.00361765	up
AT1G72700	16.8733	6.77998	1.31539	2.24001e-15	5.4808e-14	up
AT2G44290	35.7049	17.5172	1.02735	2.94086e-10	4.20784e-09	up
AT1G67265	1.51444	0.232162	2.70559	5.31155e-05	0.000307495	up
AT3G04040	5.35814	1.36338	1.97454	1.02785e-08	1.16329e-07	up
AT5G63500	50.7894	21.6795	1.22819	5.28009e-09	6.2289e-08	up
AT5G39050	207.244	40.4478	2.3572	9.91029e-26	4.91729e-24	up
AT5G16010	120.915	37.6307	1.68402	1.20948e-13	2.48803e-12	up
AT3G20500	39.0394	18.6122	1.06869	2.06738e-12	3.75506e-11	up
AT2G43820	133.537	22.9122	2.54305	9.81079e-20	3.33106e-18	up
AT1G18280	0.343428	0.0001	11.7458	0.000680874	0.0029598	up
AT3G22830	6.29256	0.601574	3.38683	1.16899e-20	4.2633e-19	up
AT5G05600	252.216	22.9852	3.45588	4.14407e-87	1.65206e-84	up
AT3G51895	19.5087	4.09461	2.25232	2.69709e-28	1.56689e-26	up
AT2G30730	0.162616	0.0001	10.6673	0.0104598	0.0309075	up
AT5G62040	1.90417	0.030554	5.96166	1.09081e-06	8.83419e-06	up
AT3G16910	30.1344	13.5659	1.15143	4.95878e-08	5.12777e-07	up
AT2G25890	2.50492	0.0001	14.6125	1.81191e-09	2.30318e-08	up
AT4G16820	5.41498	0.130298	5.37707	0.000386635	0.00179983	up
AT5G17523	9.07174	3.4595	1.39081	2.98171e-09	3.66718e-08	up
AT5G17520	32.2712	12.4025	1.37961	7.7769e-19	2.4871e-17	up
AT4G28850	2.93757	1.29304	1.18386	0.00718865	0.0224798	up
AT2G42975	16.0421	6.33146	1.34125	1.5567e-10	2.31028e-09	up
AT3G09950	5.05115	0.883958	2.51456	5.76168e-08	5.89737e-07	up
AT5G15250	0.366366	0.0001	11.8391	1.03115e-07	1.01241e-06	up
AT3G61750	16.7807	5.43751	1.62579	1.25729e-21	4.91896e-20	up
AT2G28120	21.0373	4.50403	2.22366	8.46658e-26	4.23732e-24	up
AT1G27461	17.2657	0.0001	17.3975	4.8025e-24	2.16459e-22	up
AT4G09820	37.3121	1.27066	4.87599	6.58064e-143	7.60788e-140	up
AT1G76290	0.945182	0.0001	13.2064	1.59104e-10	2.35821e-09	up
AT3G52740	23.8583	4.00427	2.57488	2.58717e-15	6.29028e-14	up
AT4G37800	271.672	135.611	1.00238	2.68274e-06	2.02713e-05	up
AT2G22970	38.5528	6.76256	2.51119	6.03306e-25	2.89412e-23	up
AT2G16770	25.1519	12.3488	1.0263	3.60831e-07	3.22253e-06	up
AT4G24960	287.38	96.2284	1.57843	2.5459e-14	5.61701e-13	up
AT5G19850	35.719	8.52348	2.06718	1.12022e-33	8.54845e-32	up
AT5G19855	93.7449	26.6277	1.81581	3.85156e-23	1.62808e-21	up
AT1G80160	169.365	1.05598	7.3254	3.68664e-122	3.15713e-119	up
AT4G13345	16.4858	6.76416	1.28525	3.76158e-12	6.63932e-11	up
AT4G14690	12.5527	3.14151	1.99847	4.70428e-19	1.52923e-17	up
AT3G52880	181.459	81.5404	1.15406	3.17578e-05	0.000194197	up
AT1G57730	3.20061	0.0417853	6.25921	3.16306e-08	3.35796e-07	up
AT3G48580	26.8838	2.75475	3.28675	9.41815e-51	1.3696e-48	up
AT1G78620	42.3005	21.1189	1.00214	2.11255e-10	3.07597e-09	up
AT5G48850	10.8104	4.29766	1.33079	0.000110148	0.000590643	up
AT1G70900	54.6534	21.0252	1.37819	3.72551e-19	1.21668e-17	up
AT1G58030	33.1633	11.6716	1.50658	3.78864e-17	1.06183e-15	up
AT2G42540	1079.47	31.9669	5.07761	2.74976e-94	1.29755e-91	up
AT5G15190	30.6486	2.07954	3.88148	1.98034e-32	1.43092e-30	up
AT5G58330	79.7006	38.699	1.04229	4.89754e-15	1.17105e-13	up
AT3G46666	2.1777	0.0786127	4.7919	0.000334255	0.00158152	up
AT3G46660	139.189	6.67671	4.38176	2.57005e-75	7.42808e-73	up
AT5G47530	5.06341	0.961031	2.39745	7.67816e-15	1.80421e-13	up
AT2G19310	98.6038	45.9752	1.10079	2.12254e-12	3.85223e-11	up
AT1G62300	49.3581	24.4969	1.01068	3.12852e-07	2.82238e-06	up
AT1G13080	3.78885	0.793116	2.25615	5.60401e-13	1.0807e-11	up
AT1G77370	132.32	53.754	1.29958	3.4683e-12	6.15457e-11	up
AT1G71030	13.4758	1.17461	3.52011	8.04974e-31	5.36386e-29	up
AT2G02710	33.1345	4.06087	3.02847	7.76831e-28	4.46813e-26	up
AT5G45900	13.7586	5.59838	1.29725	3.79709e-09	4.59186e-08	up
AT1G21670	66.4418	21.3435	1.63829	1.39292e-12	2.59107e-11	up
AT2G43330	16.1976	4.83402	1.74449	2.37719e-21	9.1609e-20	up
AT4G34650	6.67465	1.92943	1.79052	1.23442e-11	2.06678e-10	up
AT2G32370	0.058704	0.0001	9.19731	0.0101944	0.030243	up
AT5G25040	17.3812	4.42043	1.97527	3.63437e-34	2.84861e-32	up
AT1G54020	2.25977	0.43403	2.38031	1.38835e-10	2.08046e-09	up
AT1G78000	33.668	16.2461	1.05128	7.33462e-07	6.14238e-06	up
AT2G31550	0.1446	0.0001	10.4979	0.00672411	0.0212021	up
AT1G73780	2.39236	0.661354	1.85494	0.0139195	0.0393071	up
AT4G37430	66.973	20.8105	1.68627	5.36617e-15	1.27782e-13	up
AT3G45140	112.493	16.1701	2.79844	1.76159e-26	9.32072e-25	up
AT4G33540	264.315	59.3868	2.15404	3.41389e-47	4.40984e-45	up
AT5G17850	12.1331	3.06182	1.98649	5.41662e-16	1.39004e-14	up
AT1G72120	53.9272	4.20995	3.67914	8.70395e-36	7.48726e-34	up
AT1G72125	1.2705	0.477482	1.41188	0.00166935	0.00645032	up
AT1G69600	16.8326	2.58604	2.70245	1.03241e-18	3.26558e-17	up
AT3G03480	0.904348	0.0001	13.1427	3.06723e-10	4.36702e-09	up
AT5G42930	1.50473	0.470325	1.67778	0.000212188	0.00105692	up
AT2G43530	16.4742	5.58488	1.56061	8.12686e-09	9.34607e-08	up
AT1G09240	14.639	3.37081	2.11865	4.51197e-15	1.08334e-13	up
AT4G34320	1.15632	0.0144903	6.31831	3.03164e-09	3.72463e-08	up
AT4G11150	550.114	270.824	1.02237	1.41839e-07	1.35297e-06	up
AT3G51810	9.45758	0.018149	9.02544	1.65336e-09	2.12147e-08	up
AT1G33480	21.8571	6.16278	1.82645	5.98579e-19	1.93031e-17	up
AT5G47180	24.0307	11.4134	1.07415	2.13856e-06	1.64333e-05	up
AT5G01300	4.29578	0.072069	5.8974	3.27306e-14	7.15309e-13	up
AT4G17215	27.5358	11.1378	1.30585	9.46148e-06	6.42924e-05	up
AT1G53090	4.09384	1.96394	1.0597	3.1871e-06	2.3764e-05	up
AT1G12090	3324.56	1358.32	1.29134	1.00831e-09	1.33453e-08	up
AT5G03210	108.655	4.84203	4.488	4.70476e-66	1.08783e-63	up
AT3G16990	63.7221	7.09668	3.16658	1.24664e-38	1.20606e-36	up
AT4G37530	66.0605	22.4259	1.55862	1.47311e-13	3.001e-12	up
AT3G62730	2.49411	0.0193417	7.01067	3.40161e-11	5.40936e-10	up
AT5G67030	13.5117	5.66451	1.25419	1.68669e-11	2.77577e-10	up
AT2G34660	37.577	13.152	1.51457	3.20851e-22	1.30611e-20	up
AT5G13930	613.282	213.126	1.52485	6.63419e-12	1.14817e-10	up
AT4G21980	76.8109	25.8499	1.57115	1.08505e-10	1.64084e-09	up
AT2G40890	185.026	88.0795	1.07085	2.51342e-08	2.70303e-07	up
AT4G09490	28.2798	9.47024	1.5783	4.23153e-13	8.2358e-12	up
AT2G41410	775.751	381.865	1.02253	2.20101e-07	2.0308e-06	up
AT5G55470	2.28056	1.09093	1.06383	5.7697e-05	0.000331199	up
AT3G16175	1.06122	0.214307	2.30797	0.00169694	0.00654415	up
AT5G19580	2.72464	0.943952	1.52928	3.59812e-07	3.21647e-06	up
AT4G15530	62.8074	13.3205	2.23729	2.60434e-33	1.9425e-31	up
AT2G03850	2.6118	0.0873023	4.90288	0.00209505	0.00786009	up
AT3G11330	79.4204	36.061	1.13907	1.81467e-09	2.30543e-08	up
AT4G17970	22.7069	4.83319	2.23208	1.24204e-16	3.35889e-15	up
AT5G40790	1.46253	0.0001	13.8362	3.47877e-10	4.91063e-09	up
AT3G27040	1.44702	0.187677	2.94676	1.82017e-07	1.7032e-06	up
AT5G62490	7.36465	0.0001	16.1683	1.40459e-15	3.50724e-14	up
AT3G44620	52.6215	25.1959	1.06247	3.76463e-06	2.76503e-05	up
AT1G04778	5.31864	1.64635	1.69179	0.000144196	0.000751559	up
AT5G50950	79.0446	4.55049	4.11857	7.281e-113	4.81004e-110	up
AT1G01720	178.479	84.2349	1.08327	2.4275e-11	3.92508e-10	up
AT4G22270	2.69709	1.17411	1.19984	0.00053703	0.00240132	up
AT3G54390	21.0251	9.07573	1.21202	1.43931e-15	3.58231e-14	up
AT5G59570	13.3418	3.1655	2.07545	2.83621e-27	1.58403e-25	up
AT4G28040	33.7803	1.55312	4.44294	1.19826e-11	2.01207e-10	up
AT1G69230	14.2072	2.18836	2.69869	5.06726e-26	2.57506e-24	up
AT4G36760	79.463	36.3383	1.12879	8.72994e-11	1.32973e-09	up
AT1G76390	16.5347	6.79784	1.28235	1.58096e-13	3.20097e-12	up
AT5G02280	34.0261	16.2349	1.06754	6.66817e-07	5.65181e-06	up
AT1G79450	8.84306	3.11451	1.50554	9.15715e-05	0.000500666	up
AT2G02130	487.394	195.63	1.31696	6.19399e-15	1.4689e-13	up
AT2G01530	36.1398	11.2784	1.68003	5.3241e-09	6.27441e-08	up
AT5G42510	81.0062	2.43346	5.05695	5.1966e-09	6.13979e-08	up
AT3G25290	110.583	19.1857	2.52702	3.64399e-24	1.65208e-22	up
AT1G13740	35.2664	13.0117	1.43849	3.21809e-18	9.92116e-17	up
AT4G15765	12.81	6.01748	1.09004	3.6764e-08	3.87093e-07	up
AT1G51090	25.0163	4.73462	2.40155	6.53413e-26	3.28439e-24	up
AT3G01750	5.80276	2.85138	1.02508	2.72646e-06	2.05614e-05	up
AT5G26010	3.34144	1.54259	1.11512	0.000342515	0.00161592	up
AT5G07510	4.29523	0.0871887	5.62245	9.16228e-16	2.32802e-14	up
AT5G62130	31.1534	7.82083	1.994	1.57223e-22	6.48004e-21	up
AT2G34080	26.8751	7.85298	1.77496	1.56584e-14	3.52879e-13	up
AT3G52340	146.509	72.2823	1.01927	2.12669e-10	3.09461e-09	up
AT4G25780	9.13988	3.87385	1.23841	2.00671e-07	1.86342e-06	up
AT1G80090	0.737042	0.0001	12.8475	1.27954e-07	1.23273e-06	up
AT1G32940	20.7496	6.98156	1.57146	1.14924e-10	1.73564e-09	up
AT3G05640	31.3297	1.16988	4.7431	1.82155e-112	1.16994e-109	up
AT4G33040	54.3597	13.9291	1.96443	3.7143e-21	1.39873e-19	up
AT1G07720	119.796	27.5772	2.11903	7.44777e-27	4.05194e-25	up
AT5G50240	12.1286	1.85676	2.70755	1.28171e-24	6.02349e-23	up
AT3G23610	2.16925	1.08419	1.00058	0.00124911	0.00502384	up
AT4G31370	0.989887	0.471308	1.07059	0.0184571	0.0496436	up
AT1G22370	4.15257	0.857959	2.27502	2.38785e-15	5.83018e-14	up
AT4G00430	1062.16	227.801	2.22115	5.60303e-23	2.34698e-21	up
AT1G17190	5.90463	2.89444	1.02856	0.000555496	0.00247146	up
AT5G18850	14.1228	5.44703	1.37448	1.47084e-07	1.39839e-06	up
AT3G53232	12.2502	3.08678	1.98862	1.22211e-08	1.36841e-07	up
AT1G16310	9.45519	3.47681	1.44334	1.22387e-06	9.8326e-06	up
AT1G27290	25.5234	7.73109	1.72308	1.71342e-17	4.95221e-16	up
AT1G56650	50.4977	3.20357	3.97847	3.31722e-76	1.00922e-73	up
AT2G23000	30.7046	1.98329	3.95248	3.64764e-56	6.34142e-54	up
AT3G12830	60.9353	26.8345	1.18319	5.38445e-06	3.83311e-05	up
AT1G17830	31.5839	10.8462	1.542	8.36524e-15	1.95178e-13	up
AT2G25520	306.608	123.931	1.30685	8.2308e-08	8.21021e-07	up
AT1G54100	421.552	77.822	2.43746	1.92755e-42	2.06337e-40	up
AT5G27150	195.183	38.4776	2.34273	2.51058e-37	2.30355e-35	up
AT5G63160	20.8531	2.83571	2.87848	6.87462e-34	5.33406e-32	up
AT1G69490	4.15372	1.9076	1.12264	2.20944e-05	0.000139581	up
AT2G36210	4.51798	1.95944	1.20524	0.00356955	0.0123983	up
AT1G64610	13.3476	5.74595	1.21597	6.53988e-08	6.62643e-07	up
AT5G20270	58.7575	17.2303	1.76982	1.60957e-15	4.00177e-14	up
AT1G30500	23.8211	9.36908	1.34626	1.29353e-15	3.24745e-14	up
AT3G21370	1.5757	0.0160077	6.62108	4.72821e-05	0.00027797	up
AT3G57540	8.27466	1.51807	2.44646	1.26989e-10	1.90789e-09	up
AT5G04500	0.13729	0.013352	3.3621	0.0114307	0.0332955	up
AT5G41570	4.11112	1.59188	1.3688	0.000199965	0.00100228	up
AT1G26690	31.0811	13.2622	1.22872	1.76306e-13	3.54792e-12	up
AT2G18170	60.6676	10.5365	2.52553	9.11742e-31	6.05785e-29	up
AT2G01920	0.23044	0.0001	11.1702	0.00219978	0.00819581	up
AT5G57350	54.4774	15.7161	1.79341	8.08371e-25	3.82232e-23	up
AT5G28510	17.863	0.338606	5.72122	1.05289e-44	1.22954e-42	up
AT5G42825	30.6416	13.5306	1.17926	1.39724e-11	2.33096e-10	up
AT5G57785	23.3695	5.33392	2.13136	3.87495e-16	1.00557e-14	up
AT5G24150	5.76544	0.816638	2.81966	9.85657e-12	1.66718e-10	up
AT5G24155	11.0458	1.12945	3.28981	6.85881e-15	1.62157e-13	up
AT3G10340	27.7754	5.60565	2.30885	1.51177e-22	6.25317e-21	up
AT5G59310	6911.3	3.35636	11.0078	2.58165e-64	5.57877e-62	up
AT3G02360	310.852	148.73	1.06353	3.02082e-06	2.25897e-05	up
AT2G38490	3.02902	1.00961	1.58505	1.98482e-08	2.1617e-07	up
AT2G18370	85.2181	37.2198	1.19509	2.19711e-05	0.00013884	up
AT2G36780	23.8087	0.878946	4.75957	1.25849e-13	2.5774e-12	up
AT4G20970	22.6723	3.44739	2.71736	7.46471e-12	1.28136e-10	up
AT5G52050	43.6862	19.9804	1.1286	4.65349e-10	6.43529e-09	up
AT4G09600	89.5828	0.203198	8.78419	7.40147e-83	2.59298e-80	up
AT5G10650	18.4252	7.7614	1.24729	5.69624e-10	7.775e-09	up
AT1G49500	113.221	19.4119	2.54412	4.56751e-33	3.37412e-31	up
AT5G48880	32.8401	10.2887	1.67439	5.54401e-17	1.53152e-15	up
AT1G77950	0.313329	0.020432	3.93878	0.00444283	0.0149313	up
AT1G11190	2.90347	0.122642	4.56525	0.000821524	0.00348218	up
AT4G37470	66.2892	24.1388	1.45742	1.16687e-15	2.94546e-14	up
AT4G18210	4.10596	2.02481	1.01993	6.10338e-06	4.30251e-05	up
AT5G54060	110.969	1.46637	6.24176	1.24908e-108	7.40542e-106	up
AT3G26740	94.8776	37.3178	1.3462	2.26639e-07	2.08695e-06	up
AT3G26290	38.0581	10.4775	1.86091	1.71282e-20	6.17846e-19	up
AT1G22640	68.4399	8.70353	2.97517	1.84172e-57	3.22607e-55	up
AT5G02940	6.66319	2.81227	1.24448	7.68922e-05	0.000427404	up
AT5G40690	35.1338	5.02639	2.80527	1.52886e-26	8.10785e-25	up
AT2G47810	0.620731	0.094316	2.71839	0.00426052	0.0143645	up
AT3G44540	3.77105	1.4904	1.33926	0.000674531	0.00293388	up
AT3G48460	23.5829	8.34318	1.49907	4.05287e-10	5.66912e-09	up
AT1G21680	24.7203	11.476	1.10707	1.83616e-11	3.00464e-10	up
AT3G55610	49.766	24.8106	1.00421	1.56809e-14	3.53041e-13	up
AT3G03341	93.5852	0.244704	8.5791	3.61884e-83	1.28731e-80	up
AT1G05490	0.594853	0.221757	1.42356	0.000103799	0.000560758	up
AT1G14730	78.5611	8.16417	3.26644	4.60807e-42	4.91004e-40	up
AT4G29340	1.6554	0.278009	2.57398	3.44638e-05	0.000209373	up
AT5G20000	77.8277	33.3163	1.22405	1.31206e-07	1.26039e-06	up
AT1G49740	25.8148	11.2536	1.1978	1.73898e-13	3.50556e-12	up
AT1G06430	82.8774	15.2774	2.43958	1.7502e-32	1.2686e-30	up
AT1G68020	20.9069	4.85935	2.10514	1.91941e-37	1.77523e-35	up
AT5G59290	141.552	58.8017	1.2674	7.10044e-12	1.22337e-10	up
AT2G38750	26.8704	10.3754	1.37284	2.38882e-11	3.86796e-10	up
AT1G72770	35.1637	6.71315	2.38902	3.34457e-18	1.02837e-16	up
AT4G36600	8.88154	0.0553033	7.3273	4.82495e-07	4.21627e-06	up
AT1G29640	28.5883	1.38055	4.37211	6.58971e-39	6.429e-37	up
AT2G37570	59.6967	25.2106	1.24362	1.40836e-15	3.51285e-14	up
AT4G23050	26.1289	6.61077	1.98276	6.05265e-17	1.66805e-15	up
AT2G40470	1.40934	0.430517	1.71088	0.000988465	0.00409007	up
AT2G02850	53.2505	24.9864	1.09165	2.29652e-08	2.47553e-07	up
AT5G44310	0.976984	0.0001	13.2541	8.81433e-08	8.75075e-07	up
AT5G23240	10.6587	2.80207	1.92746	3.19464e-09	3.9145e-08	up
AT3G21460	0.862856	0.0001	13.0749	9.75985e-06	6.60619e-05	up
AT4G38810	23.8696	11.4654	1.05789	4.34655e-07	3.83884e-06	up
AT1G62570	159.525	18.0276	3.1455	7.05734e-36	6.1116e-34	up
AT2G14620	2.91871	0.511129	2.51357	5.59725e-06	3.97114e-05	up
AT1G14530	4.6049	2.22594	1.04876	5.2723e-05	0.000305682	up
AT1G79900	62.2171	0.995666	5.9655	9.63982e-76	2.82142e-73	up
AT3G24420	23.8154	1.68104	3.82447	1.23621e-18	3.89422e-17	up
AT4G21320	25.5137	2.82777	3.17354	6.79013e-43	7.44082e-41	up
AT4G21323	0.467966	0.211303	1.14709	0.00968578	0.0288974	up
AT2G26750	1.26698	0.480964	1.39739	0.00124897	0.00502384	up
AT1G73190	6.55047	0.034694	7.56077	0.00201618	0.00761237	up
AT1G02205	144.161	11.2175	3.68386	1.31344e-44	1.52609e-42	up
AT2G40670	8.99874	4.17894	1.10658	0.000253279	0.00123969	up
AT1G35720	1067.47	289.881	1.88066	5.57813e-20	1.92217e-18	up
AT1G76470	21.827	3.01097	2.85781	1.29751e-30	8.52302e-29	up
AT4G05050	848.233	313.788	1.43467	9.81466e-12	1.66131e-10	up
AT3G21660	0.42866	0.0249223	4.10432	0.000303126	0.00145021	up
AT5G54250	51.1681	13.9926	1.87058	1.41965e-30	9.27263e-29	up
AT3G10260	45.1108	21.3072	1.08213	3.96389e-09	4.77608e-08	up
AT4G35840	16.7625	7.23615	1.21194	1.13828e-06	9.18329e-06	up
AT3G60780	0.381362	0.022317	4.09495	0.00554966	0.0180401	up
AT3G47080	42.8254	13.8803	1.62543	2.3179e-18	7.20356e-17	up
AT5G58650	77.2826	36.2726	1.09126	8.388e-08	8.35259e-07	up
AT4G37140	6.38357	0.642091	3.31351	1.36617e-12	2.54337e-11	up
AT3G15830	0.653052	0.061055	3.41902	0.000370642	0.00173341	up
AT1G60140	19.6161	5.53681	1.82491	1.82564e-26	9.63754e-25	up
AT1G29050	60.3605	15.8363	1.93037	2.1311e-31	1.47531e-29	up
AT1G20160	5.16307	2.24959	1.19856	0.000291325	0.001401	up
AT1G19550	4.63498	1.63404	1.50412	0.00282105	0.010184	up
AT3G17520	239.825	0.0203427	13.5252	6.50761e-41	6.6875e-39	up
AT2G39800	262.109	18.9863	3.78713	2.93847e-114	2.05889e-111	up
AT5G18130	105.907	11.6083	3.18957	7.81626e-75	2.2312e-72	up
AT5G46180	44.0264	17.3056	1.34713	7.42356e-13	1.41623e-11	up
AT5G35926	0.736076	0.241735	1.60643	0.00609841	0.0195355	up
AT1G03495	75.8787	14.6217	2.37559	1.96391e-48	2.67115e-46	up
AT4G15610	504.795	164.706	1.6158	2.17236e-08	2.34717e-07	up
AT5G64510	4.07541	1.48235	1.45905	3.90877e-08	4.10438e-07	up
AT3G52840	12.8574	4.87786	1.39828	5.82432e-12	1.01256e-10	up
AT1G17420	10.6878	3.54301	1.59292	1.29611e-17	3.78391e-16	up
AT4G20460	7.43338	3.58494	1.05207	1.88867e-05	0.000121271	up
AT2G28420	4.73581	1.41731	1.74046	0.000155564	0.000801996	up
AT3G02500	3.13797	1.11241	1.49614	7.73699e-05	0.000429932	up
AT1G47980	1.00686	0.0142123	6.14657	1.62113e-05	0.000105203	up
AT5G63970	7.14561	3.37505	1.08215	4.18603e-06	3.04945e-05	up
AT4G29670	145.08	70.4236	1.04271	1.48386e-10	2.21497e-09	up
AT1G26930	51.2206	7.7431	2.72574	1.28615e-32	9.35165e-31	up
AT5G09610	0.723667	0.030151	4.58505	1.6786e-06	1.31479e-05	up
AT5G04390	2.82894	1.02079	1.47057	4.62553e-07	4.05734e-06	up
AT5G46610	8.15729	0.0001	16.3158	8.61868e-22	3.40651e-20	up
AT3G46650	3.24005	1.33619	1.2779	8.3754e-05	0.000462076	up
AT1G52560	1.18587	0.191761	2.62857	0.00032038	0.0015255	up
AT1G52565	14.7	2.23463	2.7177	1.22289e-22	5.07642e-21	up
AT1G52690	541.749	0.189166	11.4838	1.0195e-198	2.35729e-195	up
AT5G59580	0.842526	0.182079	2.21016	2.16749e-05	0.000137118	up
AT2G21620	422.64	149.853	1.49588	2.83387e-23	1.21793e-21	up
AT1G17940	40.7813	5.57042	2.87205	4.08961e-76	1.22805e-73	up
AT2G28320	23.1458	9.69115	1.25601	7.51201e-11	1.1541e-09	up
AT2G38060	1.73066	0.623911	1.47191	6.41226e-06	4.50104e-05	up
AT3G06780	29.4084	11.185	1.39466	2.90384e-10	4.16259e-09	up
AT4G28703	2.79834	1.08517	1.36665	0.0148946	0.0415489	up
AT3G44220	8.47558	4.03759	1.06982	8.65077e-06	5.92912e-05	up
AT4G31550	253.021	121.177	1.06214	4.95301e-10	6.825e-09	up
AT5G60580	17.3337	7.23491	1.26053	6.67303e-13	1.28151e-11	up
AT1G76180	273.252	74.4514	1.87586	0.000512799	0.00230635	up
AT1G62710	22.3044	10.9918	1.02089	1.31125e-08	1.46044e-07	up
AT3G04520	35.4547	15.733	1.17218	1.67257e-12	3.07662e-11	up
AT2G43540	95.1787	44.0291	1.11218	1.46963e-11	2.43939e-10	up
AT2G05910	5.72821	1.58532	1.85331	8.97599e-07	7.37799e-06	up
AT4G15480	3.37095	1.6579	1.0238	0.00139098	0.0055187	up
AT3G22570	4.84646	1.96662	1.30122	0.00138766	0.00551109	up
AT3G27200	21.9327	8.75763	1.32447	3.23779e-05	0.000197531	up
AT5G43260	73.8824	15.9735	2.20955	6.68687e-14	1.40814e-12	up
AT5G02170	2.13395	0.196947	3.43764	2.92579e-11	4.69792e-10	up
AT1G20450	191.309	29.2178	2.71099	1.23647e-30	8.14519e-29	up
AT3G55990	6.58921	2.94199	1.16331	4.28095e-08	4.46679e-07	up
AT5G01870	115.633	52.8316	1.13009	5.88763e-06	4.16694e-05	up
AT3G48690	307.717	114.916	1.42103	1.39604e-15	3.49343e-14	up
AT1G21410	46.6618	3.66927	3.66867	1.33849e-55	2.27563e-53	up
AT1G19640	1.78192	0.163499	3.44608	5.01516e-09	5.94537e-08	up
AT2G24820	33.585	16.1664	1.05481	2.55805e-09	3.18339e-08	up
AT1G54710	8.17222	3.43864	1.24889	1.4273e-07	1.36091e-06	up
AT5G65990	339.229	31.5979	3.42436	3.77297e-54	6.01645e-52	up
AT1G02305	66.9799	29.2326	1.19615	2.11579e-16	5.64259e-15	up
AT2G03200	7.22365	2.37034	1.60764	4.39142e-06	3.18402e-05	up
AT4G22880	209.652	4.84969	5.43396	8.02092e-134	8.83142e-131	up
AT3G57790	12.6642	5.35066	1.24297	1.44049e-11	2.39791e-10	up
AT1G07080	163.452	65.6003	1.31709	2.75066e-17	7.83261e-16	up
AT5G13900	38.3721	3.76286	3.35016	9.64723e-15	2.23729e-13	up
AT4G34860	73.6799	32.864	1.16476	5.23583e-05	0.000303796	up
AT5G57800	56.3402	21.2264	1.4083	5.1768e-12	9.04063e-11	up
AT1G47128	665.344	84.7539	2.97275	3.20886e-38	3.04079e-36	up
AT5G35660	3.55178	0.0001	15.1163	1.74731e-15	4.33026e-14	up
AT3G08870	7.65678	0.48998	3.96594	1.44724e-34	1.15789e-32	up
AT3G60160	8.43576	3.01662	1.48359	1.13048e-19	3.81592e-18	up
AT2G02040	43.7075	18.1997	1.26397	2.19381e-13	4.3918e-12	up
AT3G28300	8.54987	3.68998	1.21229	2.86517e-10	4.11226e-09	up
AT1G58270	346.143	24.8724	3.79875	1.82152e-50	2.55256e-48	up
AT5G04000	4.61497	0.941598	2.29314	7.12528e-08	7.16619e-07	up
AT1G66760	90.5092	6.96292	3.7003	6.19783e-65	1.39132e-62	up
AT5G25280	80.7585	25.8585	1.64298	6.81948e-19	2.1961e-17	up
AT3G14440	36.9836	2.08091	4.1516	1.46589e-81	5.05886e-79	up
AT4G17690	8.47468	0.0703997	6.91145	5.414e-10	7.42042e-09	up
AT3G56200	78.4763	14.2529	2.461	1.56689e-27	8.90164e-26	up
AT1G50290	3.63313	1.30207	1.48041	5.16386e-05	0.000300374	up
AT2G16005	51.1434	10.1203	2.33729	3.11983e-15	7.56149e-14	up
AT1G64850	71.134	33.2229	1.09836	2.95325e-09	3.63412e-08	up
AT3G50980	6.98129	0.0001	16.0912	2.52563e-14	5.58294e-13	up
AT2G30550	162.88	23.5425	2.79047	1.50051e-54	2.49602e-52	up
AT3G43270	53.9154	21.6074	1.31917	1.26181e-11	2.11111e-10	up
AT1G53670	62.6487	26.9162	1.21881	1.64323e-14	3.69241e-13	up
AT1G15260	48.5576	23.6809	1.03598	4.64219e-09	5.53853e-08	up
AT1G52100	9.33921	3.92896	1.24915	3.17576e-10	4.50632e-09	up
AT1G78670	85.8842	39.7867	1.11011	3.37067e-13	6.6104e-12	up
AT1G02400	24.5888	11.3506	1.11523	2.77702e-09	3.43554e-08	up
AT1G48100	48.4107	6.81345	2.82887	2.75713e-54	4.45807e-52	up
AT1G18710	8.30206	0.880689	3.23676	2.29309e-22	9.43431e-21	up
AT1G42990	169.147	81.5661	1.05224	6.71601e-07	5.68923e-06	up
AT1G71000	2.70203	0.299194	3.17489	0.000134312	0.000705968	up
AT2G31980	6.50475	1.78868	1.8626	5.50394e-07	4.7628e-06	up
AT3G47295	18.1844	8.23144	1.14349	7.45202e-08	7.46882e-07	up
AT1G71910	5.93216	1.18827	2.3197	2.97483e-14	6.54462e-13	up
AT5G53590	47.2908	11.6945	2.01573	6.37095e-15	1.50932e-13	up
AT5G47560	280.331	65.2315	2.10349	2.43735e-24	1.12041e-22	up
AT2G36750	67.2574	21.4411	1.64932	7.31559e-30	4.63427e-28	up
AT2G05510	252.993	121.667	1.05616	1.0942e-06	8.85857e-06	up
AT3G17770	43.2726	12.5537	1.78535	2.11065e-20	7.53123e-19	up
AT2G27740	2.58781	1.24417	1.05655	0.00531272	0.0173971	up
AT3G48240	4.92076	0.920076	2.41906	1.26016e-16	3.40391e-15	up
AT5G18760	13.1834	5.91469	1.15634	3.01089e-11	4.82118e-10	up
AT5G40800	38.9406	0.180027	7.75692	3.5882e-80	1.20241e-77	up
AT3G25770	112.056	19.8455	2.49734	2.07455e-29	1.27914e-27	up
AT2G22590	2.83629	0.291323	3.28331	3.32559e-09	4.06418e-08	up
AT3G51750	12.981	0.721136	4.16999	6.35335e-31	4.25803e-29	up
AT5G47040	49.4065	6.95937	2.82767	5.58037e-93	2.43452e-90	up
AT5G27930	33.2274	14.7438	1.17227	3.2346e-14	7.07573e-13	up
AT5G58160	5.32914	2.64472	1.01079	7.99029e-06	5.52487e-05	up
AT2G28110	10.2503	3.10397	1.72348	3.98102e-09	4.79422e-08	up
AT4G14430	156.347	69.1224	1.17752	8.54461e-12	1.45699e-10	up
AT5G48370	14.2062	6.64164	1.09691	1.16055e-05	7.74431e-05	up
AT2G47710	170.488	73.9998	1.20408	3.00528e-09	3.69421e-08	up
AT5G17190	262.646	84.8864	1.62951	1.63638e-09	2.10319e-08	up
AT5G44570	21.4312	7.35142	1.54362	6.15351e-08	6.26515e-07	up
AT4G17550	146.691	33.6997	2.12198	1.16664e-29	7.33017e-28	up
AT5G39610	60.3739	16.451	1.87575	3.26181e-16	8.51236e-15	up
AT3G47640	23.5949	11.5404	1.03178	6.66623e-10	9.02968e-09	up
AT1G13990	39.6333	13.4391	1.56027	4.97518e-09	5.90535e-08	up
AT4G19230	81.9541	9.12652	3.16668	9.9455e-38	9.23533e-36	up
AT2G12400	16.9624	8.00037	1.0842	2.55994e-13	5.09826e-12	up
AT1G08290	6.66693	3.0506	1.12793	1.83195e-05	0.000117891	up
AT1G53540	13.739	2.20626	2.6386	3.91155e-12	6.89351e-11	up
AT2G33385	0.520716	0.135925	1.93768	0.00532797	0.0174396	up
AT2G33380	356.008	0.931557	8.57805	4.06079e-22	1.63578e-20	up
AT1G55265	184.791	21.9863	3.07122	3.08094e-32	2.21234e-30	up
AT4G23870	25.9586	10.3201	1.33075	3.58252e-12	6.34265e-11	up
AT1G23550	4.52896	1.90211	1.25158	6.09656e-05	0.000348061	up
AT5G59150	52.7234	25.9777	1.02117	2.63745e-11	4.24674e-10	up
AT4G13280	0.799577	0.316011	1.33926	0.0145099	0.0406567	up
AT3G05890	139.594	48.9317	1.51239	3.77878e-07	3.36827e-06	up
AT5G15860	29.4178	13.2492	1.15078	1.78571e-14	4.00866e-13	up
AT2G41190	213.492	1.46879	7.18341	5.74692e-224	1.89829e-220	up
AT1G73120	2.00442	0.788463	1.34607	0.00409523	0.0138943	up
AT1G01470	399.22	79.0408	2.33652	1.80293e-38	1.72262e-36	up
AT1G56600	4.59271	0.366048	3.64924	7.0381e-25	3.36229e-23	up
AT1G55740	24.3751	8.06578	1.59553	7.0612e-12	1.21752e-10	up
AT4G37760	31.1365	8.14094	1.93534	7.36479e-15	1.73587e-13	up
AT4G34230	525.412	121.912	2.10761	5.12089e-20	1.76988e-18	up
AT1G24480	1.0305	0.144787	2.83134	0.000100322	0.000543244	up
AT5G61650	4.24403	0.86848	2.28887	7.37479e-07	6.17378e-06	up
AT4G40010	76.923	1.17816	6.02881	1.75739e-115	1.26983e-112	up
AT1G24735	3.10682	1.24662	1.31742	0.000146616	0.000761638	up
AT5G04080	28.4756	13.2444	1.10435	4.41563e-10	6.1431e-09	up
AT3G22740	2.68307	0.606409	2.14552	2.51506e-08	2.70355e-07	up
AT1G67856	9.45277	2.49275	1.923	2.72639e-11	4.38383e-10	up
AT1G66100	4.323	0.601009	2.84657	3.65109e-10	5.14132e-09	up
AT4G18422	11.0022	1.88953	2.54169	1.69871e-15	4.21434e-14	up
AT5G42380	9.93348	4.19157	1.24481	4.03407e-08	4.22636e-07	up
AT4G18425	0.448659	0.0272747	4.03999	0.00286173	0.0103147	up
AT4G03820	10.2928	4.30275	1.2583	1.5368e-13	3.11427e-12	up
AT5G43380	46.9754	21.7706	1.10953	1.45222e-08	1.61124e-07	up
AT5G42810	11.1728	4.40925	1.34138	1.93359e-10	2.82965e-09	up
AT1G60190	47.6493	0.183412	8.02122	7.30709e-166	1.12636e-162	up
AT2G16990	3.5726	0.380653	3.23043	8.62928e-20	2.93853e-18	up
AT1G75880	5.89314	2.07222	1.50786	4.23585e-07	3.74537e-06	up
AT5G23190	3.19082	1.21594	1.39185	0.00121352	0.00489771	up
AT4G22200	1.53051	0.375524	2.02703	7.06943e-13	1.35426e-11	up
AT5G24160	15.6278	1.88191	3.05385	3.73453e-22	1.50961e-20	up
AT3G10370	73.7349	31.2496	1.23851	6.93737e-15	1.63679e-13	up
AT5G13820	10.196	2.46274	2.04966	1.16294e-14	2.66498e-13	up
AT5G20900	120.082	44.0738	1.44603	1.41957e-22	5.88231e-21	up
AT1G70640	3.42686	0.159702	4.42343	1.21139e-12	2.26433e-11	up
AT3G03170	22.8641	5.81183	1.97602	1.93441e-14	4.32985e-13	up
AT1G29400	41.5486	16.5224	1.33038	4.07864e-23	1.71778e-21	up
AT4G33150	37.5494	3.8656	3.28003	1.18759e-50	1.70556e-48	up
AT5G13360	18.6196	7.83525	1.24877	2.92201e-17	8.2696e-16	up
AT5G02230	69.1545	5.6134	3.62288	4.53397e-59	8.52313e-57	up
AT1G64380	8.16562	1.47963	2.46433	1.55774e-16	4.18816e-15	up
AT2G01580	3.77413	0.821794	2.19929	2.76468e-08	2.95402e-07	up
AT1G71520	26.9772	1.4929	4.17555	2.13099e-26	1.1173e-24	up
AT5G02580	34.814	2.61245	3.73619	8.16781e-32	5.75781e-30	up
AT5G13580	23.3993	1.8078	3.69416	8.87183e-07	7.29756e-06	up
AT4G04760	0.508918	0.138575	1.87677	0.00557525	0.0181131	up
AT4G15248	0.654814	0.0418453	3.96795	0.00309191	0.0109936	up
AT3G11150	3.9079	0.523105	2.90122	1.22424e-13	2.50947e-12	up
AT1G12845	138.939	39.3645	1.81949	3.76549e-14	8.12989e-13	up
AT2G22510	182.917	17.8886	3.35407	3.24759e-07	2.92296e-06	up
AT3G46680	1.7338	0.257516	2.7512	1.59033e-08	1.75353e-07	up
AT1G07985	49.639	0.129107	8.58676	5.62818e-69	1.41451e-66	up
AT3G55640	18.6763	7.92667	1.23642	1.80382e-08	1.97388e-07	up
AT5G66400	1171.8	0.0942317	13.6022	3.5177e-23	1.49241e-21	up
AT5G52300	99.8415	0.00764567	13.6727	2.32464e-39	2.28725e-37	up
AT3G03990	40.016	19.9116	1.00697	7.62731e-05	0.000424449	up
AT5G20380	26.5911	11.295	1.23526	8.48768e-13	1.60862e-11	up
AT4G28110	2.66421	0.177926	3.90436	1.49178e-13	3.03102e-12	up
AT2G38760	17.0874	2.42847	2.81481	9.59776e-31	6.35872e-29	up
AT2G35300	75.5972	0.548633	7.10635	5.28051e-11	8.26089e-10	up
AT1G33700	4.63602	1.49344	1.63425	7.3955e-09	8.55422e-08	up
AT1G28650	0.629666	0.0001	12.6204	1.18037e-07	1.14675e-06	up
AT2G18550	1.4626	0.112184	3.70459	9.00097e-06	6.14469e-05	up
AT5G14650	2.62426	1.04882	1.32314	0.000148577	0.000770958	up
AT1G64950	120.307	24.4451	2.29911	1.70347e-38	1.64115e-36	up
AT1G76130	97.0073	26.0694	1.89573	2.65305e-28	1.54519e-26	up
AT4G02410	21.9827	10.0096	1.13498	6.33895e-08	6.43694e-07	up
AT3G20340	3.81067	1.83754	1.05227	0.00470861	0.015699	up
AT3G23920	220.953	14.2192	3.95782	3.90359e-64	8.28062e-62	up
AT4G19810	72.4445	18.7278	1.9517	2.66951e-10	3.85537e-09	up
AT4G35690	0.715193	0.0281067	4.66935	2.18799e-05	0.000138377	up
AT3G60966	5.76644	1.08849	2.40535	6.764e-07	5.72464e-06	up
AT4G27260	82.1027	20.0074	2.0369	1.75972e-21	6.82689e-20	up
AT1G52855	10.0328	1.54136	2.70245	9.42317e-09	1.07226e-07	up
AT5G06530	120.827	17.6211	2.77756	1.20395e-45	1.44237e-43	up
AT3G13450	16.2805	8.08997	1.00894	4.90467e-11	7.68853e-10	up
AT1G70300	11.3375	5.36773	1.07872	7.26346e-06	5.05709e-05	up
AT5G28010	6.67131	1.62945	2.03358	5.97841e-10	8.14572e-09	up
AT1G53070	67.2751	19.3114	1.80062	3.29653e-14	7.19293e-13	up
AT5G62020	20.4462	4.69827	2.12163	1.74363e-27	9.88141e-26	up
AT4G10960	11.1813	5.18315	1.10919	4.81096e-08	4.9883e-07	up
AT1G43640	0.300581	0.0734183	2.03354	0.0163561	0.0449098	up
AT4G02650	0.507985	0.0722923	2.81287	4.94278e-05	0.000289481	up
AT3G20100	24.7737	11.5749	1.09781	8.27976e-12	1.41392e-10	up
AT1G09310	2652.84	848.17	1.64511	3.29751e-14	7.19293e-13	up
AT1G62981	2.70784	1.32069	1.03584	0.000790048	0.00336418	up
AT5G22355	0.975177	0.198715	2.29496	1.76701e-05	0.00011403	up
AT5G16760	87.1752	42.2248	1.04583	8.26389e-07	6.84376e-06	up
AT5G52880	21.7558	10.3677	1.0693	1.27229e-12	2.37432e-11	up
AT5G14180	2.11319	0.264596	2.99756	3.6069e-07	3.22251e-06	up
AT4G17340	54.2955	18.3102	1.56818	1.24268e-09	1.62925e-08	up
AT1G77450	581.153	63.5707	3.19248	1.60951e-34	1.28328e-32	up
AT1G23440	105.463	31.4467	1.74576	1.55415e-19	5.19292e-18	up
AT1G29390	104.517	36.652	1.51177	4.1419e-21	1.55469e-19	up
AT1G29395	273.819	18.2034	3.91094	6.31725e-71	1.67894e-68	up
AT3G61930	2.09974	0.0882593	4.57232	1.03702e-07	1.01719e-06	up
AT2G15970	1301.81	89.4719	3.86294	1.34773e-61	2.73353e-59	up
AT3G22460	3.81315	1.64937	1.20907	5.22715e-05	0.000303369	up
AT4G14930	40.2738	12.6605	1.6695	9.83355e-20	3.33389e-18	up
AT2G16280	93.9806	44.4076	1.08156	8.93738e-08	8.8539e-07	up
AT3G50390	0.662005	0.278095	1.25126	0.00523885	0.0171962	up
AT1G06520	4.47096	1.02288	2.12794	9.58746e-09	1.08988e-07	up
AT4G25690	49.3135	15.6752	1.6535	5.35569e-24	2.40923e-22	up
AT4G25692	18.1207	3.34624	2.43703	7.14001e-13	1.36552e-11	up
AT3G52820	53.2082	0.347451	7.2587	3.453e-83	1.2475e-80	up
AT3G19270	27.9147	0.470345	5.89116	4.29437e-89	1.77311e-86	up
AT2G37770	313.84	26.0447	3.59097	5.95294e-79	1.91172e-76	up
AT5G17970	0.548806	0.0879487	2.64156	0.000278289	0.00134615	up
AT1G62045	59.611	19.1332	1.6395	2.35454e-13	4.70135e-12	up
AT5G24860	7.34241	0.305047	4.58915	2.64278e-16	6.97525e-15	up
AT4G08590	7.97856	3.89315	1.03519	9.22712e-07	7.56559e-06	up
AT1G44760	57.9611	27.5104	1.07511	1.91199e-09	2.41712e-08	up
AT1G09500	177.628	0.669766	8.05098	1.19401e-29	7.48184e-28	up
AT2G41870	12.5985	1.9864	2.66503	3.23688e-23	1.38087e-21	up
AT5G49690	6.8518	1.76262	1.95876	2.13008e-09	2.67818e-08	up
AT5G47330	7.13209	1.96238	1.86172	5.99536e-14	1.26598e-12	up
AT5G40645	0.905495	0.0689583	3.71491	0.00406662	0.0138135	up
AT2G21820	10.1618	0.121271	6.38878	3.17379e-16	8.30139e-15	up
AT5G39720	2.74991	0.0573967	5.58227	8.13264e-09	9.34607e-08	up
AT1G07900	74.2675	3.00558	4.62702	2.28739e-54	3.751e-52	up
AT1G20560	55.7394	20.5959	1.43634	2.02054e-27	1.13671e-25	up
AT1G28230	9.86312	3.33248	1.56545	8.10435e-10	1.08631e-08	up
AT1G13090	25.2102	7.43104	1.76237	1.25144e-26	6.68264e-25	up
AT2G46950	3.77089	0.189497	4.31466	4.93966e-38	4.64288e-36	up
AT2G20880	0.739957	0.195659	1.9191	0.00454832	0.0152503	up
AT4G24000	59.8663	0.0177773	11.7175	2.2665e-23	9.81384e-22	up
AT3G51090	8.71623	4.31373	1.01477	7.04965e-08	7.09321e-07	up
AT5G24080	37.2627	0.100469	8.53484	4.9753e-76	1.47486e-73	up
AT1G18460	7.07566	3.13996	1.17212	2.51317e-12	4.52566e-11	up
AT5G64190	0.464157	0.088571	2.38971	0.00171265	0.0065978	up
AT5G58730	47.2471	16.0472	1.55791	9.95309e-22	3.92722e-20	up
AT2G28315	4.73217	2.04838	1.20802	0.000915357	0.00382867	up
AT2G39050	99.9763	5.17048	4.27322	1.20199e-35	1.02935e-33	up
AT4G32250	30.1834	10.1761	1.56857	1.58563e-09	2.04137e-08	up
AT2G29950	5.32503	1.24305	2.09891	1.33389e-08	1.48494e-07	up
AT1G22380	0.625621	0.138365	2.17681	0.000284606	0.0013744	up
AT1G68530	544.021	116.502	2.22331	6.3731e-21	2.37293e-19	up
AT1G72720	3.7074	1.45492	1.34947	6.48055e-05	0.000367443	up
AT4G33610	35.3574	4.5642	2.95358	1.64349e-12	3.03037e-11	up
AT5G17780	13.0388	3.87612	1.75012	1.21363e-17	3.56112e-16	up
AT5G13200	29.4654	6.03449	2.28772	1.61366e-21	6.27076e-20	up
AT1G62580	10.9213	3.51812	1.63427	1.73694e-12	3.19248e-11	up
AT3G04060	6.12269	2.42734	1.33479	9.56434e-05	0.000520468	up
AT4G03540	34.6051	4.8201	2.84385	6.97782e-05	0.000392176	up
AT3G11050	16.4502	3.21926	2.35331	6.10075e-29	3.68307e-27	up
AT3G27250	71.8482	0.0322883	11.1197	1.22499e-52	1.83923e-50	up
AT1G51500	42.4897	20.1512	1.07624	3.4574e-10	4.88345e-09	up
AT2G20920	130.435	63.3783	1.04127	5.14938e-08	5.30825e-07	up
AT3G50830	111.737	40.4255	1.46677	1.96324e-14	4.39014e-13	up
AT1G54120	22.8749	9.0346	1.34023	1.63029e-11	2.6887e-10	up
AT3G06510	80.2007	25.4424	1.65638	4.01427e-32	2.85593e-30	up
AT5G07080	1.39663	0.392354	1.83172	5.32067e-06	3.7912e-05	up
AT3G61220	27.2016	5.00309	2.4428	2.08281e-13	4.17682e-12	up
AT1G21460	95.9992	18.4933	2.37602	3.37036e-26	1.74339e-24	up
AT3G30460	0.675598	0.0244617	4.78757	0.000484101	0.00219263	up
AT4G18990	0.494374	0.104966	2.23568	0.0106251	0.031303	up
AT2G37880	1.84569	0.896785	1.04132	0.00475092	0.0158173	up
AT3G59940	44.4919	10.9606	2.02122	3.45417e-21	1.30502e-19	up
AT2G36590	12.0926	3.47227	1.80017	9.39408e-09	1.06947e-07	up
AT4G30960	910.358	248.089	1.87558	8.32551e-41	8.5178e-39	up
AT3G60130	33.8674	8.02795	2.07679	2.15663e-30	1.40072e-28	up
AT5G55410	1.10089	0.143639	2.93815	0.00468233	0.0156233	up
AT4G35790	92.4587	26.6648	1.79387	4.67685e-31	3.15272e-29	up
AT4G04750	18.7792	2.9967	2.64769	4.05402e-38	3.82601e-36	up
AT3G11930	78.3877	24.981	1.6498	1.53049e-10	2.27575e-09	up
AT5G19875	18.6729	6.26673	1.57516	2.01724e-14	4.49784e-13	up
AT5G25560	57.0884	27.6724	1.04475	3.52454e-10	4.97221e-09	up
AT1G10220	21.6021	1.17465	4.20086	7.85427e-44	8.85885e-42	up
AT2G15310	16.7254	7.61154	1.13578	1.31891e-09	1.72391e-08	up
AT5G64250	52.1232	24.683	1.07841	9.30764e-07	7.62347e-06	up
AT3G51440	36.664	3.65883	3.32491	5.29129e-40	5.34259e-38	up
AT2G23590	0.778319	0.0390617	4.31654	7.68964e-05	0.000427404	up
AT1G28520	65.5799	31.4556	1.05994	1.73872e-09	2.21869e-08	up
AT3G06490	1.02619	0.375557	1.45019	0.000674825	0.00293461	up
AT1G07610	161.816	30.3425	2.41494	7.4413e-15	1.75212e-13	up
AT3G25950	0.789862	0.173436	2.1872	0.000811548	0.00344632	up
AT1G74010	155.874	22.5053	2.79205	1.62564e-17	4.71618e-16	up
AT1G73040	29.5409	10.9956	1.42579	3.6097e-17	1.01291e-15	up
AT1G01120	95.9127	36.2316	1.40447	8.18545e-09	9.39742e-08	up
AT5G17460	87.2398	4.57348	4.25362	1.22073e-76	3.81429e-74	up
AT2G14520	5.93754	2.39496	1.30986	8.92926e-06	6.10294e-05	up
AT1G02475	49.1446	18.6054	1.40131	9.85294e-19	3.12939e-17	up
AT1G02470	33.9031	6.59157	2.36272	1.32709e-25	6.55664e-24	up
AT5G01225	6.35633	0.63851	3.31541	1.82487e-09	2.31711e-08	up
AT1G76560	36.8116	13.7688	1.41876	7.51001e-16	1.91663e-14	up
AT2G01540	20.8224	9.22146	1.17507	5.04627e-06	3.61574e-05	up
AT5G58350	60.2706	24.8604	1.2776	6.38332e-18	1.92181e-16	up
AT4G04490	3.99935	1.54609	1.37114	4.74059e-06	3.42216e-05	up
AT4G08870	55.6465	16.1521	1.78457	3.13592e-13	6.17096e-12	up
AT2G29460	25.5915	11.2534	1.18531	3.74265e-05	0.0002253	up
AT5G50100	26.6066	5.57608	2.25446	1.11379e-17	3.28902e-16	up
AT1G50020	124.719	46.3473	1.42813	9.07177e-13	1.71231e-11	up
AT1G05100	69.3247	2.47594	4.80732	2.8146e-73	7.74751e-71	up
AT5G16360	16.3565	2.71778	2.58937	2.48104e-16	6.57875e-15	up
AT1G24600	41.2348	3.07368	3.74583	8.61477e-26	4.30217e-24	up
AT4G18140	7.04779	3.41914	1.04354	3.08401e-07	2.78548e-06	up
AT2G34810	191.832	3.84926	5.63912	1.51851e-69	3.85834e-67	up
AT2G20520	1.95143	0.720778	1.4369	0.0178271	0.0482537	up
AT5G24010	16.113	6.50132	1.30942	1.55544e-12	2.87719e-11	up
AT1G54040	22.3808	8.60112	1.37967	4.61463e-10	6.38919e-09	up
AT3G06860	141.723	59.5831	1.2501	1.71827e-11	2.82373e-10	up
AT3G14595	106.889	20.2873	2.39747	2.80584e-31	1.92512e-29	up
AT2G31570	338.122	95.2593	1.82761	2.78103e-21	1.06639e-19	up
AT2G33590	204.381	42.1401	2.278	2.19195e-47	2.8634e-45	up
AT2G44230	7.30884	3.38104	1.11218	5.74052e-07	4.94348e-06	up
AT1G72100	2.22675	0.0001	14.4426	1.36876e-06	1.0887e-05	up
AT5G39520	60.3029	0.696193	6.4366	6.13499e-87	2.36422e-84	up
AT1G44608	14.891	2.78277	2.41984	2.47719e-22	1.01736e-20	up
AT5G50760	22.3373	2.56291	3.1236	3.4378e-19	1.12431e-17	up
AT4G32770	68.211	4.30982	3.98431	1.09177e-66	2.60247e-64	up
AT2G43510	341.227	123.525	1.46593	3.43294e-06	2.5433e-05	up
AT4G31870	0.779041	0.156598	2.31464	0.00712317	0.0222901	up
AT1G66830	5.11233	0.703502	2.86136	6.1448e-25	2.94162e-23	up
AT1G35910	2.74619	1.07191	1.35724	8.75831e-05	0.000481135	up
AT1G79270	31.6138	5.06248	2.64264	4.18993e-20	1.46123e-18	up
AT3G47340	4.4083	0.343349	3.68248	3.89783e-23	1.64463e-21	up
AT5G62530	45.4679	20.5735	1.14406	4.08203e-16	1.05694e-14	up
AT4G38250	128.026	59.8506	1.097	1.50214e-06	1.18865e-05	up
AT3G13275	12.0101	5.89324	1.02711	0.000316123	0.00150709	up
AT1G15060	25.8199	11.906	1.1168	1.91293e-08	2.08635e-07	up
AT3G49590	12.3987	4.22099	1.55453	1.15983e-14	2.66047e-13	up
AT4G27560	77.0181	29.9262	1.36379	4.18137e-14	9.00202e-13	up
AT3G50400	18.5692	1.6238	3.51546	1.79569e-18	5.6184e-17	up
AT2G34600	6.90783	0.433243	3.99498	7.41221e-25	3.53372e-23	up
AT2G44810	0.180278	0.0001	10.816	0.0128911	0.0368076	up
AT3G01520	145.492	54.2775	1.42251	2.947e-18	9.10971e-17	up
AT1G78230	21.0956	2.98498	2.82115	8.71063e-36	7.48726e-34	up
AT4G23450	4.54639	1.35141	1.75026	1.68744e-06	1.32082e-05	up
AT2G41475	154.781	35.8102	2.11178	4.97184e-25	2.39e-23	up
AT4G08290	47.0686	4.35233	3.43491	2.42775e-54	3.95312e-52	up
AT1G69430	2.53992	1.15211	1.1405	0.000788463	0.00335867	up
AT1G63370	1.15987	0.423706	1.45283	0.000441344	0.00202315	up
AT1G76490	413.853	163.841	1.33682	7.27867e-13	1.38974e-11	up
AT1G73810	18.3747	3.37736	2.44375	3.89137e-31	2.6386e-29	up
AT5G47200	491.321	163.823	1.58452	4.83918e-14	1.03316e-12	up
AT5G62470	23.7184	7.39959	1.68049	5.16023e-07	4.48383e-06	up
AT4G14090	201.171	3.25356	5.95026	1.19902e-126	1.10895e-123	up
AT4G15940	68.4239	28.96	1.24044	2.66819e-12	4.78991e-11	up
AT3G19100	66.9752	24.4518	1.45369	9.46371e-29	5.66891e-27	up
AT3G51250	25.9272	12.9029	1.00678	1.20676e-11	2.02486e-10	up
AT5G44005	5.05144	2.43891	1.05046	0.000370277	0.0017324	up
AT4G22920	29.872	3.96769	2.91242	2.61724e-30	1.69039e-28	up
AT1G71960	22.7814	7.10644	1.68066	9.10123e-24	4.03913e-22	up
AT2G30395	6.19945	1.74091	1.8323	4.49259e-10	6.23516e-09	up
AT4G36740	2.29538	0.147063	3.96422	1.35611e-07	1.29998e-06	up
AT1G68620	91.0696	4.97239	4.19496	3.41544e-45	4.02917e-43	up
AT1G12480	1.78559	0.431159	2.05011	5.80251e-09	6.81044e-08	up
AT5G13330	79.3895	29.6502	1.42091	7.54412e-10	1.01534e-08	up
AT2G27820	84.2896	40.7406	1.04889	1.20611e-08	1.35114e-07	up
AT5G15630	2.38636	1.13124	1.0769	2.82427e-05	0.000174533	up
AT5G62430	6.08961	0.981461	2.63335	1.53338e-14	3.46238e-13	up
AT5G04370	1.45144	0.421441	1.78408	5.31567e-05	0.000307657	up
AT3G24520	13.4193	4.55161	1.55986	2.68017e-20	9.50473e-19	up
AT1G53100	2.22348	0.161093	3.78685	1.15012e-11	1.93546e-10	up
AT3G18950	8.95615	4.45379	1.00785	8.33356e-05	0.000460149	up
AT3G16800	5.41389	1.95811	1.46721	7.68477e-07	6.40084e-06	up
AT2G32800	11.472	2.10513	2.44613	1.11825e-23	4.94384e-22	up
AT3G44830	2.33336	0.480639	2.27939	8.32297e-11	1.27193e-09	up
AT4G30830	2.86952	0.135883	4.40037	4.64455e-25	2.24073e-23	up
AT4G33020	1.93188	0.664786	1.53904	0.00162999	0.00632465	up
AT5G51680	5.34774	1.67607	1.67384	3.59875e-07	3.21647e-06	up
AT1G30220	2.22265	0.130262	4.09279	8.3111e-15	1.94307e-13	up
AT5G15960	1383.89	8.86245	7.28681	0	0	up
AT3G02150	14.2948	5.87774	1.28215	5.13413e-08	5.29489e-07	up
AT4G02420	9.96172	3.15905	1.6569	3.53314e-14	7.67073e-13	up
AT5G16550	43.4985	18.453	1.23711	3.07265e-14	6.74059e-13	up
AT5G23750	25.0121	3.03018	3.04515	3.32198e-27	1.85086e-25	up
AT1G62560	46.8101	18.4158	1.34587	2.46517e-15	5.99996e-14	up
AT2G21510	9.15787	1.00675	3.1853	4.11247e-26	2.11778e-24	up
AT1G54160	9.54105	2.10416	2.1809	4.46211e-18	1.36112e-16	up
AT4G21926	1.00575	0.0489803	4.35993	0.000111389	0.000596603	up
AT5G06090	7.38165	0.729348	3.33927	1.09187e-14	2.52211e-13	up
AT2G29500	9.61095	4.24544	1.17876	0.00107237	0.00438925	up
AT1G07500	11.1222	1.71898	2.69382	1.71367e-10	2.52379e-09	up
AT1G70330	52.9578	25.7953	1.03774	9.03237e-06	6.16248e-05	up
AT1G73680	24.2167	4.74131	2.35264	2.00911e-36	1.77308e-34	up
AT1G01900	20.6396	4.69613	2.13587	1.36553e-27	7.77681e-26	up
AT5G66080	6.2101	2.86964	1.11375	3.59815e-09	4.37186e-08	up
AT2G19760	514.647	251.527	1.03287	7.23689e-08	7.27211e-07	up
AT5G57610	8.53814	3.25897	1.38951	3.68536e-13	7.21531e-12	up
AT5G54230	2.81702	1.05864	1.41196	1.39393e-05	9.16158e-05	up
AT2G36895	45.5692	15.0185	1.60132	8.5751e-18	2.55507e-16	up
AT1G23750	32.1655	15.5546	1.04818	1.30469e-08	1.45383e-07	up
AT2G44850	4.39851	2.04833	1.10256	3.7737e-07	3.36504e-06	up
AT3G11420	24.8986	9.2514	1.42832	1.51713e-13	3.07711e-12	up
AT5G46730	475.124	110.53	2.10386	4.97074e-27	2.7562e-25	up
AT5G49900	3.38409	1.03043	1.71552	1.8055e-12	3.31587e-11	up
AT1G66150	59.1315	26.1783	1.17555	3.52002e-14	7.65661e-13	up
AT4G18450	0.410034	0.0626043	2.71141	0.00482969	0.0160384	up
AT2G22240	12.1625	3.57002	1.76844	9.5211e-19	3.02815e-17	up
AT1G27140	4.44229	0.802898	2.46802	2.61878e-07	2.38891e-06	up
AT3G50970	78.5346	9.35029	3.07024	2.22224e-24	1.0256e-22	up
AT1G17745	704.184	102.521	2.78004	5.05448e-38	4.73157e-36	up
AT2G01490	154.224	31.5208	2.29066	5.16291e-26	2.61791e-24	up
AT3G13130	2.65663	0.64273	2.04731	1.65234e-07	1.5575e-06	up
AT4G14010	246.697	56.7444	2.12019	2.57173e-33	1.92439e-31	up
AT3G48300	1.04154	0.207178	2.32977	1.93218e-06	1.49869e-05	up
AT1G01250	24.9449	1.45013	4.10449	2.14886e-43	2.40028e-41	up
AT4G11570	48.8421	14.4739	1.75467	4.03939e-21	1.51868e-19	up
AT1G08920	27.7229	3.7825	2.87367	5.09417e-18	1.5478e-16	up
AT5G24130	0.453326	0.0309453	3.87276	0.012683	0.0362852	up
AT1G55152	27.3881	12.9414	1.08156	1.40447e-12	2.61047e-11	up
AT3G58750	42.0087	18.2254	1.20474	2.41523e-08	2.60106e-07	up
AT1G06570	97.4696	20.2582	2.26644	4.60953e-34	3.60073e-32	up
AT5G01520	22.672	1.0544	4.42642	1.07928e-87	4.37808e-85	up
AT3G10320	9.45685	0.672771	3.81317	3.61485e-33	2.68754e-31	up
AT1G03120	2.49368	0.891993	1.48317	0.00108236	0.00442316	up
AT3G47960	94.0212	17.1598	2.45395	4.24622e-21	1.59126e-19	up
AT4G33960	40.5335	18.3379	1.14429	2.33512e-06	1.78312e-05	up
AT4G25640	248.896	97.6441	1.34994	7.44178e-10	1.00449e-08	up
AT4G12330	0.384033	0.085221	2.17195	0.0153155	0.042507	up
AT1G69290	3.27704	1.59995	1.03437	1.17417e-05	7.82395e-05	up
AT3G13672	13.6827	2.17088	2.656	4.29398e-05	0.000254905	up
AT1G69295	547.432	132.811	2.04331	3.05702e-19	1.00262e-17	up
AT3G18660	2.12095	0.693833	1.61205	1.70506e-07	1.60261e-06	up
AT2G29710	1.4492	0.554082	1.38709	0.000275346	0.00133387	up
AT5G01990	23.0601	10.0199	1.20253	1.53854e-09	1.98406e-08	up
AT1G47960	44.5252	3.01051	3.88654	3.53773e-46	4.39782e-44	up
AT5G67140	10.3537	4.63089	1.16079	5.65955e-07	4.8792e-06	up
AT2G38905	0.777202	0.0001	12.9241	0.00685837	0.0215666	up
AT1G64020	2.05729	0.717486	1.51972	0.0139504	0.0393751	up
AT4G37980	1247.12	67.0158	4.21795	5.73562e-103	3.1576e-100	up
AT5G54000	1.21091	0.0001	13.5638	1.72176e-09	2.20069e-08	up
AT2G45600	5.29152	1.65264	1.67891	3.02703e-12	5.4047e-11	up
AT5G12280	1.36035	0.577497	1.2361	0.00497773	0.0164552	up
AT4G15210	5.97797	0.997745	2.58291	7.98155e-17	2.18143e-15	up
AT4G01830	0.240568	0.059603	2.01299	0.00414049	0.0140211	up
AT3G63050	2.66536	0.905984	1.55677	0.00387355	0.0132597	up
AT4G16740	0.493136	0.0001	12.2678	6.14251e-07	5.25832e-06	up
AT2G18050	14.2204	1.58974	3.16109	2.22521e-28	1.30587e-26	up
AT2G19900	72.9917	0.277128	8.04104	4.85695e-237	1.87171e-233	up
AT1G32170	28.9962	13.0224	1.15487	5.0517e-06	3.61738e-05	up
AT1G23040	110.962	19.1674	2.53334	8.78351e-15	2.04524e-13	up
AT4G21570	183.261	46.2406	1.98667	8.73231e-34	6.70792e-32	up
AT3G62590	12.5341	1.0536	3.57247	1.58236e-24	7.39137e-23	up
AT5G22460	85.5881	15.0698	2.50575	3.12543e-24	1.42256e-22	up
AT1G04560	10.2418	0.0001	16.6441	4.95775e-08	5.12777e-07	up
AT2G32190	202.462	74.1341	1.44944	3.59817e-06	2.65551e-05	up
AT5G67300	583.703	205.489	1.50618	1.3922e-16	3.75617e-15	up
AT1G69310	28.9584	10.421	1.47449	1.86737e-19	6.20363e-18	up
AT4G30660	108.591	40.8501	1.41049	3.13223e-11	5.00508e-10	up
AT5G66170	127.075	16.9179	2.90905	3.38269e-26	1.74586e-24	up
AT1G68540	6.59249	3.15181	1.06464	7.621e-07	6.35459e-06	up
AT1G12560	5.19453	2.02926	1.35604	0.00305938	0.010898	up
AT4G33660	9.81346	2.32468	2.07773	4.68513e-11	7.35435e-10	up
AT2G02250	0.510938	0.0001	12.3189	8.60772e-06	5.90412e-05	up
AT5G48650	6.65304	1.90092	1.80732	2.18213e-15	5.36187e-14	up
AT5G03490	26.289	8.10263	1.698	3.23276e-26	1.67596e-24	up
AT5G03495	4.90332	1.76922	1.47064	9.49026e-08	9.35752e-07	up
AT5G37500	7.44736	2.57494	1.53219	2.86129e-12	5.12859e-11	up
AT2G21590	16.7831	7.87313	1.092	4.18067e-09	5.00597e-08	up
AT5G43745	13.2426	5.46414	1.27712	1.03017e-06	8.39014e-06	up
AT4G13250	126.889	30.2318	2.06943	4.65163e-25	2.24073e-23	up
AT5G37260	56.6124	15.8271	1.83872	4.52877e-10	6.28159e-09	up
AT3G16920	9.47751	4.16534	1.18607	9.94819e-06	6.71793e-05	up
AT3G58450	5.73573	0.0001	15.8077	7.59369e-15	1.78618e-13	up
AT4G28840	2.477	0.24112	3.36077	5.85956e-09	6.87043e-08	up
AT1G71140	16.5364	3.13818	2.39764	3.03334e-14	6.667e-13	up
AT3G54820	96.7899	27.5186	1.81445	2.7823e-16	7.3105e-15	up
AT5G12030	11.3084	4.30072	1.39475	0.000582282	0.0025738	up
AT1G24470	4.28782	0.755086	2.50553	7.70999e-10	1.03585e-08	up
AT2G39450	55.6958	26.0456	1.09653	7.74854e-15	1.8189e-13	up
AT2G04570	35.7848	12.9391	1.46761	4.62941e-07	4.05783e-06	up
AT5G10300	31.1611	11.1128	1.48752	1.26409e-10	1.9004e-09	up
AT4G35860	82.1672	27.3454	1.58726	3.22917e-13	6.34365e-12	up
AT4G32070	27.829	13.0327	1.09445	6.25249e-11	9.69159e-10	up
AT2G18480	3.69223	0.390921	3.23955	1.8168e-17	5.24445e-16	up
AT1G11910	964.516	291.756	1.72504	4.99059e-17	1.38546e-15	up
AT1G31820	17.6059	1.44732	3.60461	1.12651e-45	1.36372e-43	up
AT5G19440	572.972	273.041	1.06935	2.32432e-09	2.90974e-08	up
AT5G02640	4.25737	1.35064	1.65632	4.99148e-07	4.35029e-06	up
AT2G42790	82.6537	11.1969	2.88398	4.91197e-35	4.08542e-33	up
AT1G45249	61.5829	15.888	1.95459	7.90931e-35	6.48508e-33	up
AT1G24130	1.56545	0.735246	1.09028	0.00571816	0.0184973	up
AT1G02700	7.95303	3.84277	1.04936	5.48608e-05	0.000316648	up
AT4G18650	0.662532	0.0480243	3.78615	0.00910577	0.0274574	up
AT2G45220	25.0839	7.62141	1.71863	1.1295e-06	9.12203e-06	up
AT4G00050	11.2153	4.61622	1.28068	8.72945e-13	1.65309e-11	up
AT2G25460	3.14369	0.691813	2.184	2.59076e-09	3.22236e-08	up
AT3G01170	28.695	14.0969	1.02543	5.82009e-14	1.23348e-12	up
AT4G12000	8.58249	2.30049	1.89946	8.76418e-16	2.22932e-14	up
AT3G56260	17.2836	6.30463	1.45492	3.20144e-12	5.69851e-11	up
AT1G54970	14.2334	4.91175	1.53497	0.0145001	0.0406487	up
AT1G74020	243.015	29.6516	3.03487	5.18901e-18	1.57248e-16	up
AT3G48020	154.428	9.44661	4.03099	4.86226e-35	4.05867e-33	up
AT5G17490	7.08406	2.75887	1.3605	1.29459e-08	1.44467e-07	up
AT2G04160	263.458	35.6374	2.88611	8.3495e-52	1.22966e-49	up
AT1G78610	72.3537	15.56	2.21723	7.961e-58	1.42693e-55	up
AT2G46300	1.80959	0.631401	1.51904	0.000642527	0.00280735	up
AT2G37260	11.0379	1.71335	2.68757	1.12092e-36	1.01242e-34	up
AT5G13550	36.0918	13.8993	1.37666	9.68773e-14	2.01258e-12	up
AT5G16450	31.6318	15.0119	1.07527	1.26791e-07	1.22254e-06	up
AT5G54080	17.4672	7.06039	1.30683	1.14058e-13	2.36101e-12	up
AT5G15180	2.32221	0.424514	2.45162	8.72607e-06	5.97289e-05	up
AT5G16980	20.5833	4.9595	2.0532	4.49433e-14	9.63095e-13	up
AT2G29450	290.853	37.2374	2.96547	1.12017e-34	9.02461e-33	up
AT4G18170	6.01331	2.51155	1.25958	5.25508e-06	3.75256e-05	up
AT3G46670	47.4904	7.35249	2.69133	2.59446e-41	2.69009e-39	up
AT4G17470	7.76172	1.33352	2.54114	7.61431e-22	3.01986e-20	up
AT1G17550	23.7438	8.31974	1.51294	1.00881e-13	2.09386e-12	up
AT1G28260	7.14333	1.57076	2.18513	0.000927516	0.0038686	up
AT2G21185	123.326	13.9976	3.13922	1.78925e-44	2.05826e-42	up
AT2G21180	148.42	25.4467	2.54414	1.79339e-25	8.78534e-24	up
AT4G37310	30.2371	8.66183	1.80358	2.31212e-17	6.60826e-16	up
AT1G64540	0.545229	0.140661	1.95464	0.00244844	0.00901046	up
AT5G27520	42.1645	13.669	1.62513	4.71174e-12	8.24091e-11	up
AT5G19470	0.323676	0.00574833	5.81526	0.00256915	0.00939935	up
AT4G01070	146.785	47.7012	1.62161	2.99735e-26	1.55741e-24	up
AT1G52080	4.17062	1.37313	1.60279	1.02828e-07	1.01002e-06	up
AT2G23110	3.22141	0.060309	5.73918	1.65157e-10	2.43699e-09	up
AT4G27670	1.10104	0.0347887	4.98411	8.3469e-07	6.90757e-06	up
AT5G13740	36.594	17.3	1.08083	2.76289e-16	7.26776e-15	up
AT5G26600	67.9099	24.2971	1.48284	7.89834e-13	1.50433e-11	up
AT3G02480	4592.4	1.41189	11.6674	0	0	up
AT4G00900	33.7476	14.2348	1.24536	1.87906e-15	4.64184e-14	up
AT1G73260	318.364	33.7673	3.23697	3.95282e-05	0.00023675	up
AT4G33550	52.0563	5.54326	3.23127	4.36522e-64	9.09303e-62	up
AT5G17860	88.4628	15.9855	2.46831	6.03013e-35	4.97959e-33	up
AT5G50750	0.517531	0.123448	2.06774	0.0058129	0.0187639	up
AT5G52450	61.5311	17.637	1.80271	3.30502e-34	2.59928e-32	up
AT1G66390	20.6223	2.89427	2.83293	5.44174e-23	2.28355e-21	up
AT1G23120	13.0167	4.34221	1.58386	2.75147e-06	2.07285e-05	up
AT1G13930	1164.59	248.454	2.22877	8.64329e-33	6.32437e-31	up
AT3G14070	5.98175	2.85305	1.06806	5.78063e-05	0.0003317	up
AT1G11570	2.45558	0.830702	1.56366	0.00375412	0.0129075	up
AT5G38030	17.0651	5.55285	1.61975	6.95827e-07	5.86758e-06	up
AT1G21780	39.69	19.5197	1.02385	1.14734e-14	2.63443e-13	up
AT5G27280	39.5893	15.5858	1.34488	3.38793e-11	5.39502e-10	up
AT4G32810	18.0292	0.70273	4.68122	1.65736e-53	2.57191e-51	up
AT5G48410	3.09627	1.33377	1.21502	3.15566e-05	0.000193081	up
AT3G05165	56.3201	19.9119	1.50002	2.61035e-10	3.77464e-09	up
AT5G20830	125.27	37.6333	1.73496	2.88713e-16	7.57732e-15	up
AT3G53980	57.1184	5.99209	3.25282	2.31866e-05	0.000145606	up
AT3G10250	9.75124	4.86859	1.00208	1.49325e-07	1.41736e-06	up
AT2G46680	109.171	4.97328	4.45625	2.2602e-54	3.73288e-52	up
AT2G32530	28.9263	3.38875	3.09355	8.00145e-80	2.64299e-77	up
AT5G59220	851.118	2.23152	8.57519	1.55624e-263	7.19666e-260	up
AT2G35070	23.0533	0.222117	6.69751	8.92867e-65	1.98508e-62	up
AT2G41280	2.39071	0.388102	2.62293	0.00114082	0.00463665	up
AT4G36900	22.9943	7.84424	1.55157	3.25357e-16	8.50046e-15	up
AT1G32520	12.1511	6.0576	1.00427	5.12739e-07	4.45865e-06	up
AT1G64110	9.04911	1.06357	3.08887	6.37887e-49	8.7793e-47	up
AT3G60180	18.4178	5.65143	1.70441	2.31014e-17	6.60826e-16	up
AT3G21520	5.23686	0.787529	2.7333	6.91594e-07	5.83402e-06	up
AT2G02061	3.01268	1.28553	1.22868	6.0325e-06	4.25904e-05	up
AT2G02060	24.5157	9.06272	1.43569	1.10701e-12	2.07425e-11	up
AT3G27809	0.673307	0.0001	12.717	0.00050131	0.00226039	up
AT4G15500	4.37288	1.84158	1.24764	0.000168896	0.000862647	up
AT1G19970	71.4272	7.46332	3.25859	2.4943e-48	3.3727e-46	up
AT3G04350	24.8971	11.0065	1.17762	3.67954e-11	5.82329e-10	up
AT2G22470	2372.2	198.333	3.58023	1.44205e-53	2.25464e-51	up
AT1G28570	22.2588	7.04001	1.66072	2.13193e-19	7.05213e-18	up
AT3G27380	61.6283	29.9001	1.04344	3.05322e-08	3.24731e-07	up
AT1G73920	17.0905	6.60667	1.3712	3.08869e-15	7.49389e-14	up
AT1G17744	3.75848	0.699986	2.42475	2.60324e-11	4.1975e-10	up
AT3G48530	41.7904	16.0261	1.38275	2.45218e-16	6.51716e-15	up
AT3G03870	10.6011	5.2151	1.02345	4.35916e-09	5.20622e-08	up
AT3G51130	36.6591	14.6721	1.3211	4.08089e-15	9.83925e-14	up
AT3G50660	30.3127	13.3827	1.17956	2.21783e-14	4.93084e-13	up
AT5G13880	5.26656	2.29222	1.20012	0.000159951	0.000821498	up
AT3G54940	10.2772	0.0526167	7.60971	5.14431e-05	0.000299463	up
AT4G04460	1.32309	0.54978	1.26699	0.00137794	0.00547717	up
AT1G24330	1.91301	0.78713	1.28117	1.13193e-07	1.10293e-06	up
AT3G19900	41.6639	20.3072	1.03681	3.65681e-09	4.43613e-08	up
AT5G26220	10.0433	3.97757	1.33628	3.31498e-05	0.000201814	up
AT1G70080	0.435696	0.094031	2.21211	0.00409203	0.0138855	up
AT4G30710	7.65149	3.77971	1.01746	5.54069e-09	6.51306e-08	up
AT5G43430	44.0275	20.7891	1.08258	4.55019e-10	6.30753e-09	up
AT2G36770	12.3723	1.8597	2.73397	9.27286e-24	4.10741e-22	up
AT4G23670	1122.45	332.489	1.75527	6.54733e-27	3.5959e-25	up
AT4G13800	1.53576	0.201615	2.92928	1.96039e-10	2.86706e-09	up
AT4G37970	6.03892	1.71287	1.81787	3.51395e-12	6.23079e-11	up
AT5G53486	19.4551	7.01321	1.472	1.60015e-09	2.05891e-08	up
AT3G17790	153.125	34.7854	2.13815	2.18938e-28	1.28812e-26	up
AT1G24070	21.3033	2.43399	3.12968	1.74735e-38	1.67644e-36	up
AT1G52000	11.1483	2.12706	2.38989	1.17247e-13	2.41836e-12	up
AT2G20080	0.363896	0.0231713	3.97311	0.0048158	0.0159987	up
AT3G51730	253.864	36.9897	2.77886	7.86089e-40	7.86838e-38	up
AT5G64430	41.626	12.9626	1.68313	3.55709e-21	1.34171e-19	up
AT5G65470	64.8482	27.2555	1.25052	1.27055e-20	4.62641e-19	up
AT1G62610	34.8695	16.1911	1.10676	4.09639e-09	4.91015e-08	up
AT2G22190	6.78647	3.16586	1.10006	5.30646e-05	0.000307278	up
AT3G57800	47.4293	22.0643	1.10407	1.04606e-10	1.58499e-09	up
AT3G44860	4.59818	1.1289	2.02614	3.29116e-09	4.0285e-08	up
AT2G33830	46.0669	14.6218	1.65561	4.22124e-14	9.0794e-13	up
AT1G32950	1.02318	0.443437	1.20626	0.00187617	0.00714641	up
AT2G47730	692.965	185.266	1.90319	2.95678e-23	1.2684e-21	up
AT1G09180	9.4259	0.729921	3.69082	1.02684e-21	4.04473e-20	up
AT5G59480	66.2681	18.6993	1.82533	8.96378e-18	2.66402e-16	up
AT3G57020	32.8579	5.10193	2.68712	2.69059e-22	1.10109e-20	up
AT1G70160	90.8174	35.1117	1.37102	7.21323e-16	1.84292e-14	up
AT1G47610	0.229778	0.0186217	3.62518	0.00959032	0.0286718	up
AT5G10230	1.25874	0.469609	1.42245	0.000740666	0.00317967	up
AT4G17530	234.881	95.1042	1.30435	2.87619e-12	5.15069e-11	up
AT4G17280	25.3843	3.91673	2.69621	1.13478e-17	3.34674e-16	up
AT1G16850	579.103	9.58648	5.91668	5.45995e-269	3.15613e-265	up
AT2G40900	17.881	7.31529	1.28944	7.25174e-09	8.40053e-08	up
AT5G07050	0.452001	0.0001	12.1421	1.08776e-06	8.8157e-06	up
AT3G55970	87.5861	6.05502	3.8545	3.74714e-51	5.48364e-49	up
AT1G53560	108.356	6.04939	4.16284	9.1074e-80	2.96593e-77	up
AT4G01430	15.4498	3.20511	2.26914	1.37329e-19	4.6086e-18	up
AT1G55240	2.31627	0.476826	2.28027	6.60025e-06	4.62177e-05	up
AT1G03940	119.176	17.4904	2.76846	3.32768e-54	5.34324e-52	up
AT4G27530	6.70449	0.573484	3.5473	4.26831e-16	1.1027e-14	up
AT1G09430	77.4389	36.6783	1.07813	1.28796e-11	2.15331e-10	up
AT1G17840	64.4643	30.4022	1.08433	7.31743e-08	7.34347e-07	up
AT2G22760	0.21919	0.0001	11.098	0.000831203	0.00351933	up
AT4G25000	12.1105	0.0922523	7.03646	4.9913e-17	1.38546e-15	up
AT1G75460	5.14512	2.493	1.04532	0.000209924	0.00104722	up
AT5G61850	1.08627	0.355535	1.61132	0.00129694	0.00519541	up
AT4G23400	104.167	50.0451	1.0576	3.51571e-08	3.71358e-07	up
AT2G34350	0.71039	0.200692	1.82363	0.00750007	0.0233369	up
AT4G25580	3.27355	0.0139777	7.87159	3.38085e-21	1.27941e-19	up
AT2G47670	2.5137	0.985768	1.3505	0.00508896	0.0167712	up
AT2G40370	13.5482	2.63881	2.36015	2.54247e-13	5.06783e-12	up
AT2G48140	29.9181	12.1707	1.29761	9.37398e-05	0.000511554	up
AT1G69480	31.6594	2.96495	3.41656	1.21357e-43	1.36214e-41	up
AT1G78900	347.323	172.235	1.01189	8.18516e-10	1.09651e-08	up
AT1G55760	9.18805	4.23381	1.1178	5.77362e-13	1.11248e-11	up
AT4G02360	252.254	27.1897	3.21374	4.11139e-56	7.0943e-54	up
AT3G63210	69.4027	9.15111	2.92297	1.15429e-66	2.72343e-64	up
AT5G15290	0.526308	0.022691	4.53571	0.00106728	0.00437608	up
AT4G01985	76.1336	1.02222	6.21876	5.20926e-106	2.93777e-103	up
AT4G11600	344.002	137.575	1.3222	4.20458e-09	5.03201e-08	up
AT3G62990	3.13936	0.0639687	5.61696	1.24297e-09	1.62925e-08	up
AT3G21700	8.87226	4.31187	1.04099	2.91907e-06	2.18997e-05	up
AT4G37260	67.6616	33.2669	1.02425	1.8414e-12	3.37376e-11	up
AT5G57040	223.751	15.4019	3.86072	1.11312e-132	1.0724e-129	up
AT1G10740	23.7488	9.80943	1.27561	1.87507e-20	6.74267e-19	up
AT3G52780	11.7883	0.125995	6.54785	0.00100445	0.0041488	up
AT5G56795	53.9641	18.0361	1.58111	3.53729e-11	5.60969e-10	up
AT5G24140	9.5749	0.658332	3.86237	2.33318e-34	1.84123e-32	up
AT5G05270	230.947	41.521	2.47565	1.99327e-39	1.96959e-37	up
AT5G13800	61.139	23.5253	1.37788	9.80007e-10	1.29855e-08	up
AT4G33950	28.6118	10.0262	1.51284	1.42812e-12	2.65016e-11	up
AT1G68850	9.5549	2.65989	1.84488	4.47456e-07	3.93836e-06	up
AT1G12640	66.4614	19.3502	1.78017	1.17778e-13	2.42716e-12	up
AT1G68380	0.838583	0.0001	13.0337	1.49842e-07	1.42168e-06	up
AT4G00870	1.61508	0.227047	2.83054	6.54816e-06	4.59086e-05	up
AT2G41740	40.7184	17.2501	1.23907	4.87029e-16	1.25402e-14	up
AT4G09610	1.9389	0.0001	14.243	1.16707e-08	1.31059e-07	up
AT4G29570	0.579334	0.143298	2.01538	0.00411489	0.0139508	up
AT2G01610	30.3274	9.21616	1.71838	6.49488e-11	1.0025e-09	up
AT5G53870	141.659	14.6698	3.27149	1.77977e-23	7.79392e-22	up
AT1G10585	44.7657	18.7044	1.25902	1.75869e-05	0.000113524	up
AT5G42580	1.63053	0.446526	1.86853	1.85751e-05	0.00011937	up
AT2G45580	2.44119	0.17628	3.79165	1.68303e-13	3.39869e-12	up
AT5G16970	498.03	116.383	2.09735	1.60434e-20	5.81434e-19	up
AT3G24640	0.847039	0.0001	13.0482	6.1153e-05	0.000348786	up
AT3G21790	27.1742	11.7874	1.205	4.48893e-15	1.07893e-13	up
AT3G17810	92.6023	13.2645	2.80347	2.17828e-23	9.44957e-22	up
AT2G20825	19.9855	1.06205	4.23403	9.78891e-32	6.83804e-30	up
AT1G01520	4.13807	0.626136	2.72441	4.5291e-12	7.93348e-11	up
AT1G23800	247.368	9.93044	4.63866	8.76635e-86	3.26928e-83	up
AT3G48780	58.4697	27.5046	1.08802	3.70551e-10	5.20843e-09	up
AT1G48000	6.37207	0.887844	2.84338	9.97501e-19	3.16382e-17	up
AT5G67330	39.3758	17.542	1.1665	1.39436e-09	1.81228e-08	up
AT5G64170	4.6904	2.28694	1.03629	1.2315e-06	9.89051e-06	up
AT5G54690	1.22205	0.498603	1.29334	0.000294011	0.00141275	up
AT1G50930	0.634604	0.0412373	3.94383	0.000565176	0.00250777	up
AT5G57910	10.7316	4.93919	1.11952	5.96566e-06	4.21958e-05	up
AT2G38740	38.6749	14.7947	1.38632	3.88014e-22	1.56573e-20	up
AT4G36610	7.3477	1.80424	2.0259	4.08288e-07	3.6198e-06	up
AT5G17760	80.3619	29.0647	1.46724	1.10234e-14	2.5412e-13	up
AT3G60961	6.94603	0.374748	4.2122	3.36799e-17	9.46229e-16	up
AT3G04000	113.023	7.42205	3.92866	6.47035e-39	6.3393e-37	up
AT4G37050	0.427674	0.042767	3.32194	0.000893995	0.00374813	up
AT1G64200	101.822	18.6805	2.44644	7.04611e-19	2.26593e-17	up
AT1G27200	44.0247	12.7926	1.783	9.95321e-29	5.9314e-27	up
AT5G37550	12.2298	1.07708	3.50521	2.95949e-21	1.12734e-19	up
AT1G08230	67.7665	15.17	2.15935	3.6967e-44	4.23144e-42	up
AT4G11220	125.821	57.3231	1.13418	2.44253e-07	2.23845e-06	up
AT4G21970	0.453458	0.024527	4.20853	0.00683478	0.0215041	up
AT4G16160	3.27112	0.0001	14.9975	0.000173519	0.000883531	up
AT1G80310	87.5956	21.8941	2.00031	5.14477e-18	1.56112e-16	up
AT1G23190	234.559	74.3842	1.65688	1.57038e-21	6.11285e-20	up
AT5G26340	113.545	49.5078	1.19754	6.47777e-05	0.000367376	up
AT3G10780	0.632096	0.0001	12.6259	4.97194e-05	0.000291002	up
AT1G75170	90.6705	38.0425	1.25302	6.30733e-11	9.76158e-10	up
AT1G54130	86.6961	24.9157	1.79891	8.04633e-16	2.05124e-14	up
AT3G13784	3.97082	0.144358	4.78171	8.82393e-32	6.18488e-30	up
AT4G13480	0.810441	0.0001	12.9845	6.04347e-07	5.18505e-06	up
AT1G05560	112.419	33.0162	1.76764	1.38035e-14	3.13522e-13	up
AT5G66780	28.1849	0.190344	7.21017	6.51241e-11	1.00454e-09	up
AT5G60220	1.11568	0.378529	1.55945	0.0125556	0.0359784	up
AT5G52550	0.134001	0.00019	9.46203	0.0178361	0.0482686	up
AT2G37170	181.968	82.2459	1.14567	2.51809e-06	1.91147e-05	up
AT5G45810	2.3503	0.520489	2.17491	7.30117e-10	9.86084e-09	up
AT4G05020	79.5418	35.6609	1.15737	7.83053e-10	1.05083e-08	up
AT5G54240	56.2977	5.44266	3.37069	1.70856e-44	1.97527e-42	up
AT5G53730	13.7122	3.38365	2.01881	4.39944e-18	1.34378e-16	up
AT3G21380	0.620502	0.0001	12.5992	3.05345e-07	2.76004e-06	up
AT4G18980	17.0601	0.240368	6.14923	1.00105e-26	5.38286e-25	up
AT1G04220	150.385	5.78293	4.70072	8.80365e-116	6.78527e-113	up
AT5G35460	61.0294	20.9155	1.54493	1.21007e-23	5.33954e-22	up
AT1G62225	0.951854	0.0001	13.2165	7.1709e-07	6.0271e-06	up
AT2G18700	4.24	1.89336	1.16311	1.42266e-06	1.13079e-05	up
AT3G26580	106.368	52.7372	1.01216	1.88223e-09	2.38471e-08	up
AT4G37150	14.7844	1.05224	3.81253	3.1025e-20	1.09521e-18	up
AT5G28237	0.435032	0.0001	12.0869	1.13961e-06	9.1908e-06	up
AT3G53470	30.4165	13.7429	1.14617	4.10202e-10	5.73093e-09	up
AT4G34710	4639.66	585.029	2.98744	1.81059e-39	1.79676e-37	up
AT3G48350	35.7001	6.21673	2.5217	8.98691e-21	3.30884e-19	up
AT3G51420	38.0084	17.3587	1.13066	6.57567e-18	1.97202e-16	up
AT4G16550	0.156835	0.00941433	4.05824	0.0030091	0.0107554	up
AT5G05140	18.1272	8.86541	1.0319	9.75929e-08	9.6064e-07	up
AT3G25620	8.4838	0.591636	3.84193	2.69085e-31	1.85172e-29	up
AT2G25450	169.202	34.0249	2.31408	4.79715e-19	1.5535e-17	up
AT4G22820	206.561	55.3962	1.89871	6.938e-21	2.5791e-19	up
AT5G07450	0.652966	0.0380423	4.10133	0.000755979	0.00323686	up
AT4G30460	45.0642	4.82064	3.22469	3.64198e-06	2.68355e-05	up
AT1G68300	72.1263	29.0184	1.31355	3.67683e-11	5.823e-10	up
AT1G73390	44.5487	9.33108	2.25527	2.19664e-18	6.8451e-17	up
AT4G33465	0.687579	0.0001	12.7473	0.0118404	0.0342817	up
AT4G33467	40.2152	0.278676	7.17301	1.51133e-13	3.06805e-12	up
AT5G49525	4.2199	0.671595	2.65155	2.95247e-06	2.21287e-05	up
AT1G35330	1.13927	0.454586	1.32548	0.0177054	0.0479691	up
AT1G26920	51.4623	16.4447	1.6459	2.79552e-21	1.07016e-19	up
AT5G51210	2.34706	0.355177	2.72425	7.27412e-07	6.09802e-06	up
AT5G04380	0.515769	0.0001	12.3325	1.2584e-06	1.00715e-05	up
AT1G18870	35.7296	1.13342	4.97837	1.31167e-92	5.61636e-90	up
AT5G01260	9.42341	4.62401	1.0271	2.4279e-09	3.02794e-08	up
AT1G16515	14.907	2.93585	2.34414	3.0707e-10	4.36927e-09	up
AT3G14360	8.93682	3.59095	1.3154	1.57738e-10	2.33946e-09	up
AT4G02940	167.235	46.3508	1.85121	1.13043e-20	4.14226e-19	up
AT1G52680	0.514022	0.0001	12.3276	9.97963e-05	0.000540903	up
AT5G57670	0.642871	0.261031	1.30031	0.0057034	0.0184568	up
AT1G08340	1.92819	0.888375	1.11801	0.00195711	0.00741355	up
AT2G48020	27.6806	12.4218	1.156	7.33928e-11	1.12907e-09	up
AT3G43110	5.08912	1.86064	1.45162	1.05895e-06	8.61542e-06	up
AT3G56080	8.35779	0.68149	3.61636	8.91652e-24	3.96477e-22	up
AT2G26690	125.397	13.8921	3.17417	1.91488e-66	4.4723e-64	up
AT2G26695	19.3529	6.01159	1.68673	1.76336e-09	2.24641e-08	up
AT2G39030	68.6203	0.454443	7.23839	1.60538e-25	7.89777e-24	up
AT2G23120	216.52	97.7168	1.14782	1.46479e-10	2.18791e-09	up
AT5G17810	0.746618	0.18856	1.98535	0.00997818	0.029674	up
[truncated: 3,968 more rows]

## Sheet: MUABA_vs_WTABA
Gene id	MeanTPM (MUABA)	MeanTPM (WTABA)	log2FoldChange	pValue	qValue	result
[truncated: 114 more rows]

[truncated: 1 more sheets: WTABA_vs_WTCK]
